# Supplementary material for: Estrogen receptor α K303R mutation reorganizes its binding to forkhead box protein A1 regions and induces chromatin opening
Source: Mol Biol Rep. 2022 Nov 27;50(2):1209–20. doi: 10.1007/s11033-022-08089-3 (PMC9889408; doi:10.1007/s11033-022-08089-3)
Supplement: Supplementary file 3 — Supplemental Table 1 (XLSX 16 kb) [file 11033_2022_8089_MOESM3_ESM.xlsx]

## Sheet: Figure 2C
Correspondence table between motif name in Homer software and transcription factor name in Figure 2C.
Motif Name	Transcription factor (Gene symbol)
CEBP(bZIP)/ThioMac-CEBPb-ChIP-Seq	CEBPB
Chop(bZIP)/MEF-Chop-ChIP-Seq	DDIT3
HLF(bZIP)/HSC-HLF.Flag-ChIP-Seq	HLF
CEBP:AP1(bZIP)/ThioMac-CEBPb-ChIP-Seq	CEBPB#2
NFIL3(bZIP)/HepG2-NFIL3-ChIP-Seq	NFIL3
Atf4(bZIP)/MEF-Atf4-ChIP-Seq	ATF4
EHF(ETS)/LoVo-EHF-ChIP-Seq	EHF
Fli1(ETS)/CD8-FLI-ChIP-Seq	FLI1
ERG(ETS)/VCaP-ERG-ChIP-Seq	ERG
ETV4(ETS)/HepG2-ETV4-ChIP-Seq	ETV4
GABPA(ETS)/Jurkat-GABPa-ChIP-Seq	GABPA
ETV1(ETS)/GIST48-ETV1-ChIP-Seq	ETV1
ELF3(ETS)/PDAC-ELF3-ChIP-Seq	ELF3
Elf4(ETS)/BMDM-Elf4-ChIP-Seq	ELF4
Etv2(ETS)/ES-ER71-ChIP-Seq	ETV2
ETS1(ETS)/Jurkat-ETS1-ChIP-Seq	ETS1
ELF5(ETS)/T47D-ELF5-ChIP-Seq	ELF5
SPDEF(ETS)/VCaP-SPDEF-ChIP-Seq	SPDEF
FOXA1(Forkhead)/MCF7-FOXA1-ChIP-Seq	FOXA1
FOXM1(Forkhead)/MCF7-FOXM1-ChIP-Seq	FOXM1
FOXA1(Forkhead)/LNCAP-FOXA1-ChIP-Seq	FOXA1#2
FOXK2(Forkhead)/U2OS-FOXK2-ChIP-Seq	FOXK2
Foxo1(Forkhead)/RAW-Foxo1-ChIP-Seq	FOXO1
FOXK1(Forkhead)/HEK293-FOXK1-ChIP-Seq	FOXK1
NF1:FOXA1(CTF,Forkhead)/LNCAP-FOXA1-ChIP-Seq	FOXA1#2
CTCF(Zf)/CD4+-CTCF-ChIP-Seq	CTCF
CTCF-SatelliteElement(Zf?)/CD4+-CTCF-ChIP-Seq	CTCF#2
RUNX2(Runt)/PCa-RUNX2-ChIP-Seq	RUNX2
RUNX1(Runt)/Jurkat-RUNX1-ChIP-Seq	RUNX1
GRHL2(CP2)/HBE-GRHL2-ChIP-Seq	GRHL2
HIC1(Zf)/Treg-ZBTB29-ChIP-Seq	HIC1
Gata2(Zf)/K562-GATA2-ChIP-Seq	GATA2
Gata1(Zf)/K562-GATA1-ChIP-Seq	GATA1
Gata4(Zf)/Heart-Gata4-ChIP-Seq	GATA4
Gata6(Zf)/HUG1N-GATA6-ChIP-Seq	GATA6
GATA3(Zf)/iTreg-Gata3-ChIP-Seq	GATA3
GRE(NR),IR3/A549-GR-ChIP-Seq	NR3C1
RAR:RXR(NR),DR5/ES-RAR-ChIP-Seq	PanRAR
PGR(NR)/EndoStromal-PGR-ChIP-Seq	PGR
RARa(NR)/K562-RARa-ChIP-Seq	RARA
THRa(NR)/C17.2-THRa-ChIP-Seq	THRA
PPARa(NR),DR1/Liver-Ppara-ChIP-Seq	PPARA
Erra(NR)/HepG2-Erra-ChIP-Seq	ESRRA
Nr5a2(NR)/mES-Nr5a2-ChIP-Seq	NR5A2
GRE(NR),IR3/RAW264.7-GRE-ChIP-Seq	NR3C1#2
VDR(NR),DR3/GM10855-VDR+vitD-ChIP-Seq	VDR
THRb(NR)/HepG2-THRb.Flag-ChIP-Seq	THRB
EAR2(NR)/K562-NR2F6-ChIP-Seq	NR2F6
COUP-TFII(NR)/K562-NR2F1-ChIP-Seq	NR2F1
Nr5a2(NR)/Pancreas-LRH1-ChIP-Seq	NR5A2#2
ERRg(NR)/Kidney-ESRRG-ChIP-Seq	ESRRG
COUP-TFII(NR)/Artia-Nr2f2-ChIP-Seq	NR2F2#2
THRb(NR)/Liver-NR1A2-ChIP-Seq	THRB#2
AR-halfsite(NR)/LNCaP-AR-ChIP-Seq	AR
ARE(NR)/LNCAP-AR-ChIP-Seq	AR#2
Esrrb(NR)/mES-Esrrb-ChIP-Seq	ESRRB
ERE(NR),IR3/MCF7-ERa-ChIP-Seq	ESR1
Lhx1(Homeobox)/EmbryoCarcinoma-Lhx1-ChIP-Seq	LHX1
Lhx2(Homeobox)/HFSC-Lhx2-ChIP-Seq	LHX2
LEF1(HMG)/H1-LEF1-ChIP-Seq	LEF1
bHLHE41(bHLH)/proB-Bhlhe41-ChIP-Seq	BHLHE41
Hoxa9(Homeobox)/ChickenMSG-Hoxa9.Flag-ChIP-Seq	HOXA9
Dlx3(Homeobox)/Kerainocytes-Dlx3-ChIP-Seq	DLX3

## Sheet: Figure 3B
Correspondence table between motif name in Homer software and transcription factor name in Figure 3B.
Motif Name	Transcription factor (Gene Symbol)
Fra2(bZIP)/Striatum-Fra2-ChIP-Seq	FOSL2
BATF(bZIP)/Th17-BATF-ChIP-Seq	BATF
JunB(bZIP)/DendriticCells-Junb-ChIP-Seq	JUNB
Atf3(bZIP)/GBM-ATF3-ChIP-Seq	ATF3
AP-1(bZIP)/ThioMac-PU.1-ChIP-Seq	AP1
ERE(NR),IR3/MCF7-ERa-ChIP-Seq	ESR1
COUP-TFII(NR)/Artia-Nr2f2-ChIP-Seq	NR2F2
THRb(NR)/Liver-NR1A2-ChIP-Seq	THRB
EAR2(NR)/K562-NR2F6-ChIP-Seq	NR2F6
Esrrb(NR)/mES-Esrrb-ChIP-Seq	ESRRB

## Sheet: Figure 3C
Correspondence table between motif name in Homer software and transcription factor name in Figure 3C.
Motif Name	Transcription factor (Gene Symbol)
CEBP(bZIP)/ThioMac-CEBPb-ChIP-Seq	CEBPB
Chop(bZIP)/MEF-Chop-ChIP-Seq	DDIT3
HLF(bZIP)/HSC-HLF.Flag-ChIP-Seq	HLF
NFIL3(bZIP)/HepG2-NFIL3-ChIP-Seq	NFIL3
CEBP:AP1(bZIP)/ThioMac-CEBPb-ChIP-Seq	CEBPB
Atf4(bZIP)/MEF-Atf4-ChIP-Seq	ATF4
ELF5(ETS)/T47D-ELF5-ChIP-Seq	ELF5
Elf4(ETS)/BMDM-Elf4-ChIP-Seq	ELF4
ETV4(ETS)/HepG2-ETV4-ChIP-Seq	ETV4
ETS1(ETS)/Jurkat-ETS1-ChIP-Seq	ETS1
Fli1(ETS)/CD8-FLI-ChIP-Seq	FLI1
FOXA1(Forkhead)/MCF7-FOXA1-ChIP-Seq	FOXA1
FOXA1(Forkhead)/LNCAP-FOXA1-ChIP-Seq	FOXA1#2
NF1:FOXA1(CTF,Forkhead)/LNCAP-FOXA1-ChIP-Seq	FOXA1#3
FOXM1(Forkhead)/MCF7-FOXM1-ChIP-Seq	FOXM1
RUNX2(Runt)/PCa-RUNX2-ChIP-Seq	RUNX2
Lhx1(Homeobox)/EmbryoCarcinoma-Lhx1-ChIP-Seq	LHX1
LXH9(Homeobox)/Hct116-LXH9.V5-ChIP-Seq	LHX9
Lhx2(Homeobox)/HFSC-Lhx2-ChIP-Seq	LHX2
Lhx3(Homeobox)/Neuron-Lhx3-ChIP-Seq	LHX2#2
RAR:RXR(NR),DR5/ES-RAR-ChIP-Seq	PanRAR
Nr5a2(NR)/Pancreas-LRH1-ChIP-Seq	NR5A2
RARa(NR)/K562-RARa-ChIP-Seq	RARA
Nr5a2(NR)/mES-Nr5a2-ChIP-Seq	NR5A2
VDR(NR),DR3/GM10855-VDR+vitD-ChIP-Seq	VDR
THRb(NR)/HepG2-THRb.Flag-ChIP-Seq	THRB
COUP-TFII(NR)/K562-NR2F1-ChIP-Seq	NR2F1
EAR2(NR)/K562-NR2F6-ChIP-Seq	NR2F6
Erra(NR)/HepG2-Erra-ChIP-Seq	ESRRA
ERRg(NR)/Kidney-ESRRG-ChIP-Seq	ESRRG
Esrrb(NR)/mES-Esrrb-ChIP-Seq	ESRRB
GRE(NR),IR3/A549-GR-ChIP-Seq	NR3C1
COUP-TFII(NR)/Artia-Nr2f2-ChIP-Seq	NR2F2
Nur77(NR)/K562-NR4A1-ChIP-Seq	NR4A1
ERE(NR),IR3/MCF7-ERa-ChIP-Seq	ESR1
Dlx3(Homeobox)/Kerainocytes-Dlx3-ChIP-Seq	DLX3
LEF1(HMG)/H1-LEF1-ChIP-Seq	LEF1
Tcf3(HMG)/mES-Tcf3-ChIP-Seq	TCF3

## Sheet: Figure 4A
Correspondence table between motif name in Homer software and transcription factor name in Figure 4A.
Motif Name	Transcription factor (Gene Symbol)
THRb(NR)/Liver-NR1A2-ChIP-Seq	THRB
SCL(bHLH)/HPC7-Scl-ChIP-Seq	TAL1
AR-halfsite(NR)/LNCaP-AR-ChIP-Seq	AR
COUP-TFII(NR)/Artia-Nr2f2-ChIP-Seq	NR2F2
RARa(NR)/K562-RARa-ChIP-Seq	RARA
Tgif2(Homeobox)/mES-Tgif2-ChIP-Seq	TGIF2
COUP-TFII(NR)/K562-NR2F1-ChIP-Seq	NR2F1
ERE(NR),halfsite/motifmap-placenta	ESR1(half)
ERE(NR),IR3/MCF7-ERa-ChIP-Seq	ESR1

## Sheet: Figure 4B
Correspondence table between motif name in Homer software and transcription factor name in Figure 4B.
Motif Name	Transcription factor (Gene Symbol)
FOXA1(Forkhead)/MCF7-FOXA1-ChIP-Seq	FOXA1
FOXM1(Forkhead)/MCF7-FOXM1-ChIP-Seq	FOXM1
FOXK2(Forkhead)/U2OS-FOXK2-ChIP-Seq	FOXK2
Pit1(Homeobox)/GCrat-Pit1-ChIP-Seq	POU1F1
RUNX1(Runt)/Jurkat-RUNX1-ChIP-Seq	RUNX1
Lhx1(Homeobox)/EmbryoCarcinoma-Lhx1-ChIP-Seq	LHX1
E2F3(E2F)/MEF-E2F3-ChIP-Seq	E2F3
ERE(NR),IR3/MCF7-ERa-ChIP-Seq	ESR1
ERE(NR),halfsite/motifmap-placenta	ESR1(half)
