# Supplementary material for: Estrogen receptor α K303R mutation reorganizes its binding to forkhead box protein A1 regions and induces chromatin opening
Source: Mol Biol Rep. 2022 Nov 27;50(2):1209–20. doi: 10.1007/s11033-022-08089-3 (PMC9889408; doi:10.1007/s11033-022-08089-3)
Supplement: Supplementary file 4 — Supplemental Table 2 (XLSX 1266 kb) [file 11033_2022_8089_MOESM4_ESM.xlsx]

## Sheet: ATAC_raw
Motif enrichment analysis of ATAC-seq raw peak data
		WT_NoTreat	WT_NoTreat	WT_NoTreat	WT_NoTreat	WT_NoTreat	WT_NoTreat	WT_NoTreat	WT_E2	WT_E2	WT_E2	WT_E2	WT_E2	WT_E2	WT_E2	WT_Dox	WT_Dox	WT_Dox	WT_Dox	WT_Dox	WT_Dox	WT_Dox	WT_DoxE2	WT_DoxE2	WT_DoxE2	WT_DoxE2	WT_DoxE2	WT_DoxE2	WT_DoxE2	K303R_NoTreat	K303R_NoTreat	K303R_NoTreat	K303R_NoTreat	K303R_NoTreat	K303R_NoTreat	K303R_NoTreat	K303R_E2	K303R_E2	K303R_E2	K303R_E2	K303R_E2	K303R_E2	K303R_E2	K303R_Dox	K303R_Dox	K303R_Dox	K303R_Dox	K303R_Dox	K303R_Dox
Motif Name	Consensus	P-value	Log P-value	q-value (Benjamini)	# of Target Sequences with Motif(of 43543)	% of Target Sequences with Motif	# of Background Sequences with Motif(of 42730)	% of Background Sequences with Motif	P-value	Log P-value	q-value (Benjamini)	# of Target Sequences with Motif(of 62578)	% of Target Sequences with Motif	# of Background Sequences with Motif(of 62059)	% of Background Sequences with Motif	P-value	Log P-value	q-value (Benjamini)	# of Target Sequences with Motif(of 66108)	% of Target Sequences with Motif	# of Background Sequences with Motif(of 65514)	% of Background Sequences with Motif	P-value	Log P-value	q-value (Benjamini)	# of Target Sequences with Motif(of 52917)	% of Target Sequences with Motif	# of Background Sequences with Motif(of 52597)	% of Background Sequences with Motif	P-value	Log P-value	q-value (Benjamini)	# of Target Sequences with Motif(of 35085)	% of Target Sequences with Motif	# of Background Sequences with Motif(of 34658)	% of Background Sequences with Motif	P-value	Log P-value	q-value (Benjamini)	# of Target Sequences with Motif(of 51532)	% of Target Sequences with Motif	# of Background Sequences with Motif(of 50946)	% of Background Sequences with Motif	P-value	Log P-value	q-value (Benjamini)	# of Target Sequences with Motif(of 80735)	% of Target Sequences with Motif	# of Background Sequences with Motif(of 80134)
AMYB(HTH)/Testes-AMYB-ChIP-Seq(GSE44588)/Homer	TGGCAGTTGG	1e-45	-104.4	0	6665	0.153	5563	0.1296	1e-68	-157.8	0	9799	0.1566	8186.9	0.1322	1e-44	-103.3	0	10028	0.1517	8699.9	0.1327	1e-40	-92.9	0	7769	0.1468	6673.3	0.127	1e-29	-68.15	0	5365	0.1529	4556.4	0.1319	1e-78	-179.8	0	8065	0.1566	6510.3	0.1281	1e-53	-123.1	0	12514	0.1551	10890.7
AP-1(bZIP)/ThioMac-PU.1-ChIP-Seq(GSE21512)/Homer	VTGACTCATC	1e-319	-735.5	0	3985	0.0915	2049.9	0.0478	1e-495	-1140	0	6248	0.0998	3243.6	0.0524	1e-1526	-3515	0	9520	0.144	3638.3	0.0555	1e-1081	-2490	0	6959	0.1315	2698.9	0.0514	1e-366	-843.1	0	3592	0.1024	1683	0.0487	1e-774	-1783	0	5904	0.1146	2475.7	0.0487	1e-1744	-4017	0	11420	0.1415	4480.1
AP-2alpha(AP2)/Hela-AP2alpha-ChIP-Seq(GSE31477)/Homer	ATGCCCTGAGGC	1e-326	-752.5	0	8117	0.1864	5225.1	0.1217	1e-591	-1362	0	11586	0.1851	7048.2	0.1138	1e-277	-638.3	0	10634	0.1608	7502.7	0.1144	1e-161	-372.4	0	9148	0.1728	6901.4	0.1314	1e-211	-487.5	0	6614	0.1885	4476.1	0.1296	1e-395	-909.6	0	9452	0.1835	6032.3	0.1187	1e-515	-1187	0	12573	0.1558	8057
AP-2gamma(AP2)/MCF7-TFAP2C-ChIP-Seq(GSE21234)/Homer	SCCTSAGGSCAW	1e-394	-907.4	0	10147	0.233	6649.6	0.1549	1e-648	-1492	0	14344	0.2292	9094.5	0.1469	1e-292	-673.9	0	13242	0.2003	9675.3	0.1476	1e-179	-412.4	0	11415	0.2157	8808.9	0.1677	1e-240	-554.5	0	8215	0.2341	5704.8	0.1652	1e-451	-1040	0	11850	0.23	7800.5	0.1535	1e-567	-1306	0	15698	0.1945	10433.8
Ap4(bHLH)/AML-Tfap4-ChIP-Seq(GSE45738)/Homer	NAHCAGCTGD	0.1	-3.154	0.0639	5756	0.1322	5553.4	0.1294	0.01	-4.726	0.0139	8162	0.1304	7878.9	0.1273	1e-14	-34.2	0	9443	0.1428	8674.9	0.1323	1e-05	-12.8	0	7762	0.1466	7342.7	0.1398	1	-0.4432	0.8507	4757	0.1356	4706.9	0.1363	0.01	-5.184	0.0091	6760	0.1312	6478.7	0.1275	1e-14	-32.65	0	10763	0.1334	9952
AR-halfsite(NR)/LNCaP-AR-ChIP-Seq(GSE27824)/Homer	CCAGGAACAG	1e-36	-84.26	0	16879	0.3876	15373.1	0.3582	1e-58	-134.5	0	24741	0.3953	22539.1	0.364	1e-80	-185.1	0	27287	0.4127	24693.9	0.3766	1e-63	-146.2	0	21899	0.4137	19857.3	0.3779	1e-52	-120.7	0	14226	0.4055	12637.8	0.3659	1e-39	-90.16	0	20188	0.3919	18489.6	0.3639	1e-81	-187.3	0	32225	0.3993	29345.6
ARE(NR)/LNCAP-AR-ChIP-Seq(GSE27824)/Homer	RGRACASNSTGTYCYB	1e-10	-23.85	0	942	0.0216	747	0.0174	0.0001	-10.11	0.0001	1373	0.0219	1220.9	0.0197	1e-34	-78.97	0	1773	0.0268	1298.5	0.0198	1e-81	-187.3	0	1758	0.0332	1071.1	0.0204	1e-08	-19.1	0	816	0.0233	654.1	0.0189	1e-11	-27.25	0	1135	0.022	905.5	0.0178	1e-25	-58.17	0	1937	0.024	1503.2
Arnt:Ahr(bHLH)/MCF7-Arnt-ChIP-Seq(Lo_et_al.)/Homer	TBGCACGCAA	1	-0.1638	1	3026	0.0695	3036.4	0.0707	1	-0.1482	1	4063	0.0649	4086.4	0.066	1	-0.0218	1	4093	0.0619	4184.2	0.0638	1	-0.01814	1	3491	0.066	3585.2	0.0682	1	-0.2687	0.9884	2638	0.0752	2632.5	0.0762	0.0001	-9.627	0.0001	3525	0.0684	3265	0.0643	1	-0.4303	0.8068	4820	0.0597	4806.4
Ascl1(bHLH)/NeuralTubes-Ascl1-ChIP-Seq(GSE55840)/Homer	NNVVCAGCTGBN	1e-09	-22.14	0	8707	0.1999	8077	0.1882	1e-18	-43.44	0	12383	0.1979	11381.1	0.1838	1e-38	-89.63	0	13894	0.2101	12448.8	0.1898	1e-14	-33.96	0	11543	0.2181	10727.3	0.2042	0.01	-4.768	0.0138	7262	0.207	6972.1	0.2018	1e-10	-23.7	0	10236	0.1987	9528.7	0.1875	1e-21	-48.87	0	15459	0.1915	14291.2
Ascl2(bHLH)/ESC-Ascl2-ChIP-Seq(GSE97712)/Homer	SSRGCAGCTGCH	1	-4e-06	1	6614	0.1519	6853	0.1597	1	0	1	9198	0.147	9615.4	0.1553	1	-0.00131	1	10251	0.155	10445.9	0.1593	1	0	1	8623	0.1629	9001.6	0.1713	1	0	1	5571	0.1588	5939	0.1719	1	0	1	7730	0.1501	8093.7	0.1593	1	0	1	11296	0.14	12075.4
Atf1(bZIP)/K562-ATF1-ChIP-Seq(GSE31477)/Homer	GATGACGTCA	0.01	-5.51	0.0066	3061	0.0703	2879.5	0.0671	1	-0.4256	0.8323	4220	0.0674	4199.2	0.0678	0.0001	-11.05	0	5246	0.0793	4921	0.075	1e-17	-39.27	0	4538	0.0857	3980.1	0.0758	0.1	-3.981	0.03	2512	0.0716	2375.2	0.0688	1	-0.1104	1	3379	0.0656	3403.2	0.067	0.1	-2.918	0.0744	5912	0.0733	5746.4
Atf2(bZIP)/3T3L1-Atf2-ChIP-Seq(GSE56872)/Homer	NRRTGACGTCAT	1e-18	-43.39	0	1538	0.0353	1199.1	0.0279	1e-13	-30.27	0	2104	0.0336	1768.6	0.0286	1e-46	-107	0	2702	0.0409	2015.9	0.0307	1e-61	-141.1	0	2527	0.0477	1782.2	0.0339	1e-17	-41.41	0	1282	0.0365	982.8	0.0285	1e-14	-32.53	0	1731	0.0336	1415.4	0.0279	1e-30	-71.37	0	2915	0.0361	2319.7
Atf3(bZIP)/GBM-ATF3-ChIP-Seq(GSE33912)/Homer	DATGASTCATHN	1e-332	-764.6	0	3675	0.0844	1802.3	0.042	1e-561	-1292	0	5779	0.0923	2767.1	0.0447	1e-1691	-3896	0	8923	0.1349	3073.1	0.0469	1e-1108	-2553	0	6457	0.122	2356.2	0.0448	1e-413	-952.9	0	3344	0.0953	1432.6	0.0415	1e-824	-1899	0	5521	0.1072	2157.7	0.0425	1e-1829	-4213	0	10790	0.1337	3978.4
Atf4(bZIP)/MEF-Atf4-ChIP-Seq(GSE35681)/Homer	MTGATGCAAT	1e-58	-134.9	0	1264	0.029	765.6	0.0178	1e-72	-166.2	0	1925	0.0308	1232.5	0.0199	1e-154	-354.7	0	2392	0.0362	1319.6	0.0201	1e-46	-107.5	0	1367	0.0258	898.4	0.0171	1e-33	-77.53	0	992	0.0283	649.6	0.0188	1e-61	-141	0	1548	0.0301	976.7	0.0192	1e-130	-299.9	0	2856	0.0354	1743.2
Atf7(bZIP)/3T3L1-Atf7-ChIP-Seq(GSE56872)/Homer	NGRTGACGTCAY	0.1	-2.328	0.1387	2195	0.0504	2105.3	0.0491	1	-0.04266	1	3020	0.0483	3080.4	0.0498	1e-07	-16.97	0	3875	0.0586	3530.5	0.0538	1e-13	-30.69	0	3453	0.0652	3023.7	0.0576	0.01	-4.838	0.0129	1809	0.0516	1684.7	0.0488	1	-0.06537	1	2454	0.0476	2494.7	0.0491	0.1	-3.551	0.0401	4265	0.0528	4112
Atoh1(bHLH)/Cerebellum-Atoh1-ChIP-Seq(GSE22111)/Homer	VNRVCAGCTGGY	0.1	-2.773	0.0919	4918	0.1129	4748	0.1106	0.01	-5.572	0.0061	7098	0.1134	6814.1	0.1101	1e-09	-22.75	0	8123	0.1228	7536.9	0.1149	0.0001	-10.96	0	6559	0.1239	6203.2	0.1181	1	-0.07111	1	4062	0.1158	4087	0.1183	1	-1.353	0.37	5824	0.1131	5699.4	0.1122	1e-17	-40.24	0	9431	0.1169	8592.5
Bach1(bZIP)/K562-Bach1-ChIP-Seq(GSE31477)/Homer	AWWNTGCTGAGTCAT	1e-84	-194.5	0	386	0.0089	116.8	0.0027	1e-113	-260.4	0	584	0.0093	191.6	0.0031	1e-297	-685	0	917	0.0139	199.2	0.003	1e-207	-477.5	0	683	0.0129	158	0.003	1e-62	-145	0	348	0.0099	119.3	0.0035	1e-202	-466.6	0	615	0.0119	131.3	0.0026	1e-307	-708.2	0	1152	0.0143	297.5
Bach2(bZIP)/OCILy7-Bach2-ChIP-Seq(GSE44420)/Homer	TGCTGAGTCA	1e-175	-404.2	0	1322	0.0304	538.9	0.0126	1e-247	-568.8	0	2009	0.0321	852.4	0.0138	1e-727	-1675	0	3182	0.0481	935.9	0.0143	1e-551	-1269	0	2483	0.0469	746.8	0.0142	1e-190	-438.3	0	1255	0.0358	476.5	0.0138	1e-419	-966.2	0	2026	0.0393	634.1	0.0125	1e-791	-1822	0	3663	0.0454	1120.6
Bapx1(Homeobox)/VertebralCol-Bapx1-ChIP-Seq(GSE36672)/Homer	TTRAGTGSYK	1	0	1	8952	0.2055	10879.1	0.2535	1	0	1	13111	0.2095	16136.8	0.2606	1	0	1	14252	0.2155	17546.4	0.2676	1	0	1	10513	0.1986	13630.1	0.2594	1	0	1	7098	0.2023	8729.2	0.2527	1	0	1	10537	0.2046	13121.8	0.2582	1	0	1	17898	0.2218	22023.7
Barx1(Homeobox)/Stomach-Barx1.3xFlag-ChIP-Seq(GSE69483)/Homer	AAACMATTAN	1	-0.3729	0.8721	1312	0.0301	1310.8	0.0305	1	-0.4182	0.836	2007	0.0321	2003.9	0.0324	1	-1.623	0.2461	2060	0.0312	2005.3	0.0306	1	-1.82	0.2045	1276	0.0241	1232.5	0.0235	1	-0.08936	1	864	0.0246	890.6	0.0258	0.1	-2.8	0.0916	1557	0.0302	1478	0.0291	1	-0.2652	0.9433	3054	0.0378	3068.6
BATF(bZIP)/Th17-BATF-ChIP-Seq(GSE39756)/Homer	DATGASTCAT	1e-347	-801.1	0	3616	0.083	1728.7	0.0403	1e-521	-1201	0	5683	0.0908	2783.1	0.0449	1e-1608	-3704	0	8747	0.1323	3068.2	0.0468	1e-1117	-2574	0	6330	0.1196	2269.3	0.0432	1e-390	-898.9	0	3275	0.0933	1427.7	0.0413	1e-828	-1907	0	5420	0.1052	2090.2	0.0411	1e-1828	-4210	0	10606	0.1314	3869.1
Bcl11a(Zf)/HSPC-BCL11A-ChIP-Seq(GSE104676)/Homer	TYTGACCASWRG	1e-13	-30.09	0	3869	0.0888	3396.9	0.0791	1e-31	-71.94	0	5814	0.0929	4947.6	0.0799	1e-32	-75.46	0	6562	0.0992	5630.2	0.0859	1e-59	-135.9	0	5566	0.1052	4455.9	0.0848	0.01	-4.905	0.0121	3005	0.0856	2834.5	0.0821	1e-29	-68.96	0	4641	0.0901	3879.6	0.0763	1e-39	-91.73	0	7542	0.0935	6438.4
Bcl6(Zf)/Liver-Bcl6-ChIP-Seq(GSE31578)/Homer	NNNCTTTCCAGGAAA	1e-22	-50.93	0	5253	0.1206	4546.9	0.1059	1e-57	-132.6	0	7904	0.1263	6563.1	0.106	1e-46	-106.2	0	8263	0.125	7037.7	0.1073	1e-31	-72.04	0	6219	0.1175	5346.5	0.1018	1e-29	-68.85	0	4308	0.1228	3581.3	0.1037	1e-57	-132	0	6410	0.1244	5203.1	0.1024	1e-60	-138.4	0	10412	0.129	8843.2
BHLHA15(bHLH)/NIH3T3-BHLHB8.HA-ChIP-Seq(GSE119782)/Homer	NAMCAGCTGK	1	-0.156	1	6000	0.1378	5989	0.1395	1	-0.2709	0.9407	8678	0.1387	8646.4	0.1396	0.0001	-10.59	0	10028	0.1517	9577	0.1461	0.1	-2.642	0.0924	8003	0.1512	7824.5	0.1489	1	0	1	4914	0.1401	5178.9	0.1499	1	-0.0441	1	7038	0.1366	7075.4	0.1392	1e-07	-17.54	0	11749	0.1456	11117.5
bHLHE40(bHLH)/HepG2-BHLHE40-ChIP-Seq(GSE31477)/Homer	KCACGTGMCN	1e-09	-21.72	0	1562	0.0359	1315.8	0.0307	1e-07	-16.2	0	2040	0.0326	1797.6	0.029	0.001	-7.286	0.001	2105	0.0318	1947.9	0.0297	0.001	-6.914	0.0014	1905	0.036	1762.4	0.0335	1e-07	-18.14	0	1359	0.0387	1149.3	0.0333	0.0001	-11.13	0	1748	0.0339	1560.5	0.0307	0.1	-3.146	0.0594	2350	0.0291	2250.1
bHLHE41(bHLH)/proB-Bhlhe41-ChIP-Seq(GSE93764)/Homer	KCACGTGMCN	1e-05	-12.54	0	5951	0.1366	5552.8	0.1294	1e-05	-13.68	0	7967	0.1273	7497.9	0.1211	1e-13	-31.68	0	8601	0.1301	7893.7	0.1204	1e-13	-30.47	0	7658	0.1447	7018.2	0.1336	0.001	-8.144	0.0005	5066	0.1444	4767.9	0.138	0.01	-6.832	0.0018	6886	0.1337	6561.4	0.1291	0.001	-9.004	0.0002	9428	0.1168	9022.7
BMAL1(bHLH)/Liver-Bmal1-ChIP-Seq(GSE39860)/Homer	GNCACGTG	1e-11	-25.94	0	7251	0.1665	6635.6	0.1546	1e-13	-30.01	0	10543	0.1685	9760.8	0.1576	1e-26	-60.28	0	11878	0.1796	10758.8	0.1641	1e-32	-74.37	0	9673	0.1828	8580.2	0.1633	1e-07	-17.96	0	5911	0.1685	5444.9	0.1576	1e-10	-24.04	0	8615	0.1672	7963.1	0.1567	1e-10	-25.31	0	13917	0.1724	13099.2
BMYB(HTH)/Hela-BMYB-ChIP-Seq(GSE27030)/Homer	NHAACBGYYV	1e-40	-94.12	0	6291	0.1444	5269.2	0.1228	1e-74	-172	0	9228	0.1474	7599	0.1227	1e-46	-106	0	9397	0.1421	8093.7	0.1234	1e-42	-96.87	0	7162	0.1353	6087.9	0.1159	1e-33	-78.15	0	4925	0.1404	4101.4	0.1187	1e-57	-132.6	0	7524	0.1461	6213	0.1223	1e-58	-135	0	11991	0.1486	10330.7
BORIS(Zf)/K562-CTCFL-ChIP-Seq(GSE32465)/Homer	CNNBRGCGCCCCCTGSTGGC	1e-1723	-3968	0	5341	0.1226	1205.4	0.0281	1e-3420	-7876	0	8468	0.1353	1533.5	0.0248	1e-2255	-5193	0	7292	0.1103	1712.7	0.0261	1e-1888	-4348	0	6151	0.1162	1459.2	0.0278	1e-1139	-2623	0	4044	0.1153	1026.7	0.0297	1e-2396	-5517	0	6655	0.1292	1354.9	0.0267	1e-2951	-6796	0	8403	0.1041	1743.7
Brachyury(T-box)/Mesoendoderm-Brachyury-ChIP-exo(GSE54963)/Homer	ANTTMRCASBNNNGTGYKAAN	0.01	-6.184	0.0035	823	0.0189	733.8	0.0171	0.001	-7.813	0.0007	1283	0.0205	1155.2	0.0187	0.1	-2.321	0.125	1364	0.0206	1306.8	0.0199	0.0001	-9.826	0.0001	1071	0.0202	943.1	0.018	1	-2.126	0.1779	617	0.0176	579.4	0.0168	0.1	-3.142	0.066	1028	0.02	961.9	0.0189	0.001	-7.551	0.0008	1844	0.0228	1694.7
Brn1(POU,Homeobox)/NPC-Brn1-ChIP-Seq(GSE35496)/Homer	TATGCWAATBAV	1e-05	-12.79	0	925	0.0212	783.5	0.0183	1e-22	-52.74	0	1489	0.0238	1128.4	0.0182	1e-06	-14.56	0	1381	0.0209	1198.9	0.0183	1e-34	-80.4	0	981	0.0185	639.4	0.0122	1e-22	-51.86	0	728	0.0207	487.4	0.0141	1e-10	-23.75	0	1189	0.0231	968.4	0.0191	1e-14	-34.11	0	2155	0.0267	1798.6
Brn2(POU,Homeobox)/NPC-Brn2-ChIP-Seq(GSE35496)/Homer	ATGAATATTC	1	-0.8863	0.5548	232	0.0053	225.1	0.0052	0.1	-3.733	0.0358	361	0.0058	321.9	0.0052	1	-0.6781	0.5984	363	0.0055	361	0.0055	1	-1.755	0.2177	233	0.0044	217.1	0.0041	0.001	-7.167	0.0014	168	0.0048	128.2	0.0037	1	-2.025	0.1935	300	0.0058	277.1	0.0055	0.1	-3.855	0.0298	579	0.0072	527.7
bZIP:IRF(bZIP,IRF)/Th17-BatF-ChIP-Seq(GSE39756)/Homer	NAGTTTCABTHTGACTNW	1	-0.214	0.9929	1073	0.0246	1085.9	0.0253	1	-0.00259	1	1729	0.0276	1826.1	0.0295	0.001	-7.807	0.0006	1871	0.0283	1717.3	0.0262	0.01	-6.41	0.0023	1319	0.0249	1207.5	0.023	1	-0.02391	1	793	0.0226	836.6	0.0242	1	-0.6663	0.6934	1397	0.0271	1379.9	0.0272	1	-0.02083	1	2581	0.032	2662.1
c-Jun-CRE(bZIP)/K562-cJun-ChIP-Seq(GSE31477)/Homer	ATGACGTCATCY	1e-16	-37.76	0	1410	0.0324	1107.7	0.0258	1e-09	-21.95	0	1979	0.0316	1701.6	0.0275	1e-36	-83.4	0	2532	0.0383	1940.5	0.0296	1e-43	-99.34	0	2192	0.0414	1603.7	0.0305	1e-18	-43.3	0	1192	0.034	898.1	0.026	1e-09	-21.09	0	1612	0.0313	1365.5	0.0269	1e-22	-51.65	0	2756	0.0341	2259.4
c-Myc(bHLH)/LNCAP-cMyc-ChIP-Seq(Unpublished)/Homer	VCCACGTG	1e-18	-43.49	0	2711	0.0622	2249	0.0524	1e-19	-44.4	0	3496	0.0559	2966.7	0.0479	1e-14	-32.57	0	3481	0.0526	3031.2	0.0462	1e-11	-27.52	0	3189	0.0602	2798.9	0.0533	1e-10	-24.39	0	2360	0.0673	2032.9	0.0589	1e-18	-42.15	0	3085	0.0599	2596	0.0511	1e-09	-20.78	0	3853	0.0477	3471.5
c-Myc(bHLH)/mES-cMyc-ChIP-Seq(GSE11431)/Homer	VVCCACGTGG	1e-12	-29.66	0	2307	0.053	1952.2	0.0455	1e-06	-15.46	0	3225	0.0515	2920.5	0.0472	0.1	-3.633	0.0351	3375	0.051	3239.9	0.0494	1e-07	-17.15	0	2914	0.0551	2620.7	0.0499	1e-06	-13.97	0	1950	0.0556	1724.7	0.0499	0.001	-7.621	0.0008	2603	0.0505	2409.2	0.0474	1	-1.414	0.3174	3811	0.0472	3738.3
CArG(MADS)/PUER-Srf-ChIP-Seq(Sullivan_et_al.)/Homer	CCATATATGGNM	0.1	-2.913	0.0804	887	0.0204	828.3	0.0193	0.1	-4.437	0.0185	1337	0.0214	1243.7	0.0201	1	-1.425	0.2993	1417	0.0214	1379.5	0.021	0.01	-5.599	0.0051	1048	0.0198	958	0.0182	1	-1.765	0.2536	689	0.0196	654.8	0.019	0.1	-2.819	0.0902	1076	0.0209	1012.8	0.0199	1	-1.237	0.3743	1872	0.0232	1833.8
Cdx2(Homeobox)/mES-Cdx2-ChIP-Seq(GSE14586)/Homer	GYMATAAAAH	1e-11	-26.15	0	2176	0.05	1852.6	0.0432	1e-18	-43	0	3495	0.0558	2973.4	0.048	1e-09	-20.73	0	3225	0.0488	2879.5	0.0439	1e-07	-17.15	0	1986	0.0375	1746.2	0.0332	1e-12	-29.17	0	1488	0.0424	1211.2	0.0351	1e-19	-45.89	0	2688	0.0522	2216.7	0.0436	1e-15	-36.71	0	5078	0.0629	4494.7
CDX4(Homeobox)/ZebrafishEmbryos-Cdx4.Myc-ChIP-Seq(GSE48254)/Homer	NGYCATAAAWCH	1e-25	-59.19	0	3049	0.07	2481.1	0.0578	1e-51	-118.5	0	4809	0.0768	3822.5	0.0617	1e-24	-55.81	0	4483	0.0678	3818.5	0.0582	1e-29	-67.85	0	2907	0.0549	2332.8	0.0444	1e-38	-89.34	0	2177	0.062	1609.5	0.0466	1e-45	-104	0	3764	0.0731	2943.2	0.0579	1e-35	-81.51	0	6746	0.0836	5760
CEBP:AP1(bZIP)/ThioMac-CEBPb-ChIP-Seq(GSE21512)/Homer	DRTGTTGCAA	1e-38	-88.4	0	2904	0.0667	2241.5	0.0522	1e-75	-173.6	0	4491	0.0718	3361.9	0.0543	1e-133	-307.4	0	5169	0.0782	3608.1	0.055	1e-41	-94.93	0	3174	0.06	2470.1	0.047	1e-30	-70.7	0	2265	0.0646	1742.9	0.0505	1e-74	-171.8	0	3673	0.0713	2661.8	0.0524	1e-129	-299.2	0	6597	0.0817	4830.2
CEBP:CEBP(bZIP)/MEF-Chop-ChIP-Seq(GSE35681)/Homer	NTNATGCAAYMNNHTGMAAY	1	-2e-06	1	357	0.0082	443.4	0.0103	1	0	1	589	0.0094	726.8	0.0117	1	-0.002596	1	670	0.0101	738.3	0.0113	1	-1e-06	1	387	0.0073	483.6	0.0092	1	0	1	237	0.0068	339.8	0.0098	1	-2e-06	1	441	0.0086	538.3	0.0106	1	0	1	872	0.0108	1098
CEBP(bZIP)/ThioMac-CEBPb-ChIP-Seq(GSE21512)/Homer	ATTGCGCAAC	1e-32	-73.95	0	3074	0.0706	2444	0.0569	1e-50	-116.3	0	4566	0.073	3614.3	0.0584	1e-106	-244.3	0	5124	0.0775	3720.3	0.0567	1e-18	-41.8	0	2958	0.0559	2497.4	0.0475	1e-28	-66.21	0	2283	0.0651	1773.9	0.0514	1e-35	-81.91	0	3601	0.0699	2881.3	0.0567	1e-77	-177.6	0	6620	0.082	5220.7
Chop(bZIP)/MEF-Chop-ChIP-Seq(GSE35681)/Homer	ATTGCATCAT	1e-42	-96.9	0	960	0.022	590.3	0.0138	1e-46	-106.6	0	1449	0.0232	962.7	0.0155	1e-129	-297.2	0	1883	0.0285	1016	0.0155	1e-22	-52.74	0	1062	0.0201	766.9	0.0146	1e-26	-61.77	0	757	0.0216	491.7	0.0142	1e-42	-97.1	0	1154	0.0224	742.8	0.0146	1e-95	-220.8	0	2208	0.0274	1364.9
CHR(?)/Hela-CellCycle-Expression/Homer	SRGTTTCAAA	1	-0.02638	1	1512	0.0347	1564.1	0.0364	1	0	1	2309	0.0369	2584.5	0.0417	1	-0.3071	0.8509	2318	0.0351	2328.4	0.0355	1	-0.1383	1	1529	0.0289	1561.1	0.0297	1	-0.001324	1	1027	0.0293	1107.2	0.0321	1	-4.1e-05	1	1766	0.0343	1907.7	0.0375	1	-1e-06	1	3326	0.0412	3576.9
CLOCK(bHLH)/Liver-Clock-ChIP-Seq(GSE39860)/Homer	GHCACGTG	1e-35	-80.63	0	2679	0.0615	2070.5	0.0482	1e-35	-81.21	0	3653	0.0584	2935.3	0.0474	1e-39	-91.15	0	3972	0.0601	3187.5	0.0486	1e-30	-69.32	0	3373	0.0637	2745.1	0.0522	1e-27	-63.54	0	2286	0.0652	1785	0.0517	1e-28	-64.89	0	3046	0.0591	2454.6	0.0483	1e-24	-57.48	0	4404	0.0546	3733.7
COUP-TFII(NR)/Artia-Nr2f2-ChIP-Seq(GSE46497)/Homer	AGRGGTCA	1	0	1	6760	0.1552	8021.2	0.1869	1	0	1	10081	0.1611	11484.5	0.1855	1e-11	-27.04	0	14218	0.215	13380.5	0.2041	1e-254	-586.3	0	14583	0.2755	11183.6	0.2129	1	0	1	5465	0.1558	6657.2	0.1927	1	0	1	7835	0.1521	9407	0.1851	1	-0.7852	0.5774	15076	0.1868	14940.5
COUP-TFII(NR)/K562-NR2F1-ChIP-Seq(Encode)/Homer	GKBCARAGGTCA	1	0	1	5273	0.1211	6789.4	0.1582	1	0	1	7795	0.1245	9816.8	0.1585	1	-0.004335	1	11407	0.1725	11567	0.1764	1e-104	-241	0	11584	0.2189	9534.6	0.1815	1	0	1	4288	0.1222	5639	0.1632	1	0	1	6079	0.118	7980.7	0.1571	1	0	1	12068	0.1495	12806.3
CRE(bZIP)/Promoter/Homer	CSGTGACGTCAC	1e-43	-100.8	0	1410	0.0324	940.1	0.0219	1e-39	-91.9	0	1771	0.0283	1260.2	0.0204	1e-73	-169.2	0	2014	0.0305	1300.7	0.0198	1e-50	-116.6	0	1849	0.0349	1273.7	0.0242	1e-61	-142.5	0	1242	0.0354	737	0.0213	1e-59	-137.4	0	1554	0.0302	987.8	0.0194	1e-30	-69.13	0	1997	0.0247	1519.6
CRX(Homeobox)/Retina-Crx-ChIP-Seq(GSE20012)/Homer	GCTAATCC	1	0	1	8852	0.2032	9991.5	0.2328	1	0	1	13350	0.2133	15082	0.2436	1	0	1	14782	0.2236	16242.5	0.2477	1	0	1	10084	0.1905	11775.2	0.2241	1	0	1	6555	0.1868	7703.5	0.223	1	0	1	10497	0.2038	12019.6	0.2365	1	0	1	19320	0.2394	21204.1
CTCF-SatelliteElement(Zf?)/CD4+-CTCF-ChIP-Seq(Barski_et_al.)/Homer	TGCAGTTCCMVNWRTGGCCA	1e-44	-103.2	0	162	0.0037	41.2	0.001	1e-71	-164.8	0	254	0.0041	63	0.001	1e-37	-86.45	0	244	0.0037	93.7	0.0014	1e-46	-108	0	190	0.0036	53.6	0.001	1e-33	-78.09	0	120	0.0034	30	0.0009	1e-42	-97.74	0	200	0.0039	62.6	0.0012	1e-71	-165.6	0	286	0.0035	78.8
CTCF(Zf)/CD4+-CTCF-ChIP-Seq(Barski_et_al.)/Homer	AYAGTGCCMYCTRGTGGCCA	1e-2633	-6065	0	4424	0.1016	474.3	0.0111	1e-5164	-11890	0	7428	0.1187	626.8	0.0101	1e-3672	-8455	0	6353	0.0961	714.1	0.0109	1e-2845	-6553	0	5170	0.0977	625.9	0.0119	1e-1770	-4077	0	3284	0.0936	405.5	0.0117	1e-3632	-8365	0	5751	0.1116	565.5	0.0111	1e-4536	-10450	0	7468	0.0925	777.3
CUX1(Homeobox)/K562-CUX1-ChIP-Seq(GSE92882)/Homer	TATCGATNAN	1	-0.2703	0.9467	1650	0.0379	1654.9	0.0386	1	-0.0359	1	2414	0.0386	2475.8	0.04	1	-1.125	0.3981	2561	0.0387	2517.6	0.0384	1e-05	-12.47	0	1789	0.0338	1597.3	0.0304	1	-0.002494	1	1047	0.0298	1121.1	0.0325	1	-0.03669	1	1929	0.0374	1980.1	0.039	1	-6.9e-05	1	3687	0.0457	3885.7
Cux2(Homeobox)/Liver-Cux2-ChIP-Seq(GSE35985)/Homer	HNRAATCAAT	1	-2.199	0.1572	1061	0.0244	1007.9	0.0235	1	-1.454	0.3268	1668	0.0267	1621.8	0.0262	0.1	-2.838	0.0757	1739	0.0263	1661.5	0.0253	1e-07	-17.72	0	1244	0.0235	1054.2	0.0201	1	-0.05178	1	702	0.02	734.6	0.0213	1	-0.4947	0.8055	1288	0.025	1280.2	0.0252	1	-0.04557	1	2491	0.0309	2554.8
Dlx3(Homeobox)/Kerainocytes-Dlx3-ChIP-Seq(GSE89884)/Homer	NDGTAATTAC	0.01	-6.275	0.0032	1920	0.0441	1772.4	0.0413	0.001	-7.438	0.001	3004	0.048	2803.6	0.0453	0.1	-3.096	0.0592	2898	0.0438	2786.8	0.0425	1e-10	-23.19	0	1989	0.0376	1709.3	0.0325	0.01	-4.984	0.0113	1290	0.0368	1186.1	0.0343	0.0001	-9.917	0.0001	2320	0.045	2112.9	0.0416	0.01	-6.622	0.002	4438	0.055	4211.9
DMRT1(DM)/Testis-DMRT1-ChIP-Seq(GSE64892)/Homer	TWGHWACAWTGTWDC	1	-1.466	0.3167	652	0.015	624.6	0.0146	1	-0.06167	1	998	0.0159	1036.2	0.0167	0.1	-2.677	0.0887	1027	0.0155	972.6	0.0148	1	-1.1	0.4094	654	0.0124	638.1	0.0121	1	-0.1411	1	420	0.012	436.9	0.0126	1	-0.00756	1	730	0.0142	786.9	0.0155	1	-1.3e-05	1	1448	0.0179	1599.5
DMRT6(DM)/Testis-DMRT6-ChIP-Seq(GSE60440)/Homer	YDGHTACAWTGTADC	0.1	-2.49	0.119	538	0.0124	499.6	0.0116	1	-0.8977	0.5417	842	0.0135	826.8	0.0134	0.1	-3.845	0.0288	867	0.0131	802.9	0.0122	0.1	-3.986	0.0247	565	0.0107	513.8	0.0098	1	-0.579	0.7591	354	0.0101	351.4	0.0102	1	-0.2378	1	607	0.0118	618.4	0.0122	1	-0.03301	1	1208	0.015	1262.4
DUX(Homeobox)/C2C12-Dux-ChIP-Seq(GSE87279)/Homer	BCWGATTCAATCAAN	1e-08	-19.18	0	15	0.0003	2.6	0.0001	1e-05	-11.77	0	27	0.0004	10.3	0.0002	0.01	-5.579	0.0053	20	0.0003	10.2	0.0002	0.1	-3.325	0.0472	14	0.0003	8.2	0.0002	0.01	-6.866	0.0018	12	0.0003	4.7	0.0001	0.001	-7.888	0.0006	26	0.0005	12.7	0.0003	0.0001	-9.603	0.0001	37	0.0005	18.2
DUX4(Homeobox)/Myoblasts-DUX4.V5-ChIP-Seq(GSE75791)/Homer	NWTAAYCYAATCAWN	0.1	-4.145	0.0247	105	0.0024	83.8	0.002	1	-0.3391	0.8942	155	0.0025	160.3	0.0026	1	-1.34	0.323	145	0.0022	136	0.0021	1	-0.1865	0.9652	84	0.0016	92.8	0.0018	0.1	-2.984	0.0779	70	0.002	56.8	0.0016	1	-0.137	1	102	0.002	112.4	0.0022	1	-0.01022	1	196	0.0024	228.2
Duxbl(Homeobox)/NIH3T3-Duxbl.HA-ChIP-Seq(GSE119782)/Homer	TAAYCYAATCAA	0.001	-8.633	0.0003	224	0.0051	173	0.004	1	-2.103	0.1747	300	0.0048	277.4	0.0045	1	-0.7507	0.5628	297	0.0045	294	0.0045	1	-1.627	0.246	213	0.004	199.4	0.0038	0.01	-6.111	0.0038	148	0.0042	114.4	0.0033	1	-1.332	0.3765	238	0.0046	225.5	0.0044	1	-0.0459	1	403	0.005	434.1
E-box(bHLH)/Promoter/Homer	SSGGTCACGTGA	1e-32	-75.67	0	613	0.0141	357.8	0.0083	1e-37	-86.73	0	766	0.0122	458.5	0.0074	1e-34	-78.3	0	780	0.0118	483	0.0074	1e-40	-93.49	0	737	0.0139	428.8	0.0082	1e-37	-85.74	0	506	0.0144	266.9	0.0077	1e-33	-78.11	0	673	0.0131	399.9	0.0079	1e-30	-71.16	0	808	0.01	517.3
E2A(bHLH),near_PU.1/Bcell-PU.1-ChIP-Seq(GSE21512)/Homer	NVCACCTGBN	1	-0.03842	1	8354	0.1918	8377.5	0.1952	1	-0.8977	0.5417	12119	0.1936	11967	0.1933	0.01	-6.768	0.0017	13711	0.2074	13283.5	0.2026	1	-0.005735	1	11369	0.2148	11523.4	0.2193	1	-0.01424	1	7123	0.203	7176.3	0.2077	1	-6e-06	1	9875	0.1917	10130.6	0.1994	1	0	1	15067	0.1867	15495
E2A(bHLH)/proBcell-E2A-ChIP-Seq(GSE21978)/Homer	DNRCAGCTGY	1	0	1	8435	0.1937	9022.7	0.2102	1	0	1	11804	0.1886	12649.9	0.2043	1	0	1	13355	0.202	13931.8	0.2125	1	0	1	11039	0.2086	11913.9	0.2268	1	0	1	7137	0.2034	7712.8	0.2233	1	0	1	9840	0.191	10665.7	0.2099	1	0	1	14857	0.1841	16176.1
E2F(E2F)/Hela-CellCycle-Expression/Homer	TTSGCGCGAAAA	1e-09	-21.21	0	402	0.0092	288.2	0.0067	1e-06	-16.06	0	473	0.0076	366	0.0059	1e-10	-25	0	453	0.0069	323.8	0.0049	1e-14	-33.44	0	429	0.0081	285.5	0.0054	1e-12	-29.84	0	363	0.0103	237.8	0.0069	1e-07	-18.41	0	434	0.0084	323.9	0.0064	1e-16	-38.11	0	509	0.0063	340.7
E2F1(E2F)/Hela-E2F1-ChIP-Seq(GSE22478)/Homer	CWGGCGGGAA	0.01	-6.046	0.0039	1964	0.0451	1817.7	0.0423	0.01	-5.946	0.0042	2444	0.0391	2286.4	0.0369	0.001	-8.718	0.0002	2383	0.036	2196.8	0.0335	0.01	-4.801	0.0111	2226	0.0421	2101.5	0.04	0.0001	-10.09	0.0001	1701	0.0485	1523.7	0.0441	0.001	-8.879	0.0002	2227	0.0432	2035.2	0.0401	0.001	-8.372	0.0004	2648	0.0328	2454.2
E2F3(E2F)/MEF-E2F3-ChIP-Seq(GSE71376)/Homer	BTKGGCGGGAAA	1e-08	-19.1	0	4729	0.1086	4302.5	0.1002	1e-09	-21.92	0	5949	0.0951	5446.8	0.088	1e-16	-38.32	0	5939	0.0898	5296.8	0.0808	1e-11	-25.91	0	5498	0.1039	4996.1	0.0951	1e-08	-19.65	0	3928	0.112	3537.9	0.1024	1e-08	-19.6	0	5288	0.1027	4830.2	0.0951	1e-13	-31.65	0	6531	0.0809	5911.1
E2F4(E2F)/K562-E2F4-ChIP-Seq(GSE31477)/Homer	GGCGGGAAAH	1e-18	-42.92	0	3778	0.0867	3228.4	0.0752	1e-24	-57.18	0	4588	0.0733	3899.4	0.063	1e-18	-42.78	0	4424	0.0669	3842.7	0.0586	1e-19	-45.29	0	4163	0.0787	3591	0.0683	1e-24	-56.99	0	3228	0.092	2654.4	0.0768	1e-27	-63.32	0	4185	0.0812	3491.9	0.0687	1e-20	-46.52	0	4857	0.0602	4218.2
E2F6(E2F)/Hela-E2F6-ChIP-Seq(GSE31477)/Homer	GGCGGGAARN	1e-08	-20.31	0	4125	0.0947	3717.4	0.0866	1e-10	-23.87	0	5165	0.0825	4679.7	0.0756	1e-11	-26.5	0	5073	0.0767	4577.3	0.0698	1e-07	-17.94	0	4655	0.0879	4271.2	0.0813	1e-07	-18.36	0	3432	0.0978	3080.1	0.0892	1e-12	-28.85	0	4609	0.0895	4100.5	0.0807	1e-12	-28.85	0	5675	0.0703	5124.2
E2F7(E2F)/Hela-E2F7-ChIP-Seq(GSE32673)/Homer	VDTTTCCCGCCA	1e-06	-15.57	0	938	0.0215	780.7	0.0182	1e-06	-14.07	0	1137	0.0182	973.3	0.0157	0.001	-7.553	0.0008	1083	0.0164	971.9	0.0148	0.01	-5.233	0.0073	1043	0.0197	956.2	0.0182	0.0001	-9.887	0.0001	825	0.0235	709	0.0205	0.01	-4.653	0.0155	1030	0.02	945	0.0186	0.01	-5.421	0.0064	1217	0.0151	1119.5
EAR2(NR)/K562-NR2F6-ChIP-Seq(Encode)/Homer	NRBCARRGGTCA	1	0	1	4650	0.1068	6343.5	0.1478	1	0	1	6792	0.1085	9147.6	0.1477	1	-6.2e-05	1	10504	0.1589	10777.6	0.1644	1e-108	-249.9	0	11135	0.2104	9086.2	0.1729	1	0	1	3814	0.1087	5234.4	0.1515	1	0	1	5269	0.1023	7427.9	0.1462	1	0	1	10958	0.1358	11943.7
EBF(EBF)/proBcell-EBF-ChIP-Seq(GSE21978)/Homer	DGTCCCYRGGGA	1e-13	-31.36	0	1141	0.0262	894.1	0.0208	1e-25	-58.94	0	1679	0.0268	1273.2	0.0206	1e-11	-25.68	0	1654	0.025	1385.8	0.0211	0.0001	-10.37	0	1411	0.0267	1258.2	0.0239	1e-06	-15.65	0	950	0.0271	790.9	0.0229	1e-13	-31.36	0	1335	0.0259	1066.9	0.021	1e-18	-42.02	0	1876	0.0232	1510.6
EBF1(EBF)/Near-E2A-ChIP-Seq(GSE21512)/Homer	GTCCCCWGGGGA	1e-85	-196.2	0	6862	0.1576	5381.1	0.1254	1e-137	-316.4	0	9841	0.1572	7628.5	0.1232	1e-61	-141.2	0	9857	0.1491	8333.6	0.1271	1e-55	-127.1	0	8621	0.1629	7288.3	0.1387	1e-56	-129.4	0	5841	0.1665	4717.2	0.1366	1e-104	-241	0	8058	0.1564	6287.9	0.1237	1e-105	-244	0	11134	0.138	9030.2
EBF2(EBF)/BrownAdipose-EBF2-ChIP-Seq(GSE97114)/Homer	NABTCCCWDGGGAVH	1e-67	-155.4	0	5057	0.1161	3913.8	0.0912	1e-96	-222.8	0	7398	0.1182	5758.6	0.093	1e-31	-72.55	0	7281	0.1101	6317.6	0.0963	1e-19	-43.91	0	6044	0.1142	5364.8	0.1021	1e-33	-76.94	0	4154	0.1184	3404.6	0.0986	1e-82	-189.7	0	5986	0.1162	4616.4	0.0908	1e-69	-161	0	8586	0.1064	7057
EBNA1(EBV-virus)/Raji-EBNA1-ChIP-Seq(GSE30709)/Homer	GGYAGCAYDTGCTDCCCNNN	0.001	-8.758	0.0003	62	0.0014	37.6	0.0009	0.001	-8.213	0.0005	113	0.0018	79.2	0.0013	0.01	-6.268	0.0027	106	0.0016	78	0.0012	0.01	-5.151	0.0079	100	0.0019	76.9	0.0015	1	-1.656	0.278	65	0.0019	57.4	0.0017	1	-1.11	0.4578	74	0.0014	69.8	0.0014	0.001	-7.278	0.001	122	0.0015	89.5
Egr1(Zf)/K562-Egr1-ChIP-Seq(GSE32465)/Homer	TGCGTGGGYG	0.1	-2.549	0.113	4334	0.0995	4184.4	0.0975	1e-08	-19.69	0	5951	0.0951	5473.7	0.0884	1e-07	-17.34	0	6142	0.0929	5697.6	0.0869	0.01	-6.017	0.0034	5496	0.1038	5261.2	0.1001	1	-0.9037	0.5684	3629	0.1034	3559.8	0.1031	1e-05	-11.64	0	5110	0.0992	4759	0.0937	1e-10	-23.64	0	6710	0.0831	6164.9
Egr2(Zf)/Thymocytes-Egr2-ChIP-Seq(GSE34254)/Homer	NGCGTGGGCGGR	1e-08	-18.64	0	1425	0.0327	1207.5	0.0281	0.0001	-10.21	0.0001	1787	0.0286	1609.1	0.026	1e-13	-30.05	0	1876	0.0284	1565.4	0.0239	1e-09	-20.99	0	1754	0.0331	1505.6	0.0287	0.0001	-9.389	0.0002	1174	0.0335	1035.6	0.03	1e-12	-29.67	0	1674	0.0325	1377.9	0.0271	1e-11	-27.6	0	1997	0.0247	1688.1
EHF(ETS)/LoVo-EHF-ChIP-Seq(GSE49402)/Homer	AVCAGGAAGT	1e-146	-336.2	0	6901	0.1585	5018.3	0.1169	1e-167	-384.7	0	9700	0.155	7302.7	0.1179	1e-221	-509.4	0	10537	0.1594	7716.2	0.1177	1e-119	-274.3	0	7760	0.1466	5953	0.1133	1e-148	-342.8	0	5731	0.1633	4022.6	0.1165	1e-156	-359.9	0	8056	0.1564	5943	0.117	1e-232	-536.4	0	12487	0.1547	9309.3
EKLF(Zf)/Erythrocyte-Klf1-ChIP-Seq(GSE20478)/Homer	NWGGGTGTGGCY	0.01	-5.421	0.0071	1107	0.0254	1008.6	0.0235	1	-1.888	0.2131	1497	0.0239	1442.8	0.0233	0.01	-6.253	0.0027	1784	0.027	1652.8	0.0252	0.01	-5.124	0.0081	1533	0.029	1427.3	0.0272	0.0001	-10.35	0.0001	993	0.0283	860.7	0.0249	1e-07	-17.29	0	1289	0.025	1091.1	0.0215	0.1	-4.603	0.0144	1884	0.0233	1771.8
ELF1(ETS)/Jurkat-ELF1-ChIP-Seq(SRA014231)/Homer	AVCCGGAAGT	1e-152	-352.2	0	4376	0.1005	2864.8	0.0667	1e-143	-330.3	0	5379	0.0859	3727.5	0.0602	1e-138	-318.2	0	5465	0.0826	3832.2	0.0584	1e-104	-240.1	0	4765	0.09	3437.6	0.0654	1e-154	-356.8	0	3742	0.1067	2355.3	0.0682	1e-145	-334.3	0	4828	0.0937	3262.7	0.0642	1e-142	-327.8	0	6013	0.0745	4262.2
ELF3(ETS)/PDAC-ELF3-ChIP-Seq(GSE64557)/Homer	ANCAGGAAGT	1e-114	-264.7	0	3813	0.0875	2571.2	0.0599	1e-147	-340.4	0	5518	0.0882	3821.3	0.0617	1e-218	-503.1	0	6184	0.0935	4055.9	0.0619	1e-87	-202.4	0	4247	0.0802	3089.9	0.0588	1e-105	-244.1	0	3101	0.0884	2035	0.0589	1e-109	-251.8	0	4491	0.0872	3158	0.0621	1e-217	-500	0	7261	0.09	4931.2
Elf4(ETS)/BMDM-Elf4-ChIP-Seq(GSE88699)/Homer	ACTTCCKGKT	1e-161	-373	0	6257	0.1437	4383.7	0.1021	1e-147	-339	0	8395	0.1341	6286.9	0.1015	1e-216	-498.2	0	9015	0.1363	6431.6	0.0981	1e-107	-247.8	0	6955	0.1314	5320.5	0.1013	1e-168	-387.6	0	5271	0.1502	3545.1	0.1026	1e-154	-356.5	0	7096	0.1378	5122.6	0.1008	1e-206	-474.8	0	10329	0.128	7591.7
ELF5(ETS)/T47D-ELF5-ChIP-Seq(GSE30407)/Homer	ACVAGGAAGT	1e-113	-260.2	0	4061	0.0932	2785.5	0.0649	1e-123	-285.4	0	5621	0.0898	4034.2	0.0652	1e-200	-462.6	0	6288	0.0951	4216.7	0.0643	1e-88	-204.9	0	4540	0.0858	3334.7	0.0635	1e-121	-280.4	0	3337	0.0951	2160.6	0.0625	1e-97	-223.5	0	4701	0.0913	3404.5	0.067	1e-200	-461.6	0	7380	0.0914	5110.8
Elk1(ETS)/Hela-Elk1-ChIP-Seq(GSE31477)/Homer	HACTTCCGGY	1e-161	-371.5	0	4690	0.1077	3084.6	0.0719	1e-153	-354.2	0	5659	0.0904	3909.7	0.0631	1e-136	-314	0	5729	0.0866	4064.3	0.062	1e-97	-225.4	0	5074	0.0959	3740.7	0.0712	1e-143	-329.7	0	3971	0.1132	2585.5	0.0748	1e-132	-305	0	5089	0.0988	3540.2	0.0697	1e-124	-287.4	0	6204	0.0769	4524.9
Elk4(ETS)/Hela-Elk4-ChIP-Seq(GSE31477)/Homer	NRYTTCCGGY	1e-168	-388	0	4707	0.1081	3068.1	0.0715	1e-151	-349.5	0	5593	0.0894	3864.2	0.0624	1e-134	-310.3	0	5611	0.0849	3973.5	0.0606	1e-96	-223.2	0	5000	0.0945	3682.8	0.0701	1e-154	-356.4	0	3980	0.1134	2546.6	0.0737	1e-150	-345.8	0	5119	0.0994	3479	0.0685	1e-129	-299.2	0	6140	0.0761	4439.5
Eomes(T-box)/H9-Eomes-ChIP-Seq(GSE26097)/Homer	ATTAACACCT	1	-0.5104	0.7715	7316	0.168	7229.6	0.1684	1	-1.011	0.4914	11347	0.1813	11193	0.1808	1	-0.06243	1	12144	0.1837	12196.4	0.186	1	-0.06069	1	8900	0.1681	8968.6	0.1707	1	-1.073	0.4847	5743	0.1637	5626.8	0.1629	1	-6.5e-05	1	8804	0.1709	9010	0.1773	1	-0.1781	1	15645	0.1939	15626.8
ERE(NR),IR3/MCF7-ERa-ChIP-Seq(Unpublished)/Homer	VAGGTCACNSTGACC	1	-0.06676	1	930	0.0214	962.3	0.0224	1	-1.424	0.3357	1404	0.0224	1363.4	0.022	1e-392	-904.6	0	3511	0.0531	1568.5	0.0239	1e-1056	-2433	0	4602	0.0869	1368.9	0.0261	0.1	-2.452	0.1298	834	0.0238	783.6	0.0227	1	-0.7333	0.6512	1113	0.0216	1096.8	0.0216	1e-154	-356.8	0	3035	0.0376	1796.4
ERG(ETS)/VCaP-ERG-ChIP-Seq(GSE14097)/Homer	ACAGGAAGTG	1e-167	-384.7	0	8987	0.2063	6714.7	0.1564	1e-191	-441.9	0	12388	0.1979	9519.3	0.1537	1e-213	-491.3	0	13330	0.2016	10226	0.1559	1e-108	-249.4	0	10198	0.1927	8230.9	0.1567	1e-174	-402.8	0	7495	0.2136	5403.9	0.1564	1e-166	-383.4	0	10399	0.2019	7938.9	0.1562	1e-185	-426.3	0	15347	0.1902	12187.3
Erra(NR)/HepG2-Erra-ChIP-Seq(GSE31477)/Homer	CAAAGGTCAG	1	-0.000358	1	9812	0.2253	9962.4	0.2321	1	-0.001321	1	14473	0.2312	14633.3	0.2363	1e-26	-62.13	0	17388	0.263	16044.3	0.2447	1e-123	-284.8	0	15993	0.3022	13469.6	0.2564	1	0	1	8007	0.2282	8277.9	0.2396	1	0	1	11501	0.2233	11879.3	0.2338	0.01	-6.253	0.0028	19273	0.2388	18769.5
ERRg(NR)/Kidney-ESRRG-ChIP-Seq(GSE104905)/Homer	GTGACCTTGRVN	1	0	1	2946	0.0676	3203.9	0.0746	1	-0.2178	0.9864	4396	0.0702	4403.6	0.0711	1e-63	-147	0	6258	0.0946	5019.8	0.0766	1e-219	-505.3	0	6399	0.1209	4249.4	0.0809	1	-0.002193	1	2457	0.07	2555.5	0.074	1	-0.01098	1	3504	0.068	3587.7	0.0706	1e-24	-56.52	0	6666	0.0826	5840.9
Esrrb(NR)/mES-Esrrb-ChIP-Seq(GSE11431)/Homer	KTGACCTTGA	1	0	1	2077	0.0477	2409.4	0.0561	1	-6.5e-05	1	3184	0.0509	3362.2	0.0543	1e-66	-152.7	0	4971	0.0752	3852.5	0.0588	1e-271	-625.6	0	5360	0.1013	3220	0.0613	1	0	1	1714	0.0489	1894.2	0.0548	1	0	1	2447	0.0475	2719.7	0.0535	1e-21	-49.81	0	5228	0.0648	4542.7
ETS:E-box(ETS,bHLH)/HPC7-Scl-ChIP-Seq(GSE22178)/Homer	AGGAARCAGCTG	0.01	-6.081	0.0038	386	0.0089	328.6	0.0077	0.001	-8.903	0.0002	538	0.0086	453.3	0.0073	1e-10	-24.55	0	601	0.0091	450.8	0.0069	0.1	-3.795	0.0298	443	0.0084	399.4	0.0076	0.01	-5.347	0.0081	302	0.0086	255.2	0.0074	0.1	-4.139	0.0252	440	0.0085	391	0.0077	0.001	-8.204	0.0004	693	0.0086	601.7
ETS:RUNX(ETS,Runt)/Jurkat-RUNX1-ChIP-Seq(GSE17954)/Homer	RCAGGATGTGGT	1e-14	-33.68	0	567	0.013	395.2	0.0092	0.1	-4.253	0.022	694	0.0111	631.1	0.0102	1e-10	-23.58	0	821	0.0124	645.4	0.0098	0.001	-8.126	0.0004	613	0.0116	528.3	0.0101	1e-09	-22.5	0	474	0.0135	345.5	0.01	1e-13	-32.12	0	665	0.0129	481.3	0.0095	1e-08	-19.47	0	897	0.0111	729.4
ETS(ETS)/Promoter/Homer	AACCGGAAGT	1e-118	-271.9	0	2850	0.0654	1782.2	0.0415	1e-111	-255.9	0	3426	0.0547	2271.3	0.0367	1e-114	-262.8	0	3501	0.0529	2323.5	0.0354	1e-81	-188.5	0	3076	0.0581	2133.6	0.0406	1e-141	-326.8	0	2467	0.0703	1410.3	0.0408	1e-122	-281.6	0	3126	0.0607	1982.6	0.039	1e-99	-228.6	0	3788	0.0469	2626.8
Ets1-distal(ETS)/CD4+-PolII-ChIP-Seq(Barski_et_al.)/Homer	MACAGGAAGT	1e-43	-99.35	0	1512	0.0347	1026.7	0.0239	1e-58	-134.8	0	2097	0.0335	1432.9	0.0231	1e-58	-135.5	0	2303	0.0348	1604.3	0.0245	1e-23	-53.61	0	1618	0.0306	1242.6	0.0237	1e-28	-65.69	0	1172	0.0334	821.5	0.0238	1e-33	-76.03	0	1697	0.0329	1236.4	0.0243	1e-47	-109.2	0	2618	0.0324	1935.1
ETS1(ETS)/Jurkat-ETS1-ChIP-Seq(GSE17954)/Homer	ACAGGAAGTG	1e-150	-346	0	6392	0.1468	4558.6	0.1062	1e-153	-352.7	0	8509	0.136	6348.6	0.1025	1e-145	-334.5	0	8977	0.1358	6818	0.104	1e-109	-251.8	0	7120	0.1345	5454.9	0.1038	1e-172	-396.5	0	5383	0.1534	3621.7	0.1048	1e-146	-336.8	0	7244	0.1406	5298.3	0.1043	1e-165	-379.9	0	10327	0.128	7849.2
ETV1(ETS)/GIST48-ETV1-ChIP-Seq(GSE22441)/Homer	AACCGGAAGT	1e-191	-439.8	0	8491	0.195	6145.3	0.1432	1e-192	-443.3	0	11358	0.1815	8600.9	0.1389	1e-191	-441.3	0	11982	0.1812	9168.7	0.1398	1e-117	-271.3	0	9447	0.1785	7472.4	0.1422	1e-174	-400.9	0	7105	0.2025	5070.2	0.1468	1e-163	-376.9	0	9606	0.1865	7254.9	0.1428	1e-198	-457	0	13741	0.1703	10644.3
Etv2(ETS)/ES-ER71-ChIP-Seq(GSE59402)/Homer	NNAYTTCCTGHN	1e-137	-316.3	0	5430	0.1247	3809.3	0.0887	1e-169	-390.5	0	7404	0.1183	5299	0.0856	1e-179	-412.9	0	7997	0.1209	5760.6	0.0878	1e-93	-215.5	0	6043	0.1142	4613.3	0.0878	1e-153	-353.1	0	4527	0.129	2996.5	0.0867	1e-146	-338	0	6251	0.1213	4446	0.0875	1e-167	-384.8	0	9090	0.1126	6754.3
ETV4(ETS)/HepG2-ETV4-ChIP-Seq(ENCODE)/Homer	ACCGGAAGTG	1e-177	-408.1	0	7849	0.1802	5664.5	0.132	1e-198	-457	0	10080	0.1611	7442.7	0.1202	1e-183	-423	0	10529	0.1592	7934.5	0.121	1e-92	-214	0	8709	0.1645	7004	0.1333	1e-165	-380.8	0	6582	0.1876	4665.2	0.1351	1e-154	-355.7	0	8726	0.1694	6538.1	0.1287	1e-156	-360.5	0	11736	0.1454	9158.9
EWS:ERG-fusion(ETS)/CADO_ES1-EWS:ERG-ChIP-Seq(SRA014231)/Homer	ATTTCCTGTN	1e-56	-130.9	0	3124	0.0717	2303.6	0.0537	1e-76	-176	0	4611	0.0737	3458.4	0.0559	1e-96	-222	0	5112	0.0773	3768.9	0.0575	1e-32	-74.75	0	3397	0.0642	2744.7	0.0522	1e-53	-124.1	0	2437	0.0695	1739.9	0.0504	1e-54	-125.5	0	3705	0.0719	2820	0.0555	1e-84	-195.5	0	6091	0.0755	4691.4
EWS:FLI1-fusion(ETS)/SK_N_MC-EWS:FLI1-ChIP-Seq(SRA014231)/Homer	VACAGGAAAT	1e-96	-221.8	0	3461	0.0795	2369.4	0.0552	1e-97	-225.3	0	4523	0.0723	3251	0.0525	1e-97	-225.6	0	4828	0.073	3515.9	0.0536	1e-47	-109	0	3706	0.07	2892	0.055	1e-99	-229.1	0	2905	0.0828	1904.4	0.0551	1e-75	-174.5	0	3834	0.0744	2791.1	0.0549	1e-84	-195.3	0	5391	0.0668	4079.3
Fli1(ETS)/CD8-FLI-ChIP-Seq(GSE20898)/Homer	NRYTTCCGGH	1e-200	-461.4	0	7512	0.1725	5257.6	0.1225	1e-210	-483.9	0	9681	0.1547	7029.6	0.1135	1e-215	-496.8	0	10136	0.1533	7399.8	0.1128	1e-147	-339	0	8284	0.1565	6231.6	0.1186	1e-193	-446	0	6268	0.1786	4265.9	0.1235	1e-181	-416.8	0	8335	0.1618	6042.3	0.1189	1e-208	-479.5	0	11427	0.1416	8534.9
Fosl2(bZIP)/3T3L1-Fosl2-ChIP-Seq(GSE56872)/Homer	NATGASTCABNN	1e-360	-830.4	0	2297	0.0527	859	0.02	1e-553	-1275	0	3597	0.0575	1366	0.0221	1e-1649	-3798	0	5963	0.0902	1531.1	0.0234	1e-1097	-2527	0	4448	0.084	1251.3	0.0238	1e-417	-960.2	0	2177	0.062	723	0.0209	1e-870	-2004	0	3608	0.07	1021.5	0.0201	1e-1835	-4226	0	6968	0.0863	1860.2
Fox:Ebox(Forkhead,bHLH)/Panc1-Foxa2-ChIP-Seq(GSE47459)/Homer	NNNVCTGWGYAAACASN	1e-1080	-2489	0	7325	0.1682	2938	0.0684	1e-1680	-3868	0	11238	0.1796	4508.1	0.0728	1e-1259	-2899	0	10625	0.1607	4767.3	0.0727	1e-557	-1284	0	6663	0.1259	3424.8	0.0652	1e-903	-2080	0	5727	0.1632	2209.8	0.064	1e-1470	-3387	0	9075	0.1762	3468	0.0682	1e-2045	-4710	0	14752	0.1828	6177.1
FOXA1:AR(Forkhead,NR)/LNCAP-AR-ChIP-Seq(GSE27824)/Homer	AGTAAACAAAAAAGAACAND	1e-17	-39.96	0	333	0.0076	197.7	0.0046	1e-26	-61.9	0	543	0.0087	326	0.0053	1e-20	-46.2	0	466	0.007	291.9	0.0045	0.0001	-11.08	0	223	0.0042	165.2	0.0031	1e-10	-23.83	0	216	0.0062	132.8	0.0038	1e-18	-41.93	0	393	0.0076	240.9	0.0047	1e-35	-82.88	0	735	0.0091	441.6
FOXA1(Forkhead)/LNCAP-FOXA1-ChIP-Seq(GSE27824)/Homer	WAAGTAAACA	1e-1365	-3144	0	8801	0.2021	3475.9	0.081	1e-2034	-4686	0	13828	0.2209	5675.3	0.0917	1e-1594	-3671	0	12554	0.1899	5503.6	0.0839	1e-733	-1689	0	7300	0.1379	3502.3	0.0667	1e-1095	-2521	0	6472	0.1845	2416.8	0.07	1e-1684	-3878	0	10812	0.2099	4275.5	0.0841	1e-2510	-5782	0	18594	0.2304	8019.9
FOXA1(Forkhead)/MCF7-FOXA1-ChIP-Seq(GSE26831)/Homer	WAAGTAAACA	1e-1352	-3115	0	7755	0.1781	2839	0.0661	1e-2012	-4635	0	12191	0.1948	4653.9	0.0752	1e-1590	-3663	0	10873	0.1644	4400.7	0.0671	1e-686	-1581	0	6207	0.1173	2839.1	0.054	1e-1080	-2488	0	5663	0.1614	1948.7	0.0564	1e-1676	-3861	0	9539	0.1852	3488.4	0.0686	1e-2463	-5673	0	16354	0.2026	6602.4
Foxa2(Forkhead)/Liver-Foxa2-ChIP-Seq(GSE25694)/Homer	CYTGTTTACWYW	1e-1265	-2914	0	6545	0.1503	2225.7	0.0519	1e-1927	-4438	0	10162	0.1624	3526.5	0.057	1e-1512	-3482	0	9455	0.143	3617.5	0.0552	1e-719	-1657	0	5646	0.1067	2409.1	0.0459	1e-1004	-2314	0	4839	0.1379	1561.9	0.0452	1e-1525	-3513	0	7965	0.1546	2731.4	0.0538	1e-2309	-5318	0	13386	0.1659	4940.7
Foxa3(Forkhead)/Liver-Foxa3-ChIP-Seq(GSE77670)/Homer	BSNTGTTTACWYWGN	1e-1004	-2312	0	3418	0.0785	825.4	0.0192	1e-1486	-3422	0	5335	0.0852	1356.5	0.0219	1e-1284	-2959	0	4882	0.0738	1298.8	0.0198	1e-573	-1319	0	2812	0.0531	899	0.0171	1e-787	-1814	0	2492	0.071	561.8	0.0163	1e-1241	-2859	0	4243	0.0824	1030.1	0.0203	1e-1885	-4342	0	7072	0.0876	1871
FoxD3(forkhead)/ZebrafishEmbryo-Foxd3.biotin-ChIP-seq(GSE106676)/Homer	TGTTTAYTTAGC	1e-469	-1082	0	5052	0.116	2469.5	0.0575	1e-735	-1693	0	7913	0.1264	3893.1	0.0629	1e-575	-1325	0	7214	0.1091	3753.8	0.0572	1e-262	-605.3	0	4359	0.0824	2479.5	0.0472	1e-376	-866	0	3710	0.1057	1744.1	0.0505	1e-581	-1339	0	6251	0.1213	3061.1	0.0602	1e-897	-2067	0	10712	0.1327	5506.3
Foxf1(Forkhead)/Lung-Foxf1-ChIP-Seq(GSE77951)/Homer	WWATRTAAACAN	1e-570	-1314	0	5543	0.1273	2606.9	0.0607	1e-931	-2144	0	8747	0.1398	4082.4	0.0659	1e-727	-1676	0	8080	0.1222	4030	0.0615	1e-344	-792.7	0	4690	0.0886	2504.4	0.0477	1e-460	-1059	0	3954	0.1127	1752.1	0.0507	1e-676	-1557	0	6777	0.1316	3234.1	0.0636	1e-1035	-2385	0	12033	0.1491	6150.4
Foxh1(Forkhead)/hESC-FOXH1-ChIP-Seq(GSE29422)/Homer	NNTGTGGATTSS	1e-23	-53.9	0	2174	0.0499	1721	0.0401	1e-25	-57.93	0	3354	0.0536	2767	0.0447	1e-33	-76.07	0	3470	0.0525	2798.9	0.0427	1e-14	-34.11	0	2266	0.0428	1903.4	0.0362	1e-23	-54.47	0	1705	0.0486	1307.1	0.0378	1e-32	-74.31	0	2661	0.0517	2076.4	0.0409	1e-31	-73.41	0	4781	0.0592	3995.3
FOXK1(Forkhead)/HEK293-FOXK1-ChIP-Seq(GSE51673)/Homer	NVWTGTTTAC	1e-556	-1282	0	6125	0.1406	3041.8	0.0709	1e-903	-2081	0	9495	0.1517	4659.3	0.0753	1e-730	-1682	0	9070	0.1372	4736.8	0.0722	1e-382	-880	0	5635	0.1065	3103.7	0.0591	1e-443	-1021	0	4459	0.1271	2125.4	0.0615	1e-626	-1442	0	7380	0.1433	3767.9	0.0741	1e-1037	-2389	0	13032	0.1615	6877.9
FOXK2(Forkhead)/U2OS-FOXK2-ChIP-Seq(E-MTAB-2204)/Homer	SCHTGTTTACAT	1e-408	-940.4	0	4021	0.0923	1883.4	0.0439	1e-670	-1543	0	6138	0.0981	2799.6	0.0452	1e-499	-1149	0	5945	0.0899	3020.9	0.0461	1e-245	-565.9	0	3762	0.0711	2081.9	0.0396	1e-270	-622.2	0	2901	0.0827	1404.5	0.0407	1e-453	-1043	0	4772	0.0926	2300.9	0.0453	1e-702	-1618	0	8209	0.1017	4152.5
FoxL2(Forkhead)/Ovary-FoxL2-ChIP-Seq(GSE60858)/Homer	WWTRTAAACAVG	1e-578	-1332	0	5245	0.1204	2388.9	0.0557	1e-914	-2105	0	8234	0.1316	3764	0.0608	1e-737	-1698	0	7724	0.1168	3757.2	0.0573	1e-378	-870.8	0	4536	0.0857	2311.9	0.044	1e-473	-1091	0	3784	0.1078	1617.2	0.0468	1e-696	-1603	0	6453	0.1253	2973.5	0.0585	1e-1096	-2524	0	11342	0.1405	5526.7
FOXM1(Forkhead)/MCF7-FOXM1-ChIP-Seq(GSE72977)/Homer	TRTTTACTTW	1e-1310	-3018	0	7920	0.1818	2994.1	0.0698	1e-2052	-4726	0	12394	0.198	4728.5	0.0764	1e-1533	-3530	0	11157	0.1687	4671	0.0712	1e-666	-1534	0	6415	0.1212	3020.1	0.0575	1e-1027	-2365	0	5807	0.1655	2097.3	0.0607	1e-1636	-3769	0	9704	0.1884	3640.9	0.0716	1e-2431	-5598	0	16605	0.2057	6813.2
Foxo1(Forkhead)/RAW-Foxo1-ChIP-Seq(Fan_et_al.)/Homer	CTGTTTAC	1e-289	-666.2	0	9704	0.2228	6707.3	0.1563	1e-479	-1104	0	14643	0.234	9990.6	0.1614	1e-417	-961	0	14931	0.2258	10514.2	0.1603	1e-200	-462.4	0	10400	0.1965	7768.5	0.1479	1e-220	-508.1	0	7580	0.216	5253.2	0.1521	1e-331	-762.8	0	11676	0.2267	8159.9	0.1606	1e-543	-1252	0	19352	0.2398	13648.9
Foxo3(Forkhead)/U2OS-Foxo3-ChIP-Seq(E-MTAB-2701)/Homer	DGTAAACA	1e-586	-1351	0	4796	0.1101	2075.3	0.0484	1e-961	-2215	0	7455	0.1191	3163.7	0.0511	1e-770	-1774	0	7109	0.1075	3270	0.0499	1e-414	-953.7	0	4323	0.0817	2083	0.0396	1e-480	-1107	0	3501	0.0998	1425.3	0.0413	1e-695	-1601	0	5840	0.1134	2564.7	0.0505	1e-1069	-2463	0	10165	0.126	4759.1
FOXP1(Forkhead)/H9-FOXP1-ChIP-Seq(GSE31006)/Homer	NYYTGTTTACHN	1e-513	-1183	0	3166	0.0727	1167	0.0272	1e-836	-1926	0	4907	0.0784	1766.9	0.0285	1e-634	-1461	0	4571	0.0691	1845.4	0.0281	1e-318	-732.3	0	2744	0.0518	1207.3	0.023	1e-396	-913	0	2302	0.0656	817.7	0.0237	1e-566	-1305	0	3779	0.0734	1458.8	0.0287	1e-872	-2010	0	6567	0.0814	2720.9
Fra1(bZIP)/BT549-Fra1-ChIP-Seq(GSE46166)/Homer	NNATGASTCATH	1e-391	-901.5	0	3277	0.0752	1420.8	0.0331	1e-621	-1432	0	5173	0.0827	2247.4	0.0363	1e-1803	-4152	0	8125	0.1229	2505.6	0.0382	1e-1201	-2767	0	5877	0.111	1912.5	0.0364	1e-458	-1056	0	2997	0.0854	1147	0.0332	1e-913	-2102	0	4994	0.0969	1728.5	0.034	1e-1974	-4546	0	9778	0.1212	3216
Fra2(bZIP)/Striatum-Fra2-ChIP-Seq(GSE43429)/Homer	GGATGACTCATC	1e-399	-919.3	0	2951	0.0678	1200.5	0.028	1e-595	-1372	0	4638	0.0741	1946.1	0.0314	1e-1776	-4090	0	7434	0.1124	2163.5	0.033	1e-1168	-2692	0	5454	0.103	1713.4	0.0326	1e-429	-989.9	0	2720	0.0775	1019.3	0.0295	1e-894	-2060	0	4512	0.0876	1477.3	0.0291	1e-1919	-4420	0	8758	0.1085	2710.6
FXR(NR),IR1/Liver-FXR-ChIP-Seq(Chong_et_al.)/Homer	AGGTCANTGACCTB	0.1	-3.287	0.0563	1699	0.039	1604.5	0.0374	0.1	-3.893	0.0309	2467	0.0394	2343.4	0.0378	1e-16	-38.48	0	3193	0.0483	2727.1	0.0416	1e-28	-65.48	0	2922	0.0552	2355.2	0.0448	1	-1.746	0.2576	1417	0.0404	1361.2	0.0394	1	-0.5209	0.7871	1991	0.0387	1974.8	0.0389	1e-05	-11.94	0	3259	0.0404	2996.6
GABPA(ETS)/Jurkat-GABPa-ChIP-Seq(GSE17954)/Homer	RACCGGAAGT	1e-175	-403.6	0	5981	0.1373	4087.7	0.0952	1e-165	-379.9	0	7782	0.1243	5648.5	0.0912	1e-172	-396.9	0	8210	0.1242	5982.6	0.0912	1e-98	-227.3	0	6588	0.1245	5058.7	0.0963	1e-167	-386.8	0	5048	0.1439	3362.3	0.0973	1e-140	-323.5	0	6708	0.1302	4870	0.0958	1e-165	-381.1	0	9258	0.1147	6910.4
GATA:SCL(Zf,bHLH)/Ter119-SCL-ChIP-Seq(GSE18720)/Homer	CRGCTGBNGNSNNSAGATAA	0.1	-3.991	0.0288	375	0.0086	331.6	0.0077	0.1	-4.035	0.027	580	0.0093	525.5	0.0085	0.01	-5.157	0.0079	611	0.0092	546.6	0.0083	0.01	-4.816	0.011	463	0.0087	410.4	0.0078	1	-0.5332	0.7897	274	0.0078	273.8	0.0079	0.001	-8.035	0.0006	442	0.0086	369.4	0.0073	1	-0.6872	0.6295	716	0.0089	710.7
GATA(Zf),IR3/iTreg-Gata3-ChIP-Seq(GSE20898)/Homer	NNNNNBAGATAWYATCTVHN	1e-161	-372.2	0	1070	0.0246	406.8	0.0095	1e-262	-603.8	0	1740	0.0278	663.4	0.0107	1e-193	-444.7	0	1598	0.0242	684.6	0.0104	1e-118	-273.8	0	1051	0.0199	465	0.0089	1e-110	-255.2	0	738	0.021	281.8	0.0082	1e-208	-479.4	0	1393	0.027	532.1	0.0105	1e-371	-856.1	0	2470	0.0306	945
GATA(Zf),IR4/iTreg-Gata3-ChIP-Seq(GSE20898)/Homer	NAGATWNBNATCTNN	1e-164	-377.7	0	593	0.0136	148.1	0.0035	1e-236	-544	0	921	0.0147	245.7	0.004	1e-132	-304.3	0	820	0.0124	301.7	0.0046	1e-95	-220.8	0	562	0.0106	200.2	0.0038	1e-88	-203.4	0	409	0.0117	124.1	0.0036	1e-220	-507.7	0	793	0.0154	197.1	0.0039	1e-348	-803.3	0	1353	0.0168	359
Gata1(Zf)/K562-GATA1-ChIP-Seq(GSE18829)/Homer	SAGATAAGRV	1	-2.076	0.1754	1615	0.0371	1547.2	0.036	0.1	-3.83	0.0327	2577	0.0412	2451.1	0.0396	1	-0.4903	0.7142	2630	0.0398	2622.6	0.04	1e-10	-24.49	0	2085	0.0394	1791	0.0341	1	-2e-06	1	1028	0.0293	1163.7	0.0337	1	-0.09426	1	1812	0.0352	1843.2	0.0363	1	-0.1231	1	3442	0.0426	3482.7
Gata2(Zf)/K562-GATA2-ChIP-Seq(GSE18829)/Homer	BBCTTATCTS	0.1	-3.405	0.0506	1841	0.0423	1739.1	0.0405	0.0001	-9.986	0.0001	2962	0.0473	2729	0.0441	0.1	-2.928	0.0698	2996	0.0453	2886	0.044	1e-16	-37.07	0	2346	0.0443	1961	0.0373	1	-9e-06	1	1172	0.0334	1301.2	0.0377	1	-0.5379	0.7762	2069	0.0402	2050.4	0.0403	1	-0.5071	0.7493	3962	0.0491	3945.1
GATA3(Zf),DR4/iTreg-Gata3-ChIP-Seq(GSE20898)/Homer	AGATGKDGAGATAAG	1e-36	-84.4	0	387	0.0089	185.9	0.0043	1e-40	-94.31	0	598	0.0096	323.1	0.0052	1e-29	-66.88	0	545	0.0082	320.1	0.0049	1e-30	-69.97	0	403	0.0076	212.4	0.004	1e-25	-58.83	0	266	0.0076	127.9	0.0037	1e-67	-156.4	0	514	0.01	210.9	0.0042	1e-58	-135.8	0	893	0.0111	488.4
GATA3(Zf),DR8/iTreg-Gata3-ChIP-Seq(GSE20898)/Homer	AGATSTNDNNDSAGATAASN	1e-38	-89.12	0	340	0.0078	150.8	0.0035	1e-70	-163	0	561	0.009	235	0.0038	1e-59	-136.6	0	576	0.0087	266.2	0.0041	1e-56	-129.1	0	428	0.0081	177.3	0.0034	1e-28	-64.52	0	263	0.0075	120.4	0.0035	1e-72	-168	0	458	0.0089	169.7	0.0033	1e-120	-277	0	846	0.0105	333.9
GATA3(Zf)/iTreg-Gata3-ChIP-Seq(GSE20898)/Homer	AGATAASR	0.001	-8.227	0.0005	4716	0.1083	4430	0.1032	1e-10	-24.88	0	7588	0.1212	6981.9	0.1128	0.01	-5.606	0.0052	7606	0.115	7326.8	0.1117	1e-22	-52.78	0	5615	0.1061	4899.4	0.0933	1	-0.000352	1	3090	0.0881	3222.2	0.0933	1	-1.134	0.4486	5455	0.1059	5349.9	0.1053	0.01	-6.388	0.0025	10438	0.1293	10077.3
Gata4(Zf)/Heart-Gata4-ChIP-Seq(GSE35151)/Homer	NBWGATAAGR	1e-06	-14.1	0	2983	0.0685	2696.7	0.0628	1e-10	-23.05	0	4808	0.0768	4348.3	0.0702	1e-06	-14.65	0	4876	0.0737	4514.8	0.0689	1e-29	-68.58	0	3736	0.0706	3077.4	0.0586	1	-0.009696	1	1960	0.0559	2030.8	0.0588	1	-1.953	0.2057	3417	0.0663	3311.5	0.0652	0.01	-5.347	0.0069	6567	0.0814	6315.8
Gata6(Zf)/HUG1N-GATA6-ChIP-Seq(GSE51936)/Homer	YCTTATCTBN	1e-06	-13.82	0	2649	0.0608	2383.9	0.0555	1e-10	-23.91	0	4281	0.0684	3841.7	0.062	1e-06	-15.82	0	4300	0.065	3948.7	0.0602	1e-29	-67.16	0	3252	0.0614	2645.2	0.0503	1	-0.001773	1	1680	0.0479	1771.2	0.0513	0.01	-5.519	0.0066	3031	0.0588	2852.9	0.0561	0.001	-7.517	0.0008	5816	0.0721	5533.4
Gfi1b(Zf)/HPC7-Gfi1b-ChIP-Seq(GSE22178)/Homer	MAATCACTGC	1	0	1	2483	0.057	2912.3	0.0679	1	0	1	3859	0.0617	4489.8	0.0725	1	0	1	3964	0.0599	4708.5	0.0718	1	0	1	2954	0.0558	3613.5	0.0688	1	0	1	2014	0.0574	2389.4	0.0692	1	0	1	3050	0.0592	3509.5	0.0691	1	0	1	5104	0.0632	5922.8
GFX(?)/Promoter/Homer	ATTCTCGCGAGA	1e-15	-34.63	0	160	0.0037	78.5	0.0018	1e-07	-16.23	0	162	0.0026	103.8	0.0017	1e-09	-21.34	0	159	0.0024	93.3	0.0014	1e-29	-68.91	0	166	0.0031	59	0.0011	1e-24	-56.82	0	165	0.0047	64.5	0.0019	1e-11	-27.11	0	167	0.0032	92	0.0018	0.01	-5.72	0.0048	149	0.0018	117.6
GFY-Staf(?,Zf)/Promoter/Homer	RACTACAATTCCCAGAAKGC	1e-128	-295.7	0	779	0.0179	281.8	0.0066	1e-82	-190.4	0	810	0.0129	374.9	0.0061	1e-65	-151	0	761	0.0115	378.9	0.0058	1e-81	-188.4	0	726	0.0137	322.1	0.0061	1e-132	-305.8	0	748	0.0213	258.1	0.0075	1e-115	-267.1	0	834	0.0162	331.8	0.0065	1e-60	-139.8	0	816	0.0101	428.7
GFY(?)/Promoter/Homer	ACTACAATTCCC	1e-87	-200.4	0	764	0.0175	335.7	0.0078	1e-76	-176.2	0	849	0.0136	413.9	0.0067	1e-55	-126.7	0	813	0.0123	441.4	0.0067	1e-67	-156.2	0	750	0.0142	366.1	0.007	1e-113	-262.4	0	742	0.0211	279.6	0.0081	1e-78	-181.6	0	834	0.0162	397.6	0.0078	1e-57	-132.9	0	910	0.0113	504.7
Gli2(Zf)/GM2-Gli2-ChIP-Chip(GSE112702)/Homer	YSTGGGTGGTCT	1	0	1	947	0.0217	1213.1	0.0283	1	0	1	1391	0.0222	1671	0.027	1	0	1	1561	0.0236	2034.7	0.031	1	0	1	1442	0.0272	1669.2	0.0318	1	0	1	866	0.0247	1063.3	0.0308	1	0	1	1055	0.0205	1374.9	0.0271	1	0	1	1710	0.0212	2037
GLI3(Zf)/Limb-GLI3-ChIP-Chip(GSE11077)/Homer	CGTGGGTGGTCC	1	-2.2e-05	1	420	0.0096	501.2	0.0117	1	-4.6e-05	1	592	0.0095	684.9	0.0111	1	0	1	659	0.01	841.5	0.0128	1	0	1	574	0.0108	739.3	0.0141	1	-6e-05	1	393	0.0112	466.8	0.0135	1	0	1	476	0.0092	600.3	0.0118	1	0	1	722	0.0089	867
GLIS3(Zf)/Thyroid-Glis3.GFP-ChIP-Seq(GSE103297)/Homer	CTCCCTGGGAGGCCN	1	0	1	9721	0.2232	10889.3	0.2537	1	0	1	13801	0.2205	15276.8	0.2467	1	0	1	14522	0.2196	16675.9	0.2543	1	0	1	12767	0.2412	14627.2	0.2784	1	0	1	8148	0.2322	9371	0.2713	1	0	1	11338	0.2201	12633.5	0.2486	1	0	1	15967	0.1978	18533.7
GRE(NR),IR3/A549-GR-ChIP-Seq(GSE32465)/Homer	NRGVACABNVTGTYCY	1e-07	-16.99	0	493	0.0113	378	0.0088	1e-06	-15.35	0	727	0.0116	593.1	0.0096	1e-06	-14.86	0	806	0.0122	668.6	0.0102	1e-12	-29.59	0	706	0.0133	526.9	0.01	0.001	-8.855	0.0003	416	0.0119	341.7	0.0099	1e-06	-15.61	0	602	0.0117	479.8	0.0094	1e-14	-34.13	0	934	0.0116	708.9
GRE(NR),IR3/RAW264.7-GRE-ChIP-Seq(Unpublished)/Homer	VAGRACAKWCTGTYC	1e-09	-22.36	0	829	0.019	653.1	0.0152	1e-08	-19.83	0	1233	0.0197	1029.7	0.0166	1e-15	-35.92	0	1425	0.0216	1133.8	0.0173	1e-28	-64.51	0	1286	0.0243	925.4	0.0176	1e-06	-15.53	0	688	0.0196	555.6	0.0161	1e-12	-28.35	0	1030	0.02	808.2	0.0159	1e-13	-30.99	0	1662	0.0206	1366.2
GRHL2(CP2)/HBE-GRHL2-ChIP-Seq(GSE46194)/Homer	AAACYKGTTWDACMRGTTTB	1e-459	-1058	0	2972	0.0682	1125.3	0.0262	1e-626	-1443	0	4261	0.0681	1663.2	0.0269	1e-500	-1153	0	4263	0.0645	1867	0.0285	1e-273	-629.5	0	2745	0.0519	1292.2	0.0246	1e-381	-878.4	0	2271	0.0647	818.3	0.0237	1e-467	-1077	0	3420	0.0664	1383.1	0.0272	1e-677	-1561	0	5469	0.0678	2336.2
GSC(Homeobox)/FrogEmbryos-GSC-ChIP-Seq(DRA000576)/Homer	RGGATTAR	1	0	1	4255	0.0977	6169.6	0.1437	1	0	1	6435	0.1028	9422.9	0.1522	1	0	1	7436	0.1125	10144.9	0.1547	1	0	1	4719	0.0892	7345.8	0.1398	1	0	1	2991	0.0852	4785.1	0.1385	1	0	1	4962	0.0963	7499.7	0.1476	1	0	1	10125	0.1255	13514.9
Hand2(bHLH)/Mesoderm-Hand2-ChIP-Seq(GSE61475)/Homer	TGACANARRCCAGRC	0.1	-3.758	0.0359	1753	0.0402	1648.1	0.0384	1e-06	-15.19	0	2623	0.0419	2353.5	0.038	1e-11	-26.64	0	2985	0.0451	2609.4	0.0398	0.01	-6.214	0.0028	2362	0.0446	2211.9	0.0421	0.0001	-11.48	0	1456	0.0415	1282.3	0.0371	1e-05	-13.12	0	2142	0.0416	1913.6	0.0377	1e-08	-19.37	0	3475	0.0431	3126.8
HEB(bHLH)/mES-Heb-ChIP-Seq(GSE53233)/Homer	VCAGCTGBNN	1	-0.02392	1	10878	0.2498	10897.4	0.2539	1	-0.000339	1	15360	0.2454	15559.5	0.2513	1	-0.4596	0.7345	17182	0.2598	17076.1	0.2604	1	-1.4e-05	1	14198	0.2682	14519.9	0.2764	1	-1e-06	1	9167	0.2613	9415.4	0.2726	1	0	1	12651	0.2456	13043.3	0.2567	1	0	1	19188	0.2378	19866.7
HIC1(Zf)/Treg-ZBTB29-ChIP-Seq(GSE99889)/Homer	TGCCAGCB	1e-49	-113.5	0	12680	0.2911	11142.1	0.2596	1e-98	-226.6	0	18369	0.2935	15858.1	0.2561	1e-90	-208.8	0	19248	0.2911	16802.7	0.2562	1e-32	-75.55	0	15851	0.2995	14497.9	0.2759	1e-35	-82.81	0	10525	0.3	9319.4	0.2698	1e-72	-168.1	0	15071	0.2926	13068.5	0.2572	1e-120	-277.8	0	22512	0.2789	19455
HIF-1a(bHLH)/MCF7-HIF1a-ChIP-Seq(GSE28352)/Homer	TACGTGCV	1	-0.8155	0.5862	1223	0.0281	1200.6	0.028	1	-0.0348	1	1623	0.0259	1678.2	0.0271	1	-0.000914	1	1617	0.0245	1730	0.0264	1	-0.03307	1	1401	0.0265	1459.4	0.0278	1	-0.1329	1	1012	0.0288	1032.8	0.0299	1	-0.01381	1	1365	0.0265	1427.9	0.0281	1	-2e-05	1	1816	0.0225	1978.5
HIF-1b(HLH)/T47D-HIF1b-ChIP-Seq(GSE59937)/Homer	RTACGTGC	0.01	-5.935	0.0044	5272	0.121	5010	0.1167	1	-0.01472	1	6946	0.111	7042.3	0.1137	1	-1.5e-05	1	6907	0.1045	7179.9	0.1095	1	-0.01662	1	6037	0.1141	6148.7	0.117	0.1	-2.782	0.0946	4446	0.1267	4284	0.124	1	-2.208	0.1623	5936	0.1152	5768	0.1135	1	-1.3e-05	1	8128	0.1007	8423.5
HIF2a(bHLH)/785_O-HIF2a-ChIP-Seq(GSE34871)/Homer	GCACGTACCC	1	-0.877	0.5582	1556	0.0357	1525.9	0.0356	1	-0.006417	1	2031	0.0325	2120.6	0.0342	1	-0.02646	1	2089	0.0316	2159.7	0.0329	1	-0.02556	1	1836	0.0347	1905.7	0.0363	1	-0.6537	0.7067	1320	0.0376	1301.1	0.0377	1	-0.1718	1	1744	0.0339	1761.4	0.0347	1	-0.003188	1	2406	0.0298	2520
HINFP(Zf)/K562-HINFP.eGFP-ChIP-Seq(Encode)/Homer	TWVGGTCCGC	1	-0.3007	0.9211	2421	0.0556	2416.8	0.0563	0.001	-8.471	0.0004	3068	0.049	2850.1	0.046	1	-1.118	0.3997	2910	0.044	2862.5	0.0437	1	-0.008352	1	2795	0.0528	2898	0.0552	0.01	-6.852	0.0018	2044	0.0583	1882.3	0.0545	0.1	-2.371	0.1393	2771	0.0538	2667	0.0525	0.1	-2.44	0.1173	3165	0.0392	3065.9
HLF(bZIP)/HSC-HLF.Flag-ChIP-Seq(GSE69817)/Homer	RTTATGYAAB	1e-92	-213	0	3420	0.0785	2354.1	0.0548	1e-112	-259.6	0	5132	0.082	3682.4	0.0595	1e-223	-513.6	0	5804	0.0878	3729.2	0.0569	1e-83	-192.9	0	3430	0.0648	2420	0.0461	1e-84	-195.2	0	2524	0.0719	1659.5	0.048	1e-80	-185.6	0	4039	0.0784	2937.8	0.0578	1e-172	-396.2	0	7639	0.0947	5477.8
Hnf1(Homeobox)/Liver-Foxa2-Chip-Seq(GSE25694)/Homer	GGTTAAWCATTAA	0.1	-3.381	0.0516	321	0.0074	285.5	0.0067	1	-1.977	0.1963	493	0.0079	464.8	0.0075	1	-2.121	0.1524	471	0.0071	442.7	0.0068	1	-0.3369	0.8441	274	0.0052	281.2	0.0054	1	-1.726	0.2618	201	0.0057	185.6	0.0054	1	-1.02	0.4977	368	0.0071	356.6	0.007	0.0001	-10.42	0	803	0.0099	689.8
HNF1b(Homeobox)/PDAC-HNF1B-ChIP-Seq(GSE64557)/Homer	GTTAATNATTAA	1	-1.035	0.4825	384	0.0088	371.8	0.0087	0.1	-4.243	0.0222	601	0.0096	543.8	0.0088	0.01	-4.922	0.01	592	0.009	530.7	0.0081	1	-1.52	0.2722	347	0.0066	330.8	0.0063	0.1	-3.555	0.0447	243	0.0069	211.2	0.0061	1	-1.167	0.4366	426	0.0083	410.4	0.0081	0.001	-7.702	0.0007	943	0.0117	838.6
HNF4a(NR),DR1/HepG2-HNF4a-ChIP-Seq(GSE25021)/Homer	CARRGKBCAAAGTYCA	0.001	-7.106	0.0014	1593	0.0366	1451.4	0.0338	0.1	-3.183	0.0612	2308	0.0369	2203.8	0.0356	1e-07	-16.61	0	2766	0.0418	2481.1	0.0378	1e-19	-45.24	0	2370	0.0448	1944	0.037	1	-0.5005	0.8108	1212	0.0345	1202.4	0.0348	1	-0.288	0.9672	1823	0.0354	1826.1	0.0359	0.0001	-9.434	0.0001	3155	0.0391	2927.8
HNF6(Homeobox)/Liver-Hnf6-ChIP-Seq(ERP000394)/Homer	NTATYGATCH	1e-09	-22.76	0	1522	0.0349	1273.7	0.0297	1e-12	-28.67	0	2393	0.0382	2042.4	0.033	1e-17	-41.21	0	2559	0.0387	2131.2	0.0325	1e-27	-63.16	0	1792	0.0339	1363.9	0.026	0.01	-4.996	0.0112	1025	0.0292	935	0.0271	0.0001	-9.549	0.0001	1806	0.0351	1629.1	0.0321	1e-06	-13.93	0	3451	0.0428	3157.5
Hnf6b(Homeobox)/LNCaP-Hnf6b-ChIP-Seq(GSE106305)/Homer	TATTGAYY	1e-22	-52.4	0	2788	0.064	2276.2	0.053	1e-28	-66.35	0	4399	0.0703	3678	0.0594	1e-45	-104	0	4665	0.0706	3757	0.0573	1e-57	-133	0	3269	0.0618	2435	0.0463	1e-10	-24.65	0	1927	0.0549	1632.1	0.0472	1e-14	-33.34	0	3357	0.0652	2898.7	0.057	1e-27	-62.23	0	6393	0.0792	5547.4
HOXA1(Homeobox)/mES-Hoxa1-ChIP-Seq(SRP084292)/Homer	TGATKGATGR	1e-05	-13.21	0	736	0.0169	609.4	0.0142	0.001	-7.694	0.0008	1075	0.0172	960.5	0.0155	0.0001	-9.501	0.0001	1154	0.0175	1022.8	0.0156	0.0001	-9.886	0.0001	804	0.0152	694.1	0.0132	1e-06	-15.41	0	560	0.016	442.6	0.0128	1e-08	-18.56	0	882	0.0171	716.6	0.0141	0.001	-7.305	0.001	1555	0.0193	1421.4
Hoxa10(Homeobox)/ChickenMSG-Hoxa10.Flag-ChIP-Seq(GSE86088)/Homer	GGYAATGAAA	1e-07	-17.96	0	1764	0.0405	1523.4	0.0355	1e-11	-26.19	0	2718	0.0434	2358.6	0.0381	1e-17	-40.91	0	2782	0.0421	2336.4	0.0356	0.001	-7.661	0.0007	1819	0.0344	1671.8	0.0318	1e-05	-13.63	0	1274	0.0363	1098.5	0.0318	0.0001	-9.636	0.0001	2125	0.0413	1930.1	0.038	1e-09	-22.25	0	3831	0.0475	3437.2
Hoxa11(Homeobox)/ChickenMSG-Hoxa11.Flag-ChIP-Seq(GSE86088)/Homer	TTTTATGGCM	1e-29	-68.82	0	8066	0.1852	7062.6	0.1645	1e-33	-76.9	0	12375	0.1977	11077.9	0.1789	1e-28	-66.53	0	12195	0.1844	11008.9	0.1679	1e-33	-77.1	0	8337	0.1575	7299.6	0.1389	1e-21	-48.72	0	5807	0.1655	5083.2	0.1472	1e-28	-65.71	0	9751	0.1893	8665.9	0.1705	1e-34	-79.06	0	17452	0.2162	15911.3
Hoxa13(Homeobox)/ChickenMSG-Hoxa13.Flag-ChIP-Seq(GSE86088)/Homer	CYHATAAAAN	1e-20	-47.46	0	8364	0.192	7498.5	0.1747	1e-24	-56.95	0	12979	0.2074	11821.1	0.1909	1e-17	-39.3	0	12807	0.1937	11857.8	0.1808	1e-09	-21.08	0	8390	0.1585	7831.1	0.1491	1e-12	-27.71	0	5987	0.1706	5416.1	0.1568	1e-14	-33.6	0	10071	0.1955	9252.3	0.1821	1e-22	-51.53	0	18450	0.2286	17153.2
HOXA2(Homeobox)/mES-Hoxa2-ChIP-Seq(Donaldson_et_al.)/Homer	GYCATCMATCAT	0.001	-8.2	0.0005	260	0.006	205.4	0.0048	0.001	-8.679	0.0003	409	0.0065	337.1	0.0054	0.1	-4.585	0.014	435	0.0066	385.5	0.0059	0.0001	-10.79	0	313	0.0059	244.9	0.0047	0.001	-7.879	0.0007	196	0.0056	150.9	0.0044	1e-05	-12.81	0	342	0.0066	261.6	0.0051	0.1	-3.398	0.0466	567	0.007	520.7
Hoxa9(Homeobox)/ChickenMSG-Hoxa9.Flag-ChIP-Seq(GSE86088)/Homer	RGCAATNAAA	1e-52	-121.6	0	9973	0.229	8544.3	0.1991	1e-66	-153.6	0	14956	0.239	13022.8	0.2103	1e-58	-134.9	0	15207	0.23	13390.5	0.2042	1e-71	-163.8	0	11009	0.208	9333.7	0.1777	1e-39	-91.22	0	7487	0.2134	6404.2	0.1854	1e-43	-100.5	0	11842	0.2299	10405.9	0.2048	1e-48	-112.5	0	20623	0.2555	18676
HOXB13(Homeobox)/ProstateTumor-HOXB13-ChIP-Seq(GSE56288)/Homer	TTTTATKRGG	1e-36	-83.81	0	3794	0.0871	3047.6	0.071	1e-46	-106.2	0	5762	0.0921	4730.9	0.0764	1e-35	-82.43	0	5601	0.0847	4705.4	0.0718	1e-25	-58.96	0	3624	0.0685	3020.3	0.0575	1e-43	-100.7	0	2757	0.0786	2076.8	0.0601	1e-47	-110	0	4586	0.089	3651.5	0.0719	1e-42	-98.48	0	8195	0.1015	7005.9
Hoxb4(Homeobox)/ES-Hoxb4-ChIP-Seq(GSE34014)/Homer	TGATTRATGGCY	1e-15	-36.51	0	627	0.0144	438	0.0102	1e-17	-40.01	0	968	0.0155	718.7	0.0116	1e-23	-54.49	0	1077	0.0163	773.2	0.0118	1e-16	-38.78	0	728	0.0138	520	0.0099	1e-10	-23.31	0	473	0.0135	342.1	0.0099	1e-25	-58.73	0	778	0.0151	514.5	0.0101	1e-23	-53.15	0	1385	0.0172	1039.8
Hoxc9(Homeobox)/Ainv15-Hoxc9-ChIP-Seq(GSE21812)/Homer	GGCCATAAATCA	1e-43	-100.7	0	1780	0.0409	1244.9	0.029	1e-59	-136.2	0	2687	0.0429	1920.3	0.031	1e-40	-93.78	0	2702	0.0409	2056	0.0314	1e-51	-119.1	0	1779	0.0336	1210	0.023	1e-36	-83.55	0	1264	0.036	857.8	0.0248	1e-58	-134.3	0	2191	0.0425	1508.1	0.0297	1e-59	-136.6	0	3916	0.0485	2975.8
Hoxd10(Homeobox)/ChickenMSG-Hoxd10.Flag-ChIP-Seq(GSE86088)/Homer	GGCMATGAAA	1e-22	-50.91	0	3818	0.0877	3220.9	0.075	1e-38	-87.95	0	5922	0.0946	4962.1	0.0801	1e-29	-66.78	0	5889	0.0891	5056.7	0.0771	1e-22	-52.11	0	3996	0.0755	3397	0.0647	1e-14	-33.35	0	2758	0.0786	2345	0.0679	1e-35	-82.89	0	4681	0.0909	3849.6	0.0758	1e-33	-76.07	0	8180	0.1014	7126.2
Hoxd11(Homeobox)/ChickenMSG-Hoxd11.Flag-ChIP-Seq(GSE86088)/Homer	VGCCATAAAA	1e-21	-49.22	0	8206	0.1884	7334.1	0.1709	1e-35	-81.61	0	12749	0.2037	11397.2	0.1841	1e-29	-66.95	0	12703	0.1921	11490.2	0.1752	1e-22	-50.99	0	8732	0.165	7860.9	0.1496	1e-15	-36.49	0	6063	0.1728	5414	0.1567	1e-27	-63.17	0	10057	0.1952	8974.8	0.1766	1e-35	-80.7	0	17923	0.2221	16349.2
Hoxd12(Homeobox)/ChickenMSG-Hoxd12.Flag-ChIP-Seq(GSE86088)/Homer	HDGYAATGAAAN	1	0	1	5865	0.1347	6724.5	0.1567	1	0	1	9204	0.1471	10243.6	0.1654	1	0	1	9056	0.137	10560.6	0.1611	1	0	1	5829	0.1101	7432.7	0.1415	1	0	1	4106	0.117	4998.2	0.1447	1	0	1	7036	0.1366	8202.8	0.1614	1	0	1	12974	0.1608	14934.6
Hoxd13(Homeobox)/ChickenMSG-Hoxd13.Flag-ChIP-Seq(GSE86088)/Homer	NCYAATAAAA	1e-19	-43.77	0	5391	0.1238	4722.2	0.11	1e-25	-58.36	0	8223	0.1314	7284.7	0.1177	1e-16	-38.21	0	8073	0.1221	7323.3	0.1117	1e-11	-26.79	0	5239	0.099	4741.7	0.0902	1e-16	-38.28	0	3787	0.1079	3266.3	0.0946	1e-23	-55.03	0	6527	0.1267	5706.6	0.1123	1e-29	-66.91	0	11956	0.1481	10759.4
HRE(HSF)/HepG2-HSF1-ChIP-Seq(GSE31477)/Homer	BSTTCTRGAABVTTCYAGAA	0.1	-2.981	0.0754	508	0.0117	465.9	0.0109	0.001	-7.69	0.0008	734	0.0117	641.7	0.0104	0.001	-7.054	0.0013	813	0.0123	721.4	0.011	1e-05	-12.06	0	636	0.012	528.8	0.0101	0.0001	-10.02	0.0001	443	0.0126	360.5	0.0104	0.1	-3.979	0.0292	636	0.0123	578	0.0114	1	-1.079	0.4355	909	0.0113	889.5
HRE(HSF)/Striatum-HSF1-ChIP-Seq(GSE38000)/Homer	TTCTAGAABNTTCTA	1	-0.8626	0.5645	560	0.0129	547.9	0.0128	0.1	-4.007	0.0277	895	0.0143	825	0.0133	1	-1.008	0.4426	901	0.0136	883.5	0.0135	1	-0.7934	0.5515	635	0.012	627	0.0119	0.01	-5.021	0.011	496	0.0141	437	0.0127	1	-0.04656	1	705	0.0137	740.8	0.0146	1	-0.07464	1	1171	0.0145	1211.8
IRF:BATF(IRF:bZIP)/pDC-Irf8-ChIP-Seq(GSE66899)/Homer	CTTTCANTATGACTV	1	-0.1554	1	255	0.0059	268.9	0.0063	1	-0.01512	1	407	0.0065	447.4	0.0072	0.01	-6.344	0.0025	470	0.0071	406.3	0.0062	0.1	-3.311	0.0477	331	0.0063	297.2	0.0057	1	-2.293	0.1516	224	0.0064	202.7	0.0059	0.001	-7.844	0.0007	358	0.0069	294.8	0.0058	1	-0.6192	0.6718	614	0.0076	611.9
IRF1(IRF)/PBMC-IRF1-ChIP-Seq(GSE43036)/Homer	GAAAGTGAAAGT	0.01	-5.374	0.0075	413	0.0095	357.1	0.0083	0.0001	-9.95	0.0001	670	0.0107	569	0.0092	0.01	-6.179	0.0029	631	0.0095	557.2	0.0085	1e-06	-15.78	0	459	0.0087	355.1	0.0068	0.1	-3.657	0.0409	303	0.0086	266.3	0.0077	0.1	-4.13	0.0253	506	0.0098	453.6	0.0089	1	-2.237	0.1433	865	0.0107	822.8
IRF2(IRF)/Erythroblas-IRF2-ChIP-Seq(GSE36985)/Homer	GAAASYGAAASY	0.001	-6.973	0.0016	367	0.0084	306.9	0.0072	1e-06	-13.89	0	577	0.0092	465.7	0.0075	1e-05	-12.2	0	541	0.0082	441.5	0.0067	1e-09	-22.88	0	401	0.0076	285.2	0.0054	0.0001	-10.02	0.0001	272	0.0078	209.1	0.0061	1e-13	-31.84	0	463	0.009	314.7	0.0062	1e-07	-17.73	0	729	0.009	586.3
IRF3(IRF)/BMDM-Irf3-ChIP-Seq(GSE67343)/Homer	AGTTTCAKTTTC	0.1	-2.452	0.1232	907	0.0208	854.4	0.0199	0.1	-3.839	0.0325	1425	0.0228	1336.7	0.0216	0.01	-6.757	0.0017	1382	0.0209	1262.3	0.0193	1e-08	-19.17	0	971	0.0183	798.4	0.0152	1	-0.6874	0.6854	636	0.0181	626.8	0.0181	0.001	-9.064	0.0002	1098	0.0213	968.2	0.0191	0.1	-3.235	0.0547	1972	0.0244	1880.1
IRF4(IRF)/GM12878-IRF4-ChIP-Seq(GSE32465)/Homer	ACTGAAACCA	1e-06	-14.99	0	1493	0.0343	1292.5	0.0301	1e-07	-17.08	0	2277	0.0364	2012.4	0.0325	1e-07	-16.93	0	2290	0.0346	2030.2	0.031	0.0001	-11.13	0	1651	0.0312	1478.3	0.0281	0.1	-3.597	0.0433	1125	0.0321	1046.4	0.0303	1e-09	-22.55	0	1822	0.0354	1549.6	0.0305	1e-13	-30.06	0	3127	0.0387	2717.6
IRF8(IRF)/BMDM-IRF8-ChIP-Seq(GSE77884)/Homer	GRAASTGAAAST	1e-07	-17.84	0	1179	0.0271	987.5	0.023	1e-05	-13.72	0	1715	0.0274	1512.2	0.0244	1e-08	-18.94	0	1680	0.0254	1447.4	0.0221	1e-08	-18.42	0	1270	0.024	1074.4	0.0204	1e-07	-16.88	0	919	0.0262	756.3	0.0219	1e-12	-29.44	0	1390	0.027	1123.7	0.0221	0.0001	-9.868	0.0001	2226	0.0276	2033.9
Isl1(Homeobox)/Neuron-Isl1-ChIP-Seq(GSE31456)/Homer	CTAATKGV	1e-07	-18.35	0	6578	0.151	6077.5	0.1416	1e-16	-38.85	0	10110	0.1615	9247.6	0.1494	1e-24	-57.29	0	10651	0.1611	9612	0.1466	1e-26	-60.72	0	7666	0.1448	6775.1	0.129	1e-10	-24.09	0	4957	0.1413	4471.2	0.1294	1e-13	-30.69	0	7867	0.1527	7173.8	0.1412	1e-12	-29.13	0	14096	0.1747	13217.8
ISRE(IRF)/ThioMac-LPS-Expression(GSE23622)/Homer	AGTTTCASTTTC	0.01	-5.899	0.0045	206	0.0047	166.8	0.0039	0.01	-5.177	0.009	303	0.0048	258.9	0.0042	0.01	-6.178	0.0029	297	0.0045	248.4	0.0038	0.001	-8.648	0.0003	202	0.0038	154.6	0.0029	0.01	-5.041	0.0109	154	0.0044	123.9	0.0036	0.01	-4.637	0.0156	235	0.0046	199	0.0039	0.001	-8.425	0.0003	409	0.0051	339.3
Jun-AP1(bZIP)/K562-cJun-ChIP-Seq(GSE31477)/Homer	GATGASTCATCN	1e-305	-703.4	0	1787	0.041	633.5	0.0148	1e-491	-1132	0	2837	0.0453	1001.3	0.0162	1e-1453	-3346	0	4816	0.0728	1139.2	0.0174	1e-1020	-2349	0	3617	0.0683	907.9	0.0173	1e-345	-794.5	0	1705	0.0486	543.1	0.0157	1e-760	-1750	0	2869	0.0557	750.8	0.0148	1e-1654	-3811	0	5610	0.0695	1352.1
JunB(bZIP)/DendriticCells-Junb-ChIP-Seq(GSE36099)/Homer	RATGASTCAT	1e-370	-853.3	0	3262	0.0749	1447.2	0.0337	1e-554	-1278	0	5089	0.0813	2311.1	0.0373	1e-1704	-3925	0	8050	0.1217	2564.5	0.0391	1e-1182	-2723	0	5872	0.1109	1930.7	0.0367	1e-434	-1000	0	2991	0.0852	1177.2	0.0341	1e-843	-1942	0	4935	0.0958	1779.9	0.035	1e-1898	-4372	0	9652	0.1196	3228.1
JunD(bZIP)/K562-JunD-ChIP-Seq/Homer	ATGACGTCATCN	1e-45	-104.1	0	519	0.0119	256.2	0.006	1e-35	-82.43	0	680	0.0109	399	0.0064	1e-55	-127	0	812	0.0123	440.1	0.0067	1e-57	-132.9	0	718	0.0136	367.2	0.007	1e-34	-79.59	0	471	0.0134	248.1	0.0072	1e-41	-96.47	0	576	0.0112	305	0.006	1e-28	-64.9	0	841	0.0104	555.3
KLF10(Zf)/HEK293-KLF10.GFP-ChIP-Seq(GSE58341)/Homer	GGGGGTGTGTCC	1e-10	-24.69	0	3551	0.0815	3139.8	0.0732	1e-09	-22.02	0	4669	0.0746	4226.1	0.0683	0.0001	-11.02	0	5025	0.076	4707.8	0.0718	1e-10	-23.07	0	4458	0.0842	4032.1	0.0767	1e-19	-45.14	0	3051	0.087	2550.4	0.0738	1e-22	-51.83	0	4119	0.08	3491.9	0.0687	1e-06	-15.09	0	5483	0.0679	5090.3
KLF14(Zf)/HEK293-KLF14.GFP-ChIP-Seq(GSE58341)/Homer	RGKGGGCGKGGC	1e-42	-96.8	0	13413	0.308	11946.1	0.2783	1e-14	-32.48	0	17113	0.2734	16091.6	0.2599	1e-12	-28.4	0	17780	0.2689	16832	0.2567	1e-13	-30.72	0	16100	0.3042	15205.2	0.2894	1e-34	-78.43	0	11250	0.3206	10040.5	0.2907	1e-29	-68.69	0	15067	0.2925	13717.3	0.2699	1e-12	-27.76	0	19413	0.2405	18413.1
KLF3(Zf)/MEF-Klf3-ChIP-Seq(GSE44748)/Homer	NRGCCCCRCCCHBNN	1e-84	-194.1	0	5087	0.1168	3822	0.089	1e-51	-117.9	0	6021	0.0962	4914.6	0.0794	1e-60	-139.3	0	6329	0.0957	5113.3	0.078	1e-79	-182.9	0	6014	0.1136	4690.4	0.0893	1e-139	-320.4	0	4372	0.1246	2930.2	0.0848	1e-90	-209.3	0	5566	0.1081	4188.7	0.0824	1e-45	-104.3	0	6558	0.0813	5467.9
Klf4(Zf)/mES-Klf4-ChIP-Seq(GSE11431)/Homer	GCCACACCCA	1e-21	-49.49	0	2821	0.0648	2319.1	0.054	0.01	-6.72	0.002	3510	0.0561	3302.8	0.0533	1e-06	-14.67	0	3910	0.0591	3588.1	0.0547	1e-09	-22.93	0	3612	0.0682	3231.9	0.0615	1e-27	-62.73	0	2475	0.0705	1955.9	0.0566	1e-16	-37.34	0	3206	0.0622	2734.9	0.0538	0.001	-7.494	0.0009	4148	0.0514	3914.1
KLF5(Zf)/LoVo-KLF5-ChIP-Seq(GSE49402)/Homer	DGGGYGKGGC	1e-68	-158.4	0	10761	0.2471	9098	0.212	1e-48	-111	0	13723	0.2193	12116.9	0.1957	1e-50	-117.3	0	14443	0.2184	12777.6	0.1949	1e-54	-124.5	0	13172	0.2489	11581.7	0.2204	1e-106	-244.7	0	9277	0.2644	7428.9	0.2151	1e-73	-170.1	0	12145	0.2358	10307.8	0.2028	1e-47	-110.4	0	15474	0.1917	13770.5
KLF6(Zf)/PDAC-KLF6-ChIP-Seq(GSE64557)/Homer	MKGGGYGTGGCC	1e-87	-201.2	0	8982	0.2062	7277.1	0.1695	1e-56	-130.7	0	11315	0.1808	9730	0.1571	1e-62	-144.1	0	11831	0.1789	10155.3	0.1549	1e-78	-180.4	0	11079	0.2093	9321.3	0.1774	1e-108	-249.4	0	7693	0.2193	5978.4	0.1731	1e-105	-242.9	0	10171	0.1974	8183.7	0.161	1e-57	-131.8	0	12670	0.157	10984.9
Klf9(Zf)/GBM-Klf9-ChIP-Seq(GSE62211)/Homer	GCCACRCCCACY	1e-66	-152.7	0	3554	0.0816	2612	0.0609	1e-51	-119.5	0	4388	0.0701	3444.5	0.0556	1e-48	-111.9	0	4515	0.0683	3592.6	0.0548	1e-61	-140.8	0	4331	0.0818	3338.5	0.0635	1e-76	-175.5	0	2999	0.0855	2090.9	0.0605	1e-79	-182.9	0	3951	0.0767	2869.6	0.0565	1e-42	-97.5	0	4742	0.0588	3849.2
LEF1(HMG)/H1-LEF1-ChIP-Seq(GSE64758)/Homer	CCTTTGATST	1	-1.557	0.2901	1793	0.0412	1734.2	0.0404	1	-1.109	0.4539	2814	0.045	2761.2	0.0446	0.1	-3.576	0.0371	2932	0.0443	2808.1	0.0428	1e-06	-14.6	0	2145	0.0405	1915.4	0.0365	1	-0.3299	0.9469	1280	0.0365	1280.4	0.0371	1	-0.000319	1	2102	0.0408	2228.3	0.0439	1	-1.33	0.3432	3885	0.0481	3815.2
Lhx1(Homeobox)/EmbryoCarcinoma-Lhx1-ChIP-Seq(GSE70957)/Homer	NNYTAATTAR	0.1	-4.359	0.02	3257	0.0748	3090.1	0.072	0.1	-4.177	0.0236	5017	0.0802	4819.7	0.0778	0.001	-7.995	0.0005	5069	0.0767	4799.3	0.0732	1e-17	-39.93	0	3538	0.0668	3043.4	0.0579	0.1	-2.901	0.0843	2196	0.0626	2091.1	0.0605	0.1	-3.636	0.0406	3870	0.0751	3704.8	0.0729	0.001	-7.468	0.0009	7498	0.0929	7173.8
Lhx2(Homeobox)/HFSC-Lhx2-ChIP-Seq(GSE48068)/Homer	TAATTAGN	0.001	-8.943	0.0002	3201	0.0735	2962.4	0.069	0.001	-7.482	0.0009	4920	0.0786	4653.5	0.0752	1e-10	-23.79	0	5062	0.0766	4592.7	0.07	1e-14	-33.23	0	3512	0.0664	3061.6	0.0583	0.001	-7.198	0.0013	2190	0.0624	2017.5	0.0584	0.001	-8.555	0.0003	3826	0.0743	3569.8	0.0702	1e-07	-17.31	0	7188	0.0891	6702.4
Lhx3(Homeobox)/Neuron-Lhx3-ChIP-Seq(GSE31456)/Homer	ADBTAATTAR	1e-16	-38.14	0	5350	0.1228	4724.2	0.1101	1e-18	-42.91	0	8168	0.1305	7356.5	0.1188	1e-31	-72.15	0	8448	0.1278	7413.2	0.1131	1e-50	-116.5	0	5906	0.1116	4840.7	0.0921	1e-20	-47.21	0	3822	0.1089	3246.3	0.094	1e-17	-39.82	0	6369	0.1236	5669.3	0.1116	1e-16	-38.14	0	11738	0.1454	10826.3
LRF(Zf)/Erythroblasts-ZBTB7A-ChIP-Seq(GSE74977)/Homer	AAGACCCYYN	1	0	1	7208	0.1655	9664.3	0.2252	1	0	1	9903	0.1582	12827.6	0.2072	1	0	1	9877	0.1494	13748.5	0.2097	1	0	1	9164	0.1731	12452.5	0.237	1	0	1	5922	0.1688	8110	0.2348	1	0	1	8277	0.1607	11125.5	0.2189	1	0	1	11267	0.1396	15075.9
LXH9(Homeobox)/Hct116-LXH9.V5-ChIP-Seq(GSE116822)/Homer	NGCTAATTAG	1e-09	-22.81	0	4568	0.1049	4113	0.0958	1e-09	-21.66	0	6948	0.111	6405.6	0.1035	1e-11	-25.42	0	7214	0.1091	6631.2	0.1011	1e-22	-52.85	0	5163	0.0975	4476.4	0.0852	1e-15	-35.2	0	3352	0.0955	2882.7	0.0835	1e-07	-17.86	0	5452	0.1058	5006.2	0.0985	1e-09	-21.72	0	9898	0.1226	9257.4
LXRE(NR),DR4/RAW-LXRb.biotin-ChIP-Seq(GSE21512)/Homer	RGGTTACTANAGGTCA	1	0	1	204	0.0047	796.1	0.0185	1	0	1	322	0.0051	1161.6	0.0188	1	0	1	480	0.0073	1418.9	0.0216	1	0	1	422	0.008	1208.1	0.023	1	0	1	154	0.0044	672	0.0195	1	0	1	255	0.005	924.3	0.0182	1	0	1	564	0.007	1628.9
MafA(bZIP)/Islet-MafA-ChIP-Seq(GSE30298)/Homer	TGCTGACTCA	1e-34	-79.1	0	3488	0.0801	2792.4	0.0651	1e-56	-131	0	5179	0.0828	4105.6	0.0663	1e-123	-284.9	0	6217	0.094	4553	0.0694	1e-110	-254	0	5169	0.0977	3748.4	0.0713	1e-28	-65.31	0	3037	0.0866	2446.5	0.0708	1e-83	-192	0	4497	0.0873	3312.5	0.0652	1e-137	-317.3	0	7234	0.0896	5330.7
MafB(bZIP)/BMM-Mafb-ChIP-Seq(GSE75722)/Homer	WNTGCTGASTCAGCANWTTY	1e-10	-23.11	0	1557	0.0357	1303.2	0.0304	1e-17	-41.29	0	2365	0.0378	1950.7	0.0315	1e-68	-158.1	0	2911	0.044	2059.9	0.0314	1e-28	-66.36	0	2238	0.0423	1743.5	0.0332	1e-05	-13.52	0	1296	0.0369	1119.9	0.0324	1e-20	-47.8	0	2025	0.0393	1613.3	0.0317	1e-53	-122.6	0	3544	0.0439	2696
MafF(bZIP)/HepG2-MafF-ChIP-Seq(GSE31477)/Homer	HWWGTCAGCAWWTTT	1	-0.7224	0.6337	804	0.0185	791.4	0.0184	1	-2.151	0.1671	1303	0.0208	1247.4	0.0201	0.1	-2.917	0.0702	1395	0.0211	1325.9	0.0202	1	-0.04524	1	840	0.0159	883.3	0.0168	1	-0.7283	0.6601	560	0.016	550.7	0.0159	1	-0.3742	0.8976	1054	0.0205	1055.9	0.0208	1e-05	-13.51	0	2064	0.0256	1845.7
MafK(bZIP)/C2C12-MafK-ChIP-Seq(GSE36030)/Homer	GCTGASTCAGCA	1e-27	-62.7	0	1096	0.0252	765.9	0.0178	1e-34	-80.23	0	1629	0.026	1170.8	0.0189	1e-154	-356.9	0	2341	0.0354	1279	0.0195	1e-112	-259.2	0	1911	0.0361	1086.5	0.0207	1e-19	-44.92	0	962	0.0274	697.4	0.0202	1e-76	-176.9	0	1533	0.0298	908.2	0.0179	1e-142	-328.5	0	2647	0.0328	1541.3
Max(bHLH)/K562-Max-ChIP-Seq(GSE31477)/Homer	RCCACGTGGYYN	1e-31	-72.88	0	3048	0.07	2424.6	0.0565	1e-16	-37.27	0	4140	0.0661	3606.8	0.0583	1e-20	-46.39	0	4495	0.068	3885.1	0.0592	1e-29	-69.02	0	3813	0.072	3145.5	0.0599	1e-15	-34.82	0	2505	0.0714	2105.5	0.061	1e-13	-31.65	0	3413	0.0663	2961.4	0.0583	1e-13	-29.98	0	5141	0.0637	4608
Maz(Zf)/HepG2-Maz-ChIP-Seq(GSE31477)/Homer	GGGGGGGG	1e-20	-48.19	0	9825	0.2256	8883.6	0.207	1e-29	-68.81	0	12854	0.2054	11598.6	0.1873	1e-30	-69.94	0	13372	0.2022	12105.1	0.1846	1e-31	-73.06	0	12362	0.2336	11155	0.2123	1e-20	-47.31	0	8184	0.2333	7340.9	0.2125	1e-23	-53.1	0	11259	0.2186	10201.3	0.2007	1e-17	-40.57	0	14220	0.1762	13190.2
Mef2a(MADS)/HL1-Mef2a.biotin-ChIP-Seq(GSE21529)/Homer	CYAAAAATAG	1	0	1	1216	0.0279	2514.4	0.0586	1	0	1	1841	0.0294	3750.6	0.0606	1	0	1	1822	0.0276	3999.3	0.061	1	0	1	1262	0.0238	2989.8	0.0569	1	0	1	819	0.0233	1938.1	0.0561	1	0	1	1421	0.0276	2908.8	0.0572	1	0	1	2611	0.0324	5136.6
Mef2b(MADS)/HEK293-Mef2b.V5-ChIP-Seq(GSE67450)/Homer	GCTATTTTTGGM	1	0	1	2390	0.0549	3696	0.0861	1	0	1	3659	0.0585	5713.7	0.0923	1	0	1	3598	0.0544	5907.1	0.0901	1	0	1	2372	0.0448	4254.7	0.081	1	0	1	1675	0.0477	2802	0.0811	1	0	1	2819	0.0547	4311.4	0.0848	1	0	1	5296	0.0656	7829.3
Mef2c(MADS)/GM12878-Mef2c-ChIP-Seq(GSE32465)/Homer	DCYAAAAATAGM	1	0	1	1246	0.0286	2672.9	0.0623	1	0	1	1852	0.0296	4028.5	0.0651	1	0	1	1762	0.0266	4207	0.0642	1	0	1	1172	0.0221	3087.3	0.0588	1	0	1	853	0.0243	2029.2	0.0587	1	0	1	1439	0.0279	3116.1	0.0613	1	0	1	2764	0.0342	5529.4
Mef2d(MADS)/Retina-Mef2d-ChIP-Seq(GSE61391)/Homer	GCTATTTTTAGC	1	-0.06729	1	540	0.0124	567.5	0.0132	1	-0.000274	1	799	0.0128	890.9	0.0144	1	-3e-06	1	740	0.0112	861.9	0.0131	1	-0.04	1	538	0.0102	575.4	0.011	1	-0.0041	1	390	0.0111	437.4	0.0127	1	-0.1868	1	658	0.0128	673	0.0132	1	-1.9e-05	1	1108	0.0137	1239.4
Meis1(Homeobox)/MastCells-Meis1-ChIP-Seq(GSE48085)/Homer	VGCTGWCAVB	1e-17	-40.17	0	7156	0.1643	6412	0.1494	1e-29	-67.14	0	10616	0.1696	9481.5	0.1531	1e-45	-104.7	0	12209	0.1846	10744	0.1638	1e-59	-137.9	0	10426	0.197	8916.1	0.1697	1e-26	-62.12	0	6038	0.1721	5215.1	0.151	1e-33	-76.79	0	8752	0.1699	7648	0.1505	1e-26	-62.02	0	14132	0.1751	12881.2
MITF(bHLH)/MastCells-MITF-ChIP-Seq(GSE48085)/Homer	RTCATGTGAC	1e-36	-85	0	4068	0.0934	3289	0.0766	1e-41	-94.56	0	5917	0.0945	4925.6	0.0796	1e-86	-198.4	0	6988	0.1057	5485.8	0.0837	1e-101	-233.4	0	5957	0.1125	4486	0.0854	1e-31	-72.93	0	3386	0.0965	2728.8	0.079	1e-35	-81.84	0	4908	0.0953	4060.6	0.0799	1e-71	-164.7	0	7909	0.098	6427.7
MNT(bHLH)/HepG2-MNT-ChIP-Seq(Encode)/Homer	DGCACACGTG	1e-13	-30.35	0	4086	0.0938	3597.5	0.0838	1e-06	-14.32	0	5788	0.0925	5384.1	0.087	1e-09	-22.08	0	6378	0.0965	5867.3	0.0895	1e-10	-23.96	0	5144	0.0972	4677.6	0.089	1e-07	-18.1	0	3348	0.0954	3003.2	0.0869	1e-08	-20.04	0	4738	0.092	4302	0.0847	0.01	-5.499	0.006	7489	0.0928	7213.7
Mouse_Recombination_Hotspot(Zf)/Testis-DMC1-ChIP-Seq(GSE24438)/Homer	ACTYKNATTCGTGNTACTTC	1	-0.001887	1	139	0.0032	173.8	0.004	1	-0.02572	1	217	0.0035	244	0.0039	1	-0.00097	1	236	0.0036	284.2	0.0043	1	-0.1567	0.9916	157	0.003	169.3	0.0032	1	-0.008587	1	96	0.0027	119.9	0.0035	1	-0.08706	1	177	0.0034	193.5	0.0038	1	-0.02407	1	333	0.0041	367.1
MYB(HTH)/ERMYB-Myb-ChIPSeq(GSE22095)/Homer	GGCVGTTR	1e-43	-99.59	0	7770	0.1784	6607.3	0.1539	1e-62	-144.1	0	11129	0.1778	9485.8	0.1532	1e-51	-117.6	0	11523	0.1743	10016.1	0.1527	1e-43	-99.79	0	9011	0.1702	7796.1	0.1484	1e-32	-73.72	0	6241	0.1779	5338.9	0.1546	1e-66	-152.7	0	9258	0.1797	7713.1	0.1518	1e-49	-113.1	0	14296	0.1771	12634.2
Myf5(bHLH)/GM-Myf5-ChIP-Seq(GSE24852)/Homer	BAACAGCTGT	1	-0.3197	0.909	3160	0.0726	3146.7	0.0733	1	-1.058	0.4743	4531	0.0724	4457.7	0.072	1e-05	-12.61	0	5223	0.079	4875.7	0.0744	0.01	-6.53	0.0021	4324	0.0817	4108.9	0.0782	1	-0.01076	1	2593	0.0739	2665.2	0.0772	1	-0.8796	0.5674	3778	0.0733	3714	0.0731	0.001	-8.555	0.0003	5918	0.0733	5612.5
MYNN(Zf)/HEK293-MYNN.eGFP-ChIP-Seq(Encode)/Homer	TTCAAAWTAAAAGTC	0.1	-3.041	0.0713	598	0.0137	550.1	0.0128	1	-0.4794	0.8006	899	0.0144	898.3	0.0145	1	-0.9795	0.454	887	0.0134	870.4	0.0133	1	-1.343	0.3239	595	0.0112	575.5	0.011	1	-0.02085	1	378	0.0108	412.7	0.0119	0.01	-5.598	0.0061	750	0.0146	670.3	0.0132	1	-0.05387	1	1347	0.0167	1395.2
MyoD(bHLH)/Myotube-MyoD-ChIP-Seq(GSE21614)/Homer	RRCAGCTGYTSY	1	-0.1141	1	3927	0.0902	3943	0.0919	1	-0.04656	1	5466	0.0873	5526.3	0.0893	1	-1.355	0.3199	6097	0.0922	5998.8	0.0915	1	-1.95	0.1812	5184	0.0979	5073.5	0.0966	1	-2.2e-05	1	3251	0.0927	3423.9	0.0991	1	-0.000428	1	4563	0.0886	4716.9	0.0928	1	-1.709	0.24	6867	0.0851	6739.3
MyoG(bHLH)/C2C12-MyoG-ChIP-Seq(GSE36024)/Homer	AACAGCTG	0.01	-5.579	0.0061	5330	0.1224	5074.6	0.1182	0.01	-5.076	0.0099	7417	0.1185	7139.8	0.1153	1e-15	-35.51	0	8611	0.1302	7863.7	0.1199	1e-05	-13.45	0	7145	0.135	6732.8	0.1281	1	-1.477	0.329	4461	0.1271	4346.8	0.1258	0.001	-7.212	0.0012	6222	0.1208	5908.4	0.1163	1e-08	-19.27	0	9545	0.1183	8951.4
n-Myc(bHLH)/mES-nMyc-ChIP-Seq(GSE11431)/Homer	VRCCACGTGG	1e-28	-66.59	0	3418	0.0785	2781.9	0.0648	1e-15	-34.95	0	4619	0.0738	4071	0.0657	1e-10	-23.33	0	4866	0.0736	4410.4	0.0673	1e-19	-45.32	0	4261	0.0805	3682.8	0.0701	1e-14	-32.46	0	2861	0.0815	2445.1	0.0708	1e-12	-28.51	0	3859	0.0749	3399.3	0.0669	1e-06	-15.92	0	5491	0.068	5087.5
Nanog(Homeobox)/mES-Nanog-ChIP-Seq(GSE11724)/Homer	RGCCATTAAC	1e-29	-67.57	0	15961	0.3665	14618.6	0.3406	1e-34	-78.54	0	23715	0.3789	22002.4	0.3554	1e-38	-89.23	0	25354	0.3834	23533.6	0.3589	1e-51	-118.9	0	19355	0.3657	17564.1	0.3343	1e-25	-58.85	0	12479	0.3557	11366.1	0.329	1e-33	-77.2	0	19131	0.3714	17571.6	0.3458	1e-24	-55.87	0	32015	0.3967	30346.1
NeuroD1(bHLH)/Islet-NeuroD1-ChIP-Seq(GSE30298)/Homer	GCCATCTGTT	1e-35	-80.76	0	4076	0.0936	3313.3	0.0772	1e-59	-138.1	0	5996	0.0958	4809.3	0.0777	1e-52	-121.9	0	6646	0.1005	5474.2	0.0835	1e-30	-69.36	0	5340	0.1009	4545.1	0.0865	1e-17	-39.8	0	3349	0.0955	2852	0.0826	1e-31	-72.72	0	4817	0.0935	4022	0.0791	1e-65	-150.8	0	7679	0.0951	6277.8
NeuroG2(bHLH)/Fibroblast-NeuroG2-ChIP-Seq(GSE75910)/Homer	ACCATCTGTT	0.1	-2.696	0.0989	6466	0.1485	6263.5	0.1459	0.1	-3.168	0.0619	9514	0.152	9259.4	0.1495	1e-07	-17.11	0	10757	0.1627	10167.7	0.1551	0.0001	-9.672	0.0001	8486	0.1603	8105.4	0.1543	1	-0.3221	0.9475	5306	0.1512	5263.2	0.1524	0.1	-4.593	0.0163	7672	0.1489	7384.6	0.1453	1e-18	-43.61	0	12854	0.1593	11839.5
NF-E2(bZIP)/K562-NFE2-ChIP-Seq(GSE31477)/Homer	GATGACTCAGCA	1e-95	-219.5	0	436	0.01	131.2	0.0031	1e-126	-291.7	0	660	0.0105	217.8	0.0035	1e-302	-695.7	0	1034	0.0156	247.7	0.0038	1e-199	-459.4	0	772	0.0146	205.3	0.0039	1e-67	-155.9	0	394	0.0112	139.7	0.004	1e-184	-425.8	0	647	0.0126	157.4	0.0031	1e-304	-701.2	0	1195	0.0148	320.6
NF1-halfsite(CTF)/LNCaP-NF1-ChIP-Seq(Unpublished)/Homer	YTGCCAAG	1e-233	-536.9	0	10409	0.239	7591.5	0.1769	1e-386	-889.9	0	15297	0.2444	10980.9	0.1774	1e-269	-620.9	0	15522	0.2347	11827.1	0.1804	1e-136	-315.1	0	12276	0.2319	9897.6	0.1884	1e-220	-507.4	0	8679	0.2474	6201.3	0.1795	1e-342	-789.7	0	12624	0.2451	8922.9	0.1756	1e-487	-1122	0	19415	0.2406	13975.5
NF1:FOXA1(CTF,Forkhead)/LNCAP-FOXA1-ChIP-Seq(GSE27824)/Homer	WNTGTTTRYTTTGGCA	1e-154	-355.9	0	481	0.011	105.4	0.0025	1e-214	-493.6	0	756	0.0121	185.2	0.003	1e-145	-335.8	0	608	0.0092	171.1	0.0026	1e-74	-171.5	0	363	0.0069	115.1	0.0022	1e-139	-320.7	0	393	0.0112	79	0.0023	1e-196	-451.6	0	617	0.012	136.6	0.0027	1e-245	-564.9	0	917	0.0114	236.9
NF1(CTF)/LNCAP-NF1-ChIP-Seq(Unpublished)/Homer	CYTGGCABNSTGCCAR	1e-267	-615.9	0	3385	0.0777	1744.8	0.0407	1e-434	-1001	0	5039	0.0805	2522.8	0.0407	1e-337	-776.4	0	4977	0.0753	2719.6	0.0415	1e-189	-435.2	0	3957	0.0748	2404.2	0.0458	1e-210	-484.8	0	2838	0.0809	1496.1	0.0433	1e-366	-843.4	0	4161	0.0808	2061.2	0.0406	1e-604	-1392	0	6383	0.0791	3084.4
NFAT:AP1(RHD,bZIP)/Jurkat-NFATC1-ChIP-Seq(Jolma_et_al.)/Homer	SARTGGAAAAWRTGAGTCAB	0.01	-4.927	0.0115	482	0.0111	424.6	0.0099	0.001	-7.727	0.0007	759	0.0121	664.1	0.0107	1e-11	-25.97	0	866	0.0131	676.7	0.0103	1e-05	-12.91	0	636	0.012	524.6	0.01	0.01	-6.899	0.0018	379	0.0108	318	0.0092	1e-09	-22.59	0	621	0.0121	471.1	0.0093	1e-12	-27.86	0	1142	0.0142	913.7
NFAT(RHD)/Jurkat-NFATC1-ChIP-Seq(Jolma_et_al.)/Homer	ATTTTCCATT	0.0001	-11.34	0	2780	0.0638	2532.6	0.059	0.01	-6.669	0.0021	4148	0.0663	3921	0.0633	0.001	-8.731	0.0002	4222	0.0639	3966.7	0.0605	1e-09	-21.16	0	3049	0.0576	2714.8	0.0517	1e-11	-27.56	0	2184	0.0622	1851.4	0.0536	1e-06	-13.96	0	3446	0.0669	3138.7	0.0618	1e-11	-25.58	0	5786	0.0717	5261.1
NFE2L2(bZIP)/HepG2-NFE2L2-ChIP-Seq(Encode)/Homer	AWWWTGCTGAGTCAT	1e-68	-157	0	308	0.0071	92.8	0.0022	1e-102	-235.3	0	489	0.0078	152.8	0.0025	1e-238	-549.3	0	755	0.0114	168.2	0.0026	1e-159	-367.4	0	508	0.0096	114.2	0.0022	1e-44	-103.2	0	260	0.0074	92.7	0.0027	1e-146	-337.8	0	494	0.0096	116.7	0.0023	1e-242	-558.2	0	956	0.0118	257.2
NFIL3(bZIP)/HepG2-NFIL3-ChIP-Seq(Encode)/Homer	VTTACGTAAYNNNNN	1e-115	-266.3	0	2952	0.0678	1872.7	0.0436	1e-174	-401.3	0	4332	0.0692	2739	0.0442	1e-253	-583.3	0	4861	0.0735	2878.2	0.0439	1e-129	-297.4	0	3050	0.0576	1907.9	0.0363	1e-107	-248.5	0	2226	0.0634	1335.5	0.0387	1e-112	-259.4	0	3434	0.0667	2269.7	0.0447	1e-225	-519.4	0	6333	0.0785	4134.8
NFkB-p50,p52(RHD)/Monocyte-p50-ChIP-Chip(Schreiber_et_al.)/Homer	GGGGGAATCCCC	1	-0.07273	1	535	0.0123	561.1	0.0131	1	-0.925	0.5337	789	0.0126	773.3	0.0125	1	-0.000116	1	746	0.0113	843.2	0.0129	1	-0.03063	1	714	0.0135	759.9	0.0145	1	-0.1468	1	469	0.0134	485.4	0.0141	1	-0.3026	0.9583	645	0.0125	652.3	0.0128	1	-0.03629	1	867	0.0107	913.2
NFkB-p65-Rel(RHD)/ThioMac-LPS-Expression(GSE23622)/Homer	GGAAATTCCC	1e-16	-37.87	0	254	0.0058	141.5	0.0033	1e-06	-15.01	0	328	0.0052	243.8	0.0039	1e-12	-28.54	0	395	0.006	267.2	0.0041	1e-13	-30.16	0	315	0.006	200.6	0.0038	0.0001	-9.983	0.0001	208	0.0059	154.9	0.0045	1e-14	-33.11	0	310	0.006	190.3	0.0037	1e-20	-46.99	0	492	0.0061	310.1
NFkB-p65(RHD)/GM12787-p65-ChIP-Seq(GSE19485)/Homer	WGGGGATTTCCC	0.001	-9.14	0.0002	1932	0.0444	1751.7	0.0408	0.0001	-11.32	0	2864	0.0458	2620.8	0.0423	0.001	-7.272	0.001	3002	0.0454	2810.4	0.0429	0.1	-4.143	0.0212	2483	0.0469	2362.1	0.045	1	-0.4774	0.8272	1576	0.0449	1563.6	0.0453	0.01	-5.898	0.0045	2336	0.0453	2177.6	0.0429	1e-05	-12.16	0	3617	0.0448	3336.4
NFY(CCAAT)/Promoter/Homer	RGCCAATSRG	1e-235	-542.6	0	4783	0.1098	2881.5	0.0671	1e-154	-355.2	0	5895	0.0942	4104.4	0.0663	1e-125	-290	0	5991	0.0906	4345.3	0.0663	1e-176	-406.9	0	5094	0.0962	3360.8	0.064	1e-276	-636.8	0	4152	0.1183	2289.7	0.0663	1e-199	-460.1	0	5331	0.1035	3438.1	0.0677	1e-107	-248.5	0	6993	0.0866	5316.3
Nkx2.1(Homeobox)/LungAC-Nkx2.1-ChIP-Seq(GSE43252)/Homer	RSCACTYRAG	1	0	1	11786	0.2706	12315.9	0.2869	1	0	1	17577	0.2808	18361	0.2965	1	0	1	18851	0.2851	19687.2	0.3002	1	0	1	14684	0.2774	15410.1	0.2933	1	0	1	9630	0.2745	9972	0.2887	1	0	1	14205	0.2758	15079.5	0.2967	1	0	1	23304	0.2888	24425.1
Nkx2.2(Homeobox)/NPC-Nkx2.2-ChIP-Seq(GSE61673)/Homer	BTBRAGTGSN	1	0	1	8247	0.1894	9053.8	0.2109	1	0	1	12092	0.1932	13474.3	0.2176	1	0	1	13023	0.197	14622.5	0.223	1	0	1	10285	0.1943	11466.8	0.2183	1	0	1	6741	0.1921	7520.4	0.2177	1	0	1	9686	0.188	11155.5	0.2195	1	0	1	15896	0.197	17966.9
Nkx2.5(Homeobox)/HL1-Nkx2.5.biotin-ChIP-Seq(GSE21529)/Homer	RRSCACTYAA	1	0	1	8952	0.2055	9476.8	0.2208	1	0	1	13286	0.2123	14126.8	0.2282	1	0	1	14303	0.2163	15212.8	0.232	1	0	1	11005	0.2079	11908.7	0.2267	1	0	1	7241	0.2064	7623.6	0.2207	1	0	1	10631	0.2064	11529.8	0.2269	1	0	1	17835	0.221	18925.3
Nkx3.1(Homeobox)/LNCaP-Nkx3.1-ChIP-Seq(GSE28264)/Homer	AAGCACTTAA	1	0	1	9683	0.2223	10072.6	0.2347	1	0	1	14297	0.2284	15167.3	0.245	1	0	1	15260	0.2308	16380.8	0.2498	1	0	1	11279	0.2131	12737.4	0.2424	1	0	1	7697	0.2194	8132.1	0.2354	1	0	1	11681	0.2268	12094	0.238	1	0	1	19324	0.2394	20522.2
Nkx6.1(Homeobox)/Islet-Nkx6.1-ChIP-Seq(GSE40975)/Homer	GKTAATGR	0.0001	-9.234	0.0002	8165	0.1875	7750.1	0.1806	1e-07	-17.62	0	12584	0.2011	11912.3	0.1924	1e-19	-44.2	0	13352	0.2019	12329.2	0.188	1e-32	-73.79	0	9063	0.1712	8006.9	0.1524	1e-07	-18.29	0	5798	0.1653	5332.3	0.1544	1e-06	-15.63	0	9846	0.1911	9268.3	0.1824	1e-07	-18.14	0	18440	0.2285	17636.4
NPAS(bHLH)/Liver-NPAS-ChIP-Seq(GSE39860)/Homer	NVCACGTG	0.0001	-9.651	0.0001	6320	0.1451	5954.8	0.1387	0.01	-4.738	0.0138	9064	0.1448	8761	0.1415	0.0001	-9.421	0.0001	9955	0.1506	9531.7	0.1454	1e-07	-16.55	0	7972	0.1506	7488.2	0.1425	0.0001	-10.91	0	5189	0.1479	4842.5	0.1402	0.1	-4.201	0.0238	7450	0.1446	7179.7	0.1413	0.1	-3.937	0.0275	11896	0.1474	11593.2
NPAS2(bHLH)/Liver-NPAS2-ChIP-Seq(GSE39860)/Homer	KCCACGTGAC	1e-06	-15.41	0	4966	0.114	4569.8	0.1065	0.01	-5.072	0.0099	7024	0.1122	6756	0.1091	1e-06	-15.58	0	7920	0.1198	7438.1	0.1134	1e-08	-19.2	0	6617	0.125	6142.6	0.1169	0.001	-8.787	0.0003	4115	0.1173	3840.4	0.1112	0.01	-6.706	0.002	5803	0.1127	5512	0.1085	1	-2.044	0.1726	9086	0.1126	8911.6
Nr5a2(NR)/mES-Nr5a2-ChIP-Seq(GSE19019)/Homer	BTCAAGGTCA	1	-0.4682	0.7975	1956	0.0449	1941.3	0.0452	0.0001	-11.38	0	2978	0.0476	2728.8	0.0441	1e-27	-63.26	0	3790	0.0573	3144.2	0.0479	1e-59	-136.6	0	3557	0.0672	2674.7	0.0509	1	-2.22	0.1626	1664	0.0474	1590.2	0.046	0.1	-3.742	0.0368	2332	0.0453	2209.7	0.0435	1e-20	-46.29	0	4179	0.0518	3590.5
Nr5a2(NR)/Pancreas-LRH1-ChIP-Seq(GSE34295)/Homer	BTCAAGGTCA	1	-9.5e-05	1	2558	0.0587	2705.3	0.063	1	-0.8721	0.5523	3862	0.0617	3808.2	0.0615	1e-23	-54.63	0	5060	0.0765	4359.1	0.0665	1e-81	-188.7	0	4913	0.0928	3702.6	0.0705	1	-0.06414	1	2199	0.0627	2234.7	0.0647	1	-0.1591	1	3077	0.0597	3091.8	0.0608	1e-10	-24.91	0	5530	0.0685	5025
NRF(NRF)/Promoter/Homer	STGCGCATGCGC	1e-19	-45.92	0	1587	0.0364	1233.8	0.0287	1e-06	-15.47	0	1820	0.0291	1597.8	0.0258	1e-07	-16.28	0	1773	0.0268	1551.3	0.0237	1e-14	-33.58	0	1793	0.0339	1475.2	0.0281	1e-17	-40.13	0	1420	0.0405	1107.2	0.0321	1e-28	-65	0	1763	0.0342	1324.1	0.0261	0.1	-4.311	0.0192	1781	0.0221	1676.3
NRF1(NRF)/MCF7-NRF1-ChIP-Seq(Unpublished)/Homer	CTGCGCATGCGC	1e-24	-55.61	0	1660	0.0381	1264.4	0.0295	1e-15	-36.16	0	1860	0.0297	1518.7	0.0245	1e-18	-42.19	0	1781	0.0269	1425.3	0.0217	1e-25	-59.68	0	1817	0.0343	1396.7	0.0266	1e-26	-60.55	0	1399	0.0399	1025.4	0.0297	1e-27	-63.43	0	1791	0.0348	1353.1	0.0266	1e-08	-19.95	0	1753	0.0217	1508.6
Nrf2(bZIP)/Lymphoblast-Nrf2-ChIP-Seq(GSE37589)/Homer	HTGCTGAGTCAT	1e-65	-150.3	0	369	0.0085	128.5	0.003	1e-86	-198.3	0	529	0.0085	193.1	0.0031	1e-241	-555.2	0	847	0.0128	207.4	0.0032	1e-152	-351.8	0	628	0.0119	175.6	0.0033	1e-53	-123.6	0	336	0.0096	125	0.0036	1e-132	-305.4	0	543	0.0105	151	0.003	1e-227	-524.1	0	984	0.0122	284.7
Nur77(NR)/K562-NR4A1-ChIP-Seq(GSE31363)/Homer	TGACCTTTNCNT	1	-0.002152	1	409	0.0094	462.1	0.0108	1	-0.6743	0.669	680	0.0109	673.8	0.0109	1e-22	-52.75	0	998	0.0151	712	0.0109	1e-88	-204	0	999	0.0189	491.9	0.0094	1	-2.092	0.1835	317	0.009	292.9	0.0085	1	-0.9908	0.511	487	0.0095	473.6	0.0093	1e-12	-29.35	0	1152	0.0143	917
OCT:OCT-short(POU,Homeobox)/NPC-OCT6-ChIP-Seq(GSE43916)/Homer	ATGCATWATGCATRW	0.1	-3.228	0.0596	1819	0.0418	1721.4	0.0401	1	-0.1376	1	2859	0.0457	2887.8	0.0466	1e-13	-31.35	0	3221	0.0487	2797	0.0427	1e-07	-16.42	0	2007	0.0379	1771.1	0.0337	1	-1.693	0.2687	1279	0.0365	1228.7	0.0356	0.1	-3.54	0.0445	2299	0.0446	2181.9	0.0429	0.01	-5.008	0.0096	4607	0.0571	4409.4
OCT:OCT(POU,Homeobox,IR1)/NPC-Brn2-ChIP-Seq(GSE35496)/Homer	ATGAATWATTCATGA	0.01	-6.667	0.0022	37	0.0008	21.6	0.0005	1	-0.3036	0.9157	59	0.0009	63.8	0.001	1	-1.945	0.1801	65	0.001	56.6	0.0009	1	-0.6166	0.6526	39	0.0007	39.7	0.0008	0.0001	-9.433	0.0002	34	0.001	16.2	0.0005	1	-1.167	0.4366	43	0.0008	39	0.0008	0.1	-2.795	0.0833	104	0.0013	88.7
OCT:OCT(POU,Homeobox)/NPC-Brn1-ChIP-Seq(GSE35496)/Homer	ATGAATATTCATGAG	0.1	-2.56	0.1122	25	0.0006	18.3	0.0004	0.1	-2.586	0.1092	32	0.0005	24.3	0.0004	1	-0.6122	0.6357	36	0.0005	36.4	0.0006	1	-0.6127	0.6533	23	0.0004	23.2	0.0004	0.001	-8.089	0.0006	20	0.0006	8.4	0.0002	1	-0.2903	0.9672	30	0.0006	33.6	0.0007	1	-1.541	0.2822	49	0.0006	43.3
OCT:OCT(POU,Homeobox)/NPC-OCT6-ChIP-Seq(GSE43916)/Homer	YATGCATATRCATRT	1	0	1	243	0.0056	369.5	0.0086	1	0	1	355	0.0057	613.6	0.0099	1	0	1	371	0.0056	595.8	0.0091	1	0	1	205	0.0039	317	0.006	1	0	1	159	0.0045	262.8	0.0076	1	0	1	287	0.0056	468	0.0092	1	0	1	593	0.0073	951.8
Oct11(POU,Homeobox)/NCIH1048-POU2F3-ChIP-seq(GSE115123)/Homer	GATTTGCATA	1e-35	-82.06	0	1178	0.027	790.5	0.0184	1e-64	-148.5	0	1846	0.0295	1201.2	0.0194	1e-42	-97.28	0	1679	0.0254	1173.4	0.0179	1e-49	-115	0	1081	0.0204	659.1	0.0125	1e-46	-107.4	0	889	0.0253	520.2	0.0151	1e-46	-106.6	0	1471	0.0286	978.9	0.0193	1e-43	-100.7	0	2487	0.0308	1847
Oct2(POU,Homeobox)/Bcell-Oct2-ChIP-Seq(GSE21512)/Homer	ATATGCAAAT	1e-12	-28.59	0	978	0.0225	761.1	0.0177	1e-22	-51.94	0	1546	0.0247	1180.7	0.0191	1e-10	-23.26	0	1378	0.0208	1146.8	0.0175	1e-15	-35.31	0	893	0.0169	671	0.0128	1e-14	-32.31	0	716	0.0204	523.1	0.0151	1e-13	-32.01	0	1217	0.0236	959.3	0.0189	1e-15	-34.66	0	2169	0.0269	1808.7
OCT4-SOX2-TCF-NANOG(POU,Homeobox,HMG)/mES-Oct4-ChIP-Seq(GSE11431)/Homer	ATTTGCATAACAATG	1	-2.16	0.163	396	0.0091	367.5	0.0086	0.1	-2.948	0.0769	600	0.0096	555.6	0.009	1	-0.7241	0.5764	572	0.0087	567	0.0086	0.01	-6.018	0.0034	382	0.0072	327.6	0.0062	1	-1.086	0.4802	263	0.0075	252.4	0.0073	0.1	-3.723	0.0374	497	0.0096	448.4	0.0088	1	-1.477	0.2999	973	0.0121	942.7
Oct4:Sox17(POU,Homeobox,HMG)/F9-Sox17-ChIP-Seq(GSE44553)/Homer	CCATTGTATGCAAAT	0.01	-5.908	0.0045	362	0.0083	307.5	0.0072	0.1	-4.051	0.0267	596	0.0095	540.2	0.0087	0.1	-4.352	0.0176	607	0.0092	549.5	0.0084	0.01	-5.977	0.0035	385	0.0073	330.3	0.0063	0.1	-4.412	0.0196	256	0.0073	218.7	0.0063	0.001	-8.429	0.0004	432	0.0084	358.4	0.0071	1e-10	-24.36	0	916	0.0113	726.5
Oct4(POU,Homeobox)/mES-Oct4-ChIP-Seq(GSE11431)/Homer	ATTTGCATAW	1e-15	-34.71	0	1568	0.036	1259.8	0.0294	1e-28	-65.22	0	2430	0.0388	1909	0.0308	1e-18	-43.71	0	2262	0.0342	1851	0.0282	1e-34	-78.57	0	1532	0.0289	1097	0.0209	1e-28	-65.99	0	1162	0.0331	812.3	0.0235	1e-30	-71.27	0	1980	0.0384	1492.1	0.0294	1e-27	-63.62	0	3415	0.0423	2800.7
Oct6(POU,Homeobox)/NPC-Pou3f1-ChIP-Seq(GSE35496)/Homer	WATGCAAATGAG	1e-08	-20.11	0	1215	0.0279	1008.8	0.0235	1e-16	-39.1	0	1929	0.0308	1567.8	0.0253	1e-07	-18.02	0	1875	0.0284	1634.1	0.0249	1e-23	-54.63	0	1255	0.0237	925.4	0.0176	1e-16	-38	0	937	0.0267	695.1	0.0201	1e-11	-25.98	0	1537	0.0298	1271.5	0.025	1e-08	-19.53	0	2733	0.0339	2425
Olig2(bHLH)/Neuron-Olig2-ChIP-Seq(GSE30882)/Homer	RCCATMTGTT	1e-07	-18.26	0	7873	0.1808	7323.1	0.1706	1e-13	-30.72	0	11724	0.1873	10890.8	0.1759	1e-22	-52.96	0	13073	0.1977	11971.6	0.1826	1e-13	-30.22	0	10053	0.1899	9328.9	0.1776	0.01	-6.35	0.003	6342	0.1808	6038.8	0.1748	1e-11	-26.26	0	9418	0.1828	8708.3	0.1714	1e-39	-92.09	0	16031	0.1986	14440
Otx2(Homeobox)/EpiLC-Otx2-ChIP-Seq(GSE56098)/Homer	NYTAATCCYB	1	-0.954	0.5217	2584	0.0593	2532.6	0.059	1	-0.000212	1	3874	0.0619	4046.2	0.0653	1e-14	-33.04	0	4760	0.072	4226.1	0.0644	1	-1.584	0.2559	3014	0.0569	2948.8	0.0561	1	-0.00905	1	1835	0.0523	1905.2	0.0552	1	-0.003975	1	3087	0.0599	3188.6	0.0627	1e-10	-24.39	0	6202	0.0768	5670.5
p53(p53)/mES-cMyc-ChIP-Seq(GSE11431)/Homer	ACATGCCCGGGCAT	1	-0.794	0.5953	102	0.0023	99.2	0.0023	1	-0.0118	1	136	0.0022	162.3	0.0026	1	-0.249	0.8994	152	0.0023	160.5	0.0024	1	-1.9e-05	1	113	0.0021	161.3	0.0031	1	-0.005008	1	78	0.0022	101.8	0.0029	1	-0.102	1	107	0.0021	119.9	0.0024	1	-0.1058	1	162	0.002	177.3
p53(p53)/Saos-p53-ChIP-Seq(GSE15780)/Homer	RRCATGYCYRGRCATGYYYN	1e-19	-43.87	0	418	0.0096	256.3	0.006	1e-13	-31.68	0	604	0.0097	432.8	0.007	1e-13	-30.24	0	648	0.0098	474.9	0.0072	1e-05	-13.59	0	519	0.0098	416.9	0.0079	1e-13	-29.98	0	314	0.0089	198.4	0.0057	1e-07	-17.49	0	461	0.0089	349	0.0069	1e-14	-33.99	0	766	0.0095	564.2
p53(p53)/Saos-p53-ChIP-Seq/Homer	RRCATGYCYRGRCATGYYYN	1e-19	-43.87	0	418	0.0096	256.3	0.006	1e-13	-31.68	0	604	0.0097	432.8	0.007	1e-13	-30.24	0	648	0.0098	474.9	0.0072	1e-05	-13.59	0	519	0.0098	416.9	0.0079	1e-13	-29.98	0	314	0.0089	198.4	0.0057	1e-07	-17.49	0	461	0.0089	349	0.0069	1e-14	-33.99	0	766	0.0095	564.2
p63(p53)/Keratinocyte-p63-ChIP-Seq(GSE17611)/Homer	NNDRCATGYCYNRRCATGYH	1e-10	-24.52	0	1608	0.0369	1342.6	0.0313	1e-11	-26.09	0	2258	0.0361	1933.7	0.0312	1e-11	-25.98	0	2502	0.0378	2164.5	0.033	1e-08	-19.74	0	2031	0.0384	1770.4	0.0337	1e-05	-13.13	0	1304	0.0372	1129.9	0.0327	1e-06	-14.67	0	1834	0.0356	1612.3	0.0317	1e-09	-22.31	0	2869	0.0355	2532
p73(p53)/Trachea-p73-ChIP-Seq(PRJNA310161)/Homer	NRRRCAWGTCCDGRCATGYY	1e-46	-107.1	0	269	0.0062	96	0.0022	1e-13	-31.13	0	351	0.0056	226.4	0.0037	1e-15	-35.46	0	379	0.0057	241.5	0.0037	1e-09	-22.67	0	322	0.0061	220.2	0.0042	1e-17	-40.09	0	200	0.0057	100.9	0.0029	1e-08	-19.5	0	270	0.0052	183.5	0.0036	1e-27	-63.03	0	424	0.0053	235.2
PAX3:FKHR-fusion(Paired,Homeobox)/Rh4-PAX3:FKHR-ChIP-Seq(GSE19063)/Homer	ACCRTGACTAATTNN	0.001	-8.363	0.0004	576	0.0132	489.8	0.0114	0.0001	-10.09	0.0001	887	0.0142	767.5	0.0124	0.0001	-9.593	0.0001	1019	0.0154	895.6	0.0137	0.0001	-9.855	0.0001	664	0.0125	565.8	0.0108	0.1	-4.516	0.0177	404	0.0115	354.2	0.0103	1e-08	-18.71	0	722	0.014	573.6	0.0113	1e-11	-26.32	0	1390	0.0172	1142.6
PAX5(Paired,Homeobox),condensed/GM12878-PAX5-ChIP-Seq(GSE32465)/Homer	GTCACGCTCSCTGM	1e-05	-12.39	0	528	0.0121	426.5	0.0099	0.1	-2.828	0.0864	708	0.0113	660.3	0.0107	1e-07	-18.24	0	852	0.0129	694.9	0.0106	1e-11	-25.72	0	839	0.0159	654.4	0.0125	1e-05	-12.95	0	445	0.0127	350.7	0.0102	1e-05	-11.94	0	609	0.0118	501.1	0.0099	0.0001	-9.37	0.0001	866	0.0107	754.5
PAX5(Paired,Homeobox)/GM12878-PAX5-ChIP-Seq(GSE32465)/Homer	GCAGCCAAGCRTGACH	1	-0.8108	0.5872	1852	0.0425	1819.7	0.0424	1	-0.01096	1	2532	0.0405	2618.6	0.0423	0.1	-2.492	0.106	2834	0.0429	2739.3	0.0418	1	-1.256	0.3524	2480	0.0469	2434.2	0.0463	0.1	-2.635	0.1089	1577	0.0449	1497.6	0.0434	1	-0.7355	0.6512	2167	0.0421	2135.9	0.042	0.1	-3.201	0.0564	3226	0.04	3104.9
PAX6(Paired,Homeobox)/Forebrain-Pax6-ChIP-Seq(GSE66961)/Homer	NGTGTTCAVTSAAGCGKAAA	0.1	-2.539	0.1138	281	0.0065	254.5	0.0059	0.0001	-10.75	0	447	0.0071	362.9	0.0059	1e-08	-20.13	0	495	0.0075	372.4	0.0057	0.0001	-11.22	0	342	0.0065	268.3	0.0051	0.01	-5.118	0.0101	238	0.0068	198.2	0.0057	0.001	-7.36	0.0011	371	0.0072	308.1	0.0061	1e-07	-18.12	0	601	0.0074	471.3
Pax7(Paired,Homeobox),long/Myoblast-Pax7-ChIP-Seq(GSE25064)/Homer	TAATCHGATTAC	1	-0.17	1	45	0.001	51.7	0.0012	0.1	-3.828	0.0327	100	0.0016	80.1	0.0013	0.1	-3.952	0.0259	89	0.0013	70.9	0.0011	1	-0.3402	0.8437	41	0.0008	44.8	0.0009	1	-1.589	0.2961	30	0.0009	25.9	0.0007	1	-1.8e-05	1	48	0.0009	81.2	0.0016	1	-1.566	0.276	146	0.0018	135.8
Pax7(Paired,Homeobox),longest/Myoblast-Pax7-ChIP-Seq(GSE25064)/Homer	NTAATTDGCYAATTANNWWD	1	0	1	31	0.0007	67.4	0.0016	1	0	1	51	0.0008	115.8	0.0019	1	0	1	50	0.0008	115	0.0018	1	-5e-05	1	37	0.0007	65.2	0.0012	1	-0.000267	1	24	0.0007	44.3	0.0013	1	0	1	37	0.0007	82.6	0.0016	1	0	1	109	0.0014	169.6
Pax7(Paired,Homeobox)/Myoblast-Pax7-ChIP-Seq(GSE25064)/Homer	TAATCAATTA	1	-0.001809	1	167	0.0038	204.9	0.0048	1	-0.06231	1	278	0.0044	301.5	0.0049	1	-0.01046	1	291	0.0044	329.7	0.005	1	-0.8524	0.5214	172	0.0032	168.3	0.0032	1	-0.04816	1	108	0.0031	125	0.0036	1	-0.07328	1	224	0.0043	243.5	0.0048	1	-0.00316	1	437	0.0054	492.6
Pax8(Paired,Homeobox)/Thyroid-Pax8-ChIP-Seq(GSE26938)/Homer	GTCATGCHTGRCTGS	1	-2.032	0.1827	1726	0.0396	1656.8	0.0386	1	-0.4883	0.7959	2365	0.0378	2353.3	0.038	0.0001	-11.29	0	2739	0.0414	2507.9	0.0382	0.01	-6.384	0.0024	2407	0.0455	2252.8	0.0429	0.0001	-11.11	0	1515	0.0432	1340.7	0.0388	0.1	-4.231	0.0232	2046	0.0397	1924.5	0.0379	1e-05	-12.89	0	3111	0.0385	2844.1
PBX1(Homeobox)/MCF7-PBX1-ChIP-Seq(GSE28007)/Homer	GSCTGTCACTCA	1e-19	-44.1	0	374	0.0086	222.4	0.0052	0.001	-8.836	0.0002	508	0.0081	426.6	0.0069	1e-08	-18.57	0	596	0.009	465.5	0.0071	1e-08	-20.3	0	480	0.0091	359.5	0.0068	1e-11	-25.68	0	323	0.0092	213.2	0.0062	1e-06	-14.27	0	443	0.0086	344.7	0.0068	1e-05	-13.26	0	644	0.008	530
PBX2(Homeobox)/K562-PBX2-ChIP-Seq(Encode)/Homer	RTGATTKATRGN	1e-37	-86.53	0	2714	0.0623	2081.4	0.0485	1e-45	-104.4	0	4123	0.0659	3264.3	0.0527	1e-45	-105.6	0	4479	0.0677	3584.2	0.0547	1e-60	-138.7	0	3078	0.0582	2255	0.0429	1e-43	-101.1	0	2016	0.0575	1441.6	0.0417	1e-36	-82.93	0	3355	0.0651	2658.9	0.0523	1e-48	-112.3	0	6127	0.0759	5037.3
Pbx3(Homeobox)/GM12878-PBX3-ChIP-Seq(GSE32465)/Homer	SCTGTCAMTCAN	1e-33	-77.72	0	1046	0.024	692.6	0.0161	1e-25	-57.59	0	1483	0.0237	1108.1	0.0179	1e-23	-54.51	0	1649	0.0249	1264.4	0.0193	1e-25	-59.19	0	1395	0.0264	1032.7	0.0197	1e-31	-72.46	0	920	0.0262	601.1	0.0174	1e-23	-54.05	0	1248	0.0242	915.2	0.018	1e-19	-43.96	0	1886	0.0234	1511.9
Pdx1(Homeobox)/Islet-Pdx1-ChIP-Seq(SRA008281)/Homer	YCATYAATCA	1e-28	-66.75	0	2957	0.0679	2368	0.0552	1e-29	-68.95	0	4665	0.0745	3907.8	0.0631	1e-37	-85.93	0	5027	0.076	4163.2	0.0635	1e-40	-92.53	0	3396	0.0642	2675.7	0.0509	1e-26	-60.1	0	2179	0.0621	1703.8	0.0493	1e-36	-83.8	0	3718	0.0722	2978	0.0586	1e-55	-127.9	0	7038	0.0872	5795.5
PGR(NR)/EndoStromal-PGR-ChIP-Seq(GSE69539)/Homer	AAGAACATWHTGTTC	1e-21	-48.98	0	795	0.0183	548.4	0.0128	1e-22	-51.58	0	1228	0.0196	907	0.0146	1e-18	-43.38	0	1295	0.0196	992.5	0.0151	1e-07	-17.71	0	916	0.0173	755.9	0.0144	1e-22	-52.46	0	636	0.0181	412.1	0.0119	1e-24	-55.3	0	1001	0.0194	704.2	0.0139	1e-14	-33.21	0	1631	0.0202	1328.7
Phox2a(Homeobox)/Neuron-Phox2a-ChIP-Seq(GSE31456)/Homer	YTAATYNRATTA	1	-0.7659	0.6104	902	0.0207	886.7	0.0207	1	-0.4566	0.8142	1430	0.0228	1427.3	0.0231	1	-0.07087	1	1372	0.0207	1415.7	0.0216	1	-0.1928	0.9617	797	0.0151	817.6	0.0156	1	-0.1062	1	557	0.0159	578	0.0167	1	-7.7e-05	1	1034	0.0201	1143	0.0225	1	-0.03258	1	2233	0.0277	2301.3
Phox2b(Homeobox)/CLBGA-PHOX2B-ChIP-Seq(GSE90683)/Homer	TTAATTNAATTA	1	-0.5143	0.7708	485	0.0111	483.2	0.0113	1	-0.4304	0.8308	770	0.0123	772.9	0.0125	1	-0.008501	1	700	0.0106	758.5	0.0116	1	-0.005187	1	390	0.0074	439.5	0.0084	1	-0.4534	0.8447	290	0.0083	291.9	0.0085	1	-3.9e-05	1	518	0.0101	604.8	0.0119	1	-0.005372	1	1166	0.0144	1244.5
Pit1(Homeobox)/GCrat-Pit1-ChIP-Seq(GSE58009)/Homer	ATGMATATDC	1e-19	-44.55	0	3154	0.0724	2646.4	0.0617	1e-20	-46.16	0	4893	0.0782	4249	0.0686	1e-12	-28.55	0	4787	0.0724	4288.1	0.0654	1e-05	-11.85	0	2906	0.0549	2664.4	0.0507	1e-14	-34.34	0	2185	0.0623	1816.5	0.0526	1e-19	-44.21	0	3848	0.0747	3285.9	0.0647	1e-21	-49.98	0	7274	0.0901	6459.6
Pit1+1bp(Homeobox)/GCrat-Pit1-ChIP-Seq(GSE58009)/Homer	ATGCATAATTCA	0.01	-5.825	0.0048	840	0.0193	752.5	0.0175	1	-0.3338	0.8963	1307	0.0209	1313.5	0.0212	0.1	-2.417	0.1139	1329	0.0201	1270.9	0.0194	0.001	-8.758	0.0002	793	0.015	691.5	0.0132	0.1	-3.687	0.0398	559	0.0159	506.4	0.0147	0.001	-8.26	0.0005	1072	0.0208	950.9	0.0187	0.1	-2.673	0.0935	2085	0.0258	2002.5
Pitx1:Ebox(Homeobox,bHLH)/Hindlimb-Pitx1-ChIP-Seq(GSE41591)/Homer	YTAATTRAWWCCAGATGT	0.001	-6.966	0.0016	493	0.0113	421.2	0.0098	0.0001	-10.37	0.0001	787	0.0126	673.4	0.0109	0.1	-4.051	0.0236	769	0.0116	706.7	0.0108	0.01	-4.813	0.011	496	0.0094	441.1	0.0084	1	-0.197	1	309	0.0088	320.4	0.0093	0.1	-2.969	0.078	583	0.0113	538	0.0106	1	-1.402	0.32	1120	0.0139	1088.1
Pitx1(Homeobox)/Chicken-Pitx1-ChIP-Seq(GSE38910)/Homer	TAATCCCN	1	0	1	15841	0.3637	16449.1	0.3832	1	0	1	23527	0.3759	24917.4	0.4024	1	0	1	25630	0.3876	26144.1	0.3987	1	0	1	17969	0.3395	19175.2	0.365	1	0	1	12057	0.3436	12623.3	0.3654	1	0	1	18968	0.3682	19670.7	0.3871	1	0	1	33417	0.4141	34335.1
Pknox1(Homeobox)/ES-Prep1-ChIP-Seq(GSE63282)/Homer	SCTGTCAVTCAV	1e-29	-68.55	0	1078	0.0248	737.2	0.0172	1e-21	-48.68	0	1482	0.0237	1135.9	0.0183	1e-21	-49.87	0	1646	0.0249	1277.5	0.0195	1e-23	-54.47	0	1400	0.0265	1050.1	0.02	1e-29	-68.26	0	931	0.0265	618.3	0.0179	1e-20	-47.5	0	1269	0.0246	952.4	0.0187	1e-16	-38.54	0	1835	0.0227	1488.7
PPARa(NR),DR1/Liver-Ppara-ChIP-Seq(GSE47954)/Homer	VNAGGKCAAAGGTCA	1	-1.057	0.4736	3962	0.091	3881.5	0.0904	1	-2	0.1925	5850	0.0935	5708.6	0.0922	1e-17	-40.92	0	7071	0.1069	6346.7	0.0968	1e-54	-125.4	0	6280	0.1186	5143.8	0.0979	1	-0.008192	1	3130	0.0892	3209.5	0.0929	1	-0.1687	1	4660	0.0905	4662.1	0.0917	1e-12	-27.95	0	7986	0.099	7338.1
PPARE(NR),DR1/3T3L1-Pparg-ChIP-Seq(GSE13511)/Homer	TGACCTTTGCCCCA	1	-0.6586	0.6733	3734	0.0857	3682.1	0.0858	1	-0.4786	0.8006	5402	0.0863	5365	0.0866	1e-14	-34	0	6645	0.1005	6002.4	0.0915	1e-46	-108.1	0	5854	0.1106	4829.7	0.0919	1	-0.2755	0.9846	3063	0.0873	3052.9	0.0884	1	-0.1432	1	4388	0.0852	4398.5	0.0866	1e-08	-20.08	0	7353	0.0911	6824.3
PR(NR)/T47D-PR-ChIP-Seq(GSE31130)/Homer	VAGRACAKNCTGTBC	1e-40	-93.6	0	8685	0.1994	7492.2	0.1746	1e-52	-120.5	0	12925	0.2065	11301.2	0.1825	1e-62	-143.2	0	14245	0.2154	12429.9	0.1896	1e-107	-247.7	0	11592	0.219	9515.4	0.1811	1e-25	-58.05	0	7017	0.2	6158.3	0.1783	1e-58	-135	0	10466	0.2032	8917.5	0.1755	1e-72	-166.2	0	17432	0.216	15262.2
PRDM1(Zf)/Hela-PRDM1-ChIP-Seq(GSE31477)/Homer	ACTTTCACTTTC	1	-0.0388	1	1598	0.0367	1644.5	0.0383	1	-0.1245	1	2515	0.0402	2546.5	0.0411	1	-0.7603	0.5589	2595	0.0392	2569.2	0.0392	1	-0.2024	0.9552	1802	0.034	1826.4	0.0348	1	-0.3802	0.9032	1220	0.0348	1217	0.0352	1	-1.468	0.3332	1994	0.0387	1935	0.0381	1	-2.101	0.1635	3478	0.0431	3383.1
PRDM10(Zf)/HEK293-PRDM10.eGFP-ChIP-Seq(Encode)/Homer	TGGTACATTCCA	1	-0.4911	0.7841	2500	0.0574	2477.6	0.0577	1	-0.06507	1	3653	0.0584	3704	0.0598	1	-0.5109	0.7016	4112	0.0622	4093.2	0.0624	1	-0.7806	0.557	3357	0.0634	3326.3	0.0633	1	-0.2096	1	2088	0.0595	2094.8	0.0606	1	-0.1209	1	2923	0.0567	2946.2	0.058	1	-0.7438	0.6001	4708	0.0583	4665.7
PRDM14(Zf)/H1-PRDM14-ChIP-Seq(GSE22767)/Homer	RGGTCTCTAACY	1	-2.088	0.1744	968	0.0222	919.3	0.0214	1	-1.059	0.4743	1420	0.0227	1390.6	0.0225	1	-0.04667	1	1566	0.0237	1619.6	0.0247	1	-0.2744	0.8936	1217	0.023	1232	0.0234	0.01	-4.961	0.0115	792	0.0226	714.2	0.0207	1	-0.07956	1	1148	0.0223	1180.1	0.0232	1	-0.3752	0.85	1904	0.0236	1910
PRDM15(Zf)/ESC-Prdm15-ChIP-Seq(GSE73694)/Homer	YCCDNTCCAGGTTTT	1e-15	-34.7	0	4431	0.1017	3888.9	0.0906	1e-19	-45.39	0	6368	0.1017	5634.2	0.091	1e-15	-36.03	0	6702	0.1014	6038.6	0.0921	1e-18	-41.66	0	5300	0.1001	4679.5	0.0891	1e-14	-32.63	0	3564	0.1016	3095.9	0.0896	1e-09	-21.76	0	5171	0.1004	4696.5	0.0924	1e-09	-21.93	0	7975	0.0988	7399.7
PRDM9(Zf)/Testis-DMC1-ChIP-Seq(GSE35498)/Homer	ADGGYAGYAGCATCT	0.1	-3.536	0.0445	1860	0.0427	1755.2	0.0409	0.1	-3.234	0.0583	2826	0.0452	2706.8	0.0437	0.1	-3.268	0.05	2978	0.045	2860.4	0.0436	1	-0.4005	0.7965	2362	0.0446	2365.8	0.045	1	-1.055	0.492	1547	0.0441	1508.3	0.0437	0.001	-7.593	0.0009	2294	0.0445	2114.3	0.0416	0.01	-6.516	0.0022	3535	0.0438	3337.6
Prop1(Homeobox)/GHFT1-PROP1.biotin-ChIP-Seq(GSE77302)/Homer	NTAATBNAATTA	1	-0.07982	1	1482	0.034	1514.7	0.0353	1	-4e-06	1	2271	0.0363	2460.2	0.0397	1	-1e-06	1	2237	0.0338	2444.3	0.0373	1	-0.000109	1	1324	0.025	1450.6	0.0276	1	-0.003322	1	931	0.0265	999.5	0.0289	1	0	1	1701	0.033	1928.8	0.038	1	-7e-06	1	3694	0.0458	3924.5
PSE(SNAPc)/K562-mStart-Seq/Homer	WAVTCACCMTAASYDAAAAG	0.1	-3.764	0.0358	1408	0.0323	1316.4	0.0307	1	-1.934	0.2042	2301	0.0368	2227.9	0.036	1e-10	-23.77	0	2568	0.0388	2240.7	0.0342	1e-22	-50.95	0	1940	0.0367	1535.5	0.0292	1	-0.9526	0.5431	1066	0.0304	1040.4	0.0301	1	-1.976	0.2018	1839	0.0357	1769.7	0.0348	1e-05	-12.25	0	3496	0.0433	3219.7
Ptf1a(bHLH)/Panc1-Ptf1a-ChIP-Seq(GSE47459)/Homer	ACAGCTGTTN	1	-0.1207	1	13800	0.3169	13715.8	0.3196	1	-0.2116	0.9897	19848	0.3171	19736.8	0.3188	0.01	-5.321	0.0068	22214	0.3359	21718.7	0.3312	1	-0.006947	1	18124	0.3424	18257	0.3475	1	-0.00014	1	11571	0.3298	11708	0.3389	1	-0.000224	1	16169	0.3139	16316.1	0.3211	1	-0.0388	1	25226	0.3126	25251.3
PU.1-IRF(ETS:IRF)/Bcell-PU.1-ChIP-Seq(GSE21512)/Homer	MGGAAGTGAAAC	1e-15	-35.11	0	5250	0.1205	4653.3	0.1084	1e-06	-15.49	0	7481	0.1195	6999.3	0.113	1e-06	-15.18	0	7798	0.1179	7326.9	0.1117	0.0001	-10.61	0	5785	0.1093	5457.1	0.1039	1e-13	-31.03	0	4138	0.1179	3642.6	0.1055	0.0001	-10.62	0	6114	0.1187	5741.1	0.113	1e-11	-25.85	0	9851	0.1221	9156.2
PU.1:IRF8(ETS:IRF)/pDC-Irf8-ChIP-Seq(GSE66899)/Homer	GGAAGTGAAAST	1e-05	-12.1	0	689	0.0158	572.1	0.0133	1e-07	-16.15	0	1000	0.016	836.2	0.0135	1e-08	-19.08	0	1027	0.0155	848.6	0.0129	0.1	-3.186	0.0538	705	0.0133	655.4	0.0125	0.01	-6.815	0.0019	512	0.0146	439.4	0.0127	1e-13	-31.93	0	816	0.0158	610.6	0.012	1e-08	-20.37	0	1340	0.0166	1126.9
PU.1(ETS)/ThioMac-PU.1-ChIP-Seq(GSE21512)/Homer	AGAGGAAGTG	1e-44	-103.6	0	2434	0.0559	1788.1	0.0417	1e-50	-116.1	0	3442	0.055	2624.2	0.0424	1e-77	-177.8	0	3805	0.0575	2766.4	0.0422	1e-35	-80.86	0	2803	0.053	2191.5	0.0417	1e-34	-79.26	0	1950	0.0556	1443.7	0.0418	1e-45	-105.2	0	2867	0.0557	2155.8	0.0424	1e-67	-154.7	0	4340	0.0538	3288.7
RAR:RXR(NR),DR5/ES-RAR-ChIP-Seq(GSE56893)/Homer	RGGTCADNNAGAGGTCAV	1	-0.6344	0.6877	97	0.0022	96	0.0022	1	-1.155	0.435	128	0.002	121.8	0.002	1e-16	-38.12	0	287	0.0043	166.5	0.0025	1e-34	-78.6	0	1050	0.0198	698.5	0.0133	1	-0.1076	1	78	0.0022	88.8	0.0026	1	-1.383	0.3616	119	0.0023	110.6	0.0022	0.0001	-10.78	0	242	0.003	182.5
RAR:RXR(NR),DR5/ES-RAR-ChIP-Seq(GSE56893)/Homer	AGGTCAAGGTCA	1	0	1	294	0.0068	505.5	0.0118	1	0	1	461	0.0074	699.9	0.0113	0.01	-5.36	0.0065	853	0.0129	773.9	0.0118	1e-23	-54.48	0	286	0.0054	146.4	0.0028	1	0	1	276	0.0079	377.3	0.0109	1	0	1	337	0.0065	570.8	0.0112	1	-4.6e-05	1	829	0.0103	938.7
RARa(NR)/K562-RARa-ChIP-Seq(Encode)/Homer	TTGAMCTTTG	1	0	1	10477	0.2406	12530.5	0.2919	1	0	1	15564	0.2487	18724.9	0.3024	1	0	1	19675	0.2976	20750.3	0.3164	1e-12	-28.53	0	17455	0.3298	16563.1	0.3153	1	0	1	8294	0.2364	10226.1	0.296	1	0	1	12284	0.2385	15186	0.2988	1	0	1	22715	0.2815	25010.6
RARg(NR)/ES-RARg-ChIP-Seq(GSE30538)/Homer	AGGTCAAGGTCA	1	0	1	60	0.0014	140.6	0.0033	1	0	1	109	0.0017	182	0.0029	0.0001	-10.37	0	251	0.0038	191.2	0.0029	1e-30	-69.92	0	343	0.0065	170.9	0.0033	1	0	1	63	0.0018	114.5	0.0033	1	0	1	67	0.0013	126.8	0.0025	1	-0.05161	1	223	0.0028	246.4
RBPJ:Ebox(?,bHLH)/Panc1-Rbpj1-ChIP-Seq(GSE47459)/Homer	GGGRAARRGRMCAGMTG	1e-05	-12.53	0	1382	0.0317	1206	0.0281	1e-07	-16.25	0	2004	0.032	1763.6	0.0285	0.001	-8.422	0.0003	2209	0.0334	2033.7	0.031	0.1	-2.492	0.107	1737	0.0328	1668	0.0317	0.1	-3.918	0.0319	1142	0.0325	1058	0.0306	0.01	-6.649	0.0021	1637	0.0318	1499.4	0.0295	1e-06	-13.84	0	2517	0.0312	2270.8
Rbpj1(?)/Panc1-Rbpj1-ChIP-Seq(GSE47459)/Homer	HTTTCCCASG	1e-42	-98.88	0	6389	0.1467	5336.2	0.1243	1e-77	-178.6	0	9513	0.152	7831.7	0.1265	1e-42	-98.82	0	9929	0.1502	8633.2	0.1317	1e-38	-88.78	0	7755	0.1465	6683.3	0.1272	1e-34	-79.57	0	5301	0.1511	4439.5	0.1285	1e-50	-116.3	0	7720	0.1499	6468.5	0.1273	1e-47	-109.4	0	11914	0.1476	10412.6
REST-NRSF(Zf)/Jurkat-NRSF-ChIP-Seq/Homer	GGMGCTGTCCATGGTGCTGA	1	-0.1053	1	45	0.001	53.3	0.0012	1	-1.027	0.4867	69	0.0011	65.6	0.0011	1	-1.96	0.1779	78	0.0012	68.3	0.001	1	-1.925	0.1852	67	0.0013	58	0.0011	1	-0.03256	1	35	0.001	46.2	0.0013	1	-0.3463	0.9201	55	0.0011	59	0.0012	1	-0.6944	0.6268	80	0.001	79.5
Reverb(NR),DR2/RAW-Reverba.biotin-ChIP-Seq(GSE45914)/Homer	GTRGGTCASTGGGTCA	1	0	1	496	0.0114	697.9	0.0163	1	0	1	771	0.0123	972.5	0.0157	1e-07	-16.67	0	1226	0.0185	1042.9	0.0159	1e-22	-51.32	0	1272	0.024	949.3	0.0181	1	0	1	423	0.0121	558.7	0.0162	1	0	1	622	0.0121	807.8	0.0159	1	-1.009	0.4659	1283	0.0159	1260.2
RFX(HTH)/K562-RFX3-ChIP-Seq(SRA012198)/Homer	CGGTTGCCATGGCAAC	1e-45	-105.9	0	650	0.0149	346.5	0.0081	1e-41	-96.18	0	796	0.0127	467.9	0.0076	1e-20	-47.48	0	706	0.0107	481	0.0073	1e-32	-75.42	0	688	0.013	417.9	0.008	1e-51	-119.4	0	586	0.0167	287.8	0.0083	1e-56	-129.5	0	736	0.0143	381.2	0.0075	1e-33	-77.76	0	834	0.0103	526.7
Rfx1(HTH)/NPC-H3K4me1-ChIP-Seq(GSE16256)/Homer	KGTTGCCATGGCAA	1e-43	-99.84	0	1125	0.0258	714.2	0.0166	1e-33	-77.26	0	1519	0.0243	1085.8	0.0175	1e-18	-41.66	0	1439	0.0218	1124.6	0.0172	1e-35	-82.32	0	1350	0.0255	936.9	0.0178	1e-33	-77.77	0	950	0.0271	615.6	0.0178	1e-39	-90.84	0	1296	0.0252	868.2	0.0171	1e-39	-91.83	0	1785	0.0221	1274.8
Rfx2(HTH)/LoVo-RFX2-ChIP-Seq(GSE49402)/Homer	GTTGCCATGGCAACM	1e-45	-104.8	0	694	0.0159	380	0.0089	1e-48	-111.7	0	878	0.014	507.7	0.0082	1e-21	-49.87	0	755	0.0114	516.3	0.0079	1e-31	-73.52	0	737	0.0139	458.1	0.0087	1e-43	-100.4	0	626	0.0178	335.3	0.0097	1e-62	-144.9	0	805	0.0156	413.7	0.0081	1e-38	-88.34	0	927	0.0115	581.9
Rfx5(HTH)/GM12878-Rfx5-ChIP-Seq(GSE31477)/Homer	SCCTAGCAACAG	1e-51	-118.8	0	1694	0.0389	1134	0.0264	1e-53	-122.5	0	2415	0.0386	1725.1	0.0279	1e-38	-88.97	0	2391	0.0362	1800.2	0.0275	1e-36	-83.67	0	1956	0.037	1444.4	0.0275	1e-38	-87.91	0	1406	0.0401	964.7	0.0279	1e-52	-120.3	0	2061	0.04	1432.4	0.0282	1e-40	-93.94	0	2872	0.0356	2201.6
Rfx6(HTH)/Min6b1-Rfx6.HA-ChIP-Seq(GSE62844)/Homer	TGTTKCCTAGCAACM	1e-51	-118.5	0	5689	0.1306	4612.9	0.1075	1e-86	-199.8	0	8052	0.1287	6422	0.1037	1e-71	-165.2	0	8529	0.129	7002.1	0.1068	1e-68	-156.8	0	7022	0.1327	5690	0.1083	1e-55	-128.7	0	4789	0.1365	3774.6	0.1093	1e-79	-182.2	0	6759	0.1312	5327.4	0.1048	1e-82	-190.5	0	9929	0.123	8153.8
Ronin(THAP)/ES-Thap11-ChIP-Seq(GSE51522)/Homer	RACTACAACTCCCAGVAKGC	1e-141	-325.1	0	679	0.0156	211.2	0.0049	1e-105	-242.3	0	678	0.0108	254.7	0.0041	1e-76	-175.2	0	633	0.0096	272.2	0.0042	1e-114	-262.9	0	632	0.0119	217.3	0.0041	1e-150	-346.5	0	652	0.0186	188.1	0.0054	1e-130	-300.9	0	713	0.0138	241.6	0.0048	1e-91	-210.1	0	673	0.0083	272.3
RORa(NR)/Liver-Rora-ChIP-Seq(GSE101115)/Homer	AAWCTAGGTCARDNN	0.0001	-10.07	0.0001	453	0.0104	369.6	0.0086	0.0001	-10.45	0.0001	708	0.0113	600.8	0.0097	1e-41	-94.57	0	1023	0.0155	646.9	0.0099	1e-95	-219.4	0	934	0.0176	433.5	0.0083	0.1	-3.594	0.0433	324	0.0092	286.1	0.0083	0.001	-8.983	0.0002	509	0.0099	425.3	0.0084	1e-17	-39.71	0	1162	0.0144	888.4
RORg(NR)/Liver-Rorc-ChIP-Seq(GSE101115)/Homer	WAABTAGGTCAV	0.1	-2.69	0.0992	260	0.006	233	0.0054	0.0001	-10.47	0.0001	411	0.0066	331	0.0053	1e-23	-53.86	0	630	0.0095	407.2	0.0062	1e-67	-156.1	0	623	0.0118	281.6	0.0054	1	-1.177	0.4395	191	0.0054	181.3	0.0052	0.1	-3.117	0.0675	309	0.006	276.6	0.0054	1e-15	-35.43	0	714	0.0088	516.1
RORgt(NR)/EL4-RORgt.Flag-ChIP-Seq(GSE56019)/Homer	AAYTAGGTCA	0.01	-4.943	0.0114	383	0.0088	332.4	0.0077	0.0001	-10.27	0.0001	582	0.0093	486.7	0.0079	1e-45	-104.3	0	935	0.0141	562.5	0.0086	1e-111	-256	0	938	0.0177	406.1	0.0077	0.01	-6.41	0.0028	299	0.0085	247.4	0.0072	0.001	-7.194	0.0013	458	0.0089	388	0.0076	1e-20	-46.2	0	1023	0.0127	749.7
RORgt(NR)/EL4-RORgt.Flag-ChIP-Seq(GSE56019)/Homer	AAYTAGGTCA	0.01	-4.943	0.0114	383	0.0088	332.4	0.0077	0.0001	-10.27	0.0001	582	0.0093	486.7	0.0079	1e-45	-104.3	0	935	0.0141	562.5	0.0086	1e-111	-256	0	938	0.0177	406.1	0.0077	0.01	-6.41	0.0028	299	0.0085	247.4	0.0072	0.001	-7.194	0.0013	458	0.0089	388	0.0076	1e-20	-46.2	0	1023	0.0127	749.7
RUNX-AML(Runt)/CD4+-PolII-ChIP-Seq(Barski_et_al.)/Homer	GCTGTGGTTW	1e-16	-38.96	0	2813	0.0646	2364.7	0.0551	1e-29	-67.99	0	4408	0.0704	3677.2	0.0594	1e-77	-179.1	0	5132	0.0776	3909.9	0.0596	1e-28	-65.71	0	3760	0.071	3112	0.0592	1e-14	-34.53	0	2262	0.0645	1885.8	0.0546	1e-36	-84.65	0	3539	0.0687	2815.5	0.0554	1e-90	-208.6	0	6427	0.0796	4944.5
RUNX(Runt)/HPC7-Runx1-ChIP-Seq(GSE22178)/Homer	SAAACCACAG	1e-37	-85.76	0	2953	0.0678	2293	0.0534	1e-47	-109.4	0	4508	0.072	3588.1	0.058	1e-120	-276.6	0	5264	0.0796	3759.9	0.0573	1e-56	-129.1	0	3960	0.0748	3049.1	0.058	1e-19	-45	0	2352	0.067	1918	0.0555	1e-52	-121.9	0	3573	0.0694	2716.1	0.0534	1e-146	-337.3	0	6462	0.0801	4619.4
RUNX1(Runt)/Jurkat-RUNX1-ChIP-Seq(GSE29180)/Homer	AAACCACARM	1e-26	-60.4	0	4040	0.0928	3374.3	0.0786	1e-41	-96.51	0	6192	0.0989	5167.4	0.0835	1e-74	-172.1	0	7021	0.1062	5609.8	0.0856	1e-31	-73.12	0	5120	0.0967	4322.2	0.0823	1e-19	-45.61	0	3208	0.0914	2691.2	0.0779	1e-38	-88.13	0	4952	0.0961	4071.1	0.0801	1e-100	-231.8	0	8794	0.109	6966.5
RUNX2(Runt)/PCa-RUNX2-ChIP-Seq(GSE33889)/Homer	NWAACCACADNN	1e-20	-46.94	0	3083	0.0708	2569.8	0.0599	1e-22	-52.01	0	4812	0.0769	4136.1	0.0668	1e-70	-163.1	0	5628	0.0851	4398.1	0.0671	1e-31	-72.03	0	4082	0.0771	3376.4	0.0643	1e-13	-32.2	0	2460	0.0701	2078.7	0.0602	1e-36	-82.94	0	3875	0.0752	3122.8	0.0615	1e-91	-210.6	0	7087	0.0878	5520.4
RXR(NR),DR1/3T3L1-RXR-ChIP-Seq(GSE13511)/Homer	TAGGGCAAAGGTCA	1	-0.8295	0.5799	4778	0.1097	4698.7	0.1095	0.01	-6.611	0.0022	6958	0.1112	6652.9	0.1075	1e-29	-68.35	0	8430	0.1275	7422.1	0.1132	1e-69	-159.9	0	7512	0.1419	6123.2	0.1165	1	-1.441	0.3399	3942	0.1124	3839.1	0.1111	0.1	-4.189	0.024	5645	0.1096	5418.3	0.1066	1e-22	-51.04	0	9219	0.1142	8291.7
SCL(bHLH)/HPC7-Scl-ChIP-Seq(GSE13511)/Homer	AVCAGCTG	1e-35	-81.88	0	21145	0.4855	19553.7	0.4556	1e-64	-148	0	30785	0.4919	28357.4	0.458	1e-73	-169.3	0	33447	0.5058	30850.5	0.4705	1e-55	-127	0	27181	0.5135	25187.5	0.4794	1e-13	-31.69	0	17448	0.4973	16479.5	0.4771	1e-45	-105.1	0	25202	0.4892	23269.1	0.4579	1e-117	-270.5	0	39612	0.4908	36044.2
SCRT1(Zf)/HEK293-SCRT1.eGFP-ChIP-Seq(Encode)/Homer	GCAACAGGTG	1	-0.1434	1	1353	0.0311	1373.6	0.032	1	-0.05271	1	1984	0.0317	2034.6	0.0329	1	-0.08414	1	2205	0.0333	2251.2	0.0343	1	-0.234	0.9279	1722	0.0325	1742.8	0.0332	1	-0.04365	1	1121	0.032	1160.2	0.0336	1	-1.197	0.4267	1649	0.032	1606.9	0.0316	1	-0.01222	1	2601	0.0322	2694
SF1(NR)/H295R-Nr5a1-ChIP-Seq(GSE44220)/Homer	CAAGGHCANV	1	0	1	1483	0.0341	1721.1	0.0401	1	-0.008792	1	2350	0.0375	2438.9	0.0394	1e-10	-23.08	0	3258	0.0493	2891.6	0.0441	1e-41	-96.15	0	3139	0.0593	2435.5	0.0464	1	-8.1e-05	1	1322	0.0377	1438.8	0.0417	1	0	1	1839	0.0357	2025.8	0.0399	0.1	-4.225	0.0207	3473	0.043	3322
Six1(Homeobox)/Myoblast-Six1-ChIP-Chip(GSE20150)/Homer	GKVTCADRTTWC	1e-72	-168	0	1102	0.0253	599.5	0.014	1e-95	-219.4	0	1733	0.0277	1001.9	0.0162	1e-46	-108.1	0	1622	0.0245	1102.4	0.0168	1e-44	-102.2	0	1235	0.0233	802.3	0.0153	1e-45	-105.7	0	866	0.0247	505.3	0.0146	1e-65	-151.1	0	1339	0.026	798	0.0157	1e-90	-208	0	2208	0.0274	1385.4
Six2(Homeobox)/NephronProgenitor-Six2-ChIP-Seq(GSE39837)/Homer	GWAAYHTGAKMC	1e-55	-127.8	0	3796	0.0872	2894	0.0674	1e-67	-156.4	0	5718	0.0914	4493	0.0726	1e-44	-102.1	0	5636	0.0852	4643.8	0.0708	1e-36	-85.07	0	4142	0.0783	3373.5	0.0642	1e-29	-67.94	0	2854	0.0813	2272.9	0.0658	1e-64	-149.1	0	4628	0.0898	3552.1	0.0699	1e-65	-151.2	0	7713	0.0956	6306.3
Six4(Homeobox)/MCF7-SIX4-ChIP-Seq(Encode)/Homer	TGWAAYCTGABACCB	1e-48	-111.1	0	333	0.0076	130.6	0.003	1e-46	-106.1	0	466	0.0074	219.2	0.0035	1e-20	-47.56	0	404	0.0061	241.7	0.0037	1e-21	-48.53	0	313	0.0059	172.9	0.0033	1e-38	-88.24	0	262	0.0075	102.1	0.003	1e-43	-99.63	0	410	0.008	187.3	0.0037	1e-46	-106.4	0	588	0.0073	303.2
Slug(Zf)/Mesoderm-Snai2-ChIP-Seq(GSE61475)/Homer	SNGCACCTGCHS	1	0	1	3392	0.0779	3718.2	0.0866	1	0	1	4851	0.0775	5155.6	0.0833	1	0	1	5209	0.0788	5693.8	0.0868	1	0	1	4417	0.0834	4935.1	0.0939	1	0	1	2898	0.0826	3176.8	0.092	1	0	1	4024	0.0781	4414	0.0869	1	0	1	5772	0.0715	6559
Smad2(MAD)/ES-SMAD2-ChIP-Seq(GSE29422)/Homer	CTGTCTGG	1e-13	-30.22	0	7392	0.1697	6727	0.1567	1e-13	-30.13	0	10452	0.167	9671.4	0.1562	0.1	-3.719	0.0324	10964	0.1658	10686.1	0.163	1	-1.06	0.4249	9145	0.1728	9043.3	0.1721	1e-10	-24.78	0	6245	0.178	5690.3	0.1647	1e-17	-40.18	0	8674	0.1684	7851.7	0.1545	1e-11	-27.11	0	12903	0.1599	12089.6
Smad3(MAD)/NPC-Smad3-ChIP-Seq(GSE36673)/Homer	TWGTCTGV	1e-68	-156.6	0	13304	0.3055	11496.1	0.2678	1e-55	-127	0	19089	0.305	17128.9	0.2766	1e-37	-87.44	0	20419	0.3088	18744.4	0.2859	1e-31	-71.97	0	16453	0.3108	15111.5	0.2876	1e-63	-146.3	0	11237	0.3203	9646.6	0.2793	1e-57	-131.9	0	15673	0.3043	13846.4	0.2725	1e-69	-160.2	0	24503	0.3036	22054
Smad4(MAD)/ESC-SMAD4-ChIP-Seq(GSE29422)/Homer	VBSYGTCTGG	1e-15	-34.99	0	7556	0.1735	6837.3	0.1593	1e-11	-27.15	0	10688	0.1708	9935.8	0.1605	1	-1.036	0.4317	11175	0.169	11046.4	0.1685	1	-0.2888	0.8833	9379	0.1772	9368.2	0.1783	1e-08	-20.09	0	6428	0.1832	5915.8	0.1713	1e-17	-40.27	0	8867	0.1721	8034.3	0.1581	1e-06	-14.04	0	13052	0.1617	12452.4
Sox10(HMG)/SciaticNerve-Sox3-ChIP-Seq(GSE35132)/Homer	CCWTTGTYYB	1e-09	-21.51	0	5621	0.1291	5126	0.1194	1e-06	-15.1	0	8630	0.1379	8116.7	0.1311	1e-25	-59.86	0	9422	0.1425	8422.8	0.1284	1e-27	-62.71	0	6981	0.1319	6116.9	0.1164	1e-06	-13.85	0	4318	0.1231	3968.3	0.1149	1e-10	-24.31	0	6806	0.1321	6227.4	0.1225	1e-42	-98.12	0	12088	0.1498	10650.5
Sox15(HMG)/CPA-Sox15-ChIP-Seq(GSE62909)/Homer	RAACAATGGN	1	-0.3697	0.8721	3481	0.0799	3458.2	0.0806	1	-0.06474	1	5384	0.086	5433	0.0877	1	-0.7654	0.5577	5687	0.086	5633.1	0.0859	1	-0.01684	1	3898	0.0736	3997.8	0.0761	1	-0.1122	1	2619	0.0746	2639.6	0.0764	1	-0.6486	0.7014	4300	0.0835	4245.9	0.0836	0.0001	-11.07	0	7753	0.0961	7349
Sox17(HMG)/Endoderm-Sox17-ChIP-Seq(GSE61475)/Homer	CCATTGTTYB	0.1	-2.449	0.1233	2160	0.0496	2068.6	0.0482	1	-1.091	0.4607	3367	0.0538	3307.4	0.0534	1	-1.74	0.2196	3662	0.0554	3577.8	0.0546	0.01	-5.724	0.0045	2551	0.0482	2401.5	0.0457	1	-0.8932	0.5725	1605	0.0457	1571.8	0.0455	1	-0.8894	0.5637	2629	0.051	2582.2	0.0508	0.0001	-10.52	0	4858	0.0602	4552
Sox2(HMG)/mES-Sox2-ChIP-Seq(GSE11431)/Homer	BCCATTGTTC	0.1	-3.813	0.0342	2726	0.0626	2587.9	0.0603	1	-1.021	0.4881	4169	0.0666	4102.6	0.0663	0.001	-7.39	0.0009	4455	0.0674	4214.8	0.0643	0.1	-3.446	0.0421	3160	0.0597	3037.8	0.0578	0.1	-3.036	0.0742	2042	0.0582	1940	0.0562	0.1	-3.939	0.0303	3335	0.0647	3177.5	0.0625	1e-09	-23	0	5933	0.0735	5428.8
Sox3(HMG)/NPC-Sox3-ChIP-Seq(GSE33059)/Homer	CCWTTGTY	0.01	-5.646	0.0058	5729	0.1315	5460	0.1272	0.001	-8.006	0.0006	8898	0.1422	8511.7	0.1375	1e-15	-36.82	0	9532	0.1442	8732.9	0.1332	1e-10	-23.61	0	6820	0.1288	6286.6	0.1197	0.0001	-9.745	0.0001	4373	0.1246	4074.1	0.1179	1e-06	-14.34	0	7022	0.1363	6559.9	0.1291	1e-22	-52.5	0	12522	0.1552	11429.3
Sox4(HMG)/proB-Sox4-ChIP-Seq(GSE50066)/Homer	YCTTTGTTCC	1e-06	-14.19	0	2821	0.0648	2542.5	0.0592	0.0001	-11.12	0	4353	0.0696	4048.2	0.0654	0.0001	-9.695	0.0001	4523	0.0684	4242.2	0.0647	0.001	-7.852	0.0006	3300	0.0623	3093.7	0.0589	0.001	-8.993	0.0002	2154	0.0614	1962.4	0.0568	0.0001	-10.9	0	3449	0.067	3176.5	0.0625	1e-16	-37.42	0	5946	0.0737	5306.4
Sox6(HMG)/Myotubes-Sox6-ChIP-Seq(GSE32627)/Homer	CCATTGTTNY	1	-0.7622	0.6108	4973	0.1142	4895.6	0.1141	1	-0.3264	0.9004	7705	0.1231	7670.4	0.1239	0.001	-7.881	0.0006	8244	0.1247	7894.4	0.1204	1e-05	-13.75	0	5845	0.1104	5468.8	0.1041	1	-0.5185	0.7989	3705	0.1056	3661.6	0.106	1	-1.252	0.4066	6057	0.1176	5934.7	0.1168	0.0001	-10.74	0	11016	0.1365	10534.3
Sox9(HMG)/Limb-SOX9-ChIP-Seq(GSE73225)/Homer	AGGVNCCTTTGT	0.01	-6.134	0.0036	2838	0.0652	2654.1	0.0618	0.001	-8.321	0.0004	4350	0.0695	4087.4	0.066	1e-10	-24.15	0	4851	0.0734	4388.3	0.0669	1e-18	-41.91	0	3845	0.0726	3316.5	0.0631	1e-07	-17.35	0	2298	0.0655	2023.1	0.0586	1e-08	-18.7	0	3509	0.0681	3151.1	0.062	1e-09	-21.85	0	5967	0.0739	5473.4
Sp1(Zf)/Promoter/Homer	GGCCCCGCCCCC	1e-163	-377.4	0	4538	0.1042	2950.6	0.0687	1e-136	-313.8	0	5113	0.0817	3541.4	0.0572	1e-144	-333.8	0	5056	0.0765	3457.1	0.0527	1e-196	-453.2	0	5114	0.0966	3294.2	0.0627	1e-235	-543.4	0	3924	0.1118	2231.3	0.0646	1e-176	-406	0	4907	0.0953	3191.9	0.0628	1e-131	-303.7	0	5210	0.0646	3643.4
Sp2(Zf)/HEK293-Sp2.eGFP-ChIP-Seq(Encode)/Homer	YGGCCCCGCCCC	1e-151	-349.7	0	13050	0.2996	10483.8	0.2443	1e-111	-255.6	0	16364	0.2615	13832.1	0.2234	1e-87	-200.9	0	16921	0.2559	14637.1	0.2232	1e-97	-224.4	0	15735	0.2973	13490.7	0.2568	1e-153	-352.5	0	11112	0.3167	8769.8	0.2539	1e-134	-308.6	0	14467	0.2808	11882.9	0.2338	1e-94	-217.7	0	18101	0.2243	15604
Sp5(Zf)/mES-Sp5.Flag-ChIP-Seq(GSE72989)/Homer	RGKGGGCGGAGC	1e-168	-388.2	0	9780	0.2246	7406.7	0.1726	1e-141	-325.6	0	12069	0.1928	9599	0.155	1e-105	-241.9	0	12192	0.1844	10035.8	0.153	1e-140	-324.1	0	11439	0.2161	9102	0.1732	1e-174	-401.4	0	8335	0.2376	6140.9	0.1778	1e-168	-389	0	10946	0.2125	8409.2	0.1655	1e-131	-301.9	0	13193	0.1635	10677.4
SPDEF(ETS)/VCaP-SPDEF-ChIP-Seq(SRA014231)/Homer	ASWTCCTGBT	1e-149	-344.1	0	5781	0.1327	4044.8	0.0942	1e-214	-493.3	0	8109	0.1296	5665.4	0.0915	1e-180	-415.4	0	8478	0.1282	6167.9	0.0941	1e-101	-232.7	0	6366	0.1203	4846.3	0.0922	1e-136	-315.2	0	4768	0.1359	3269.4	0.0946	1e-140	-323.4	0	6667	0.1294	4835.9	0.0952	1e-232	-536	0	10035	0.1243	7189
SpiB(ETS)/OCILY3-SPIB-ChIP-Seq(GSE56857)/Homer	AAAGRGGAAGTG	1e-12	-29.51	0	1024	0.0235	798.6	0.0186	1e-08	-18.88	0	1430	0.0228	1214.4	0.0196	1e-26	-61.99	0	1551	0.0235	1156.8	0.0176	1e-08	-20.52	0	1147	0.0217	951.8	0.0181	1e-15	-35.19	0	822	0.0234	605.6	0.0175	1e-14	-34.46	0	1192	0.0231	928.6	0.0183	1e-15	-36.41	0	1828	0.0227	1492
Srebp1a(bHLH)/HepG2-Srebp1a-ChIP-Seq(GSE31477)/Homer	RTCACSCCAY	1	0	1	845	0.0194	1054.2	0.0246	1	0	1	1241	0.0198	1534.4	0.0248	1	-1e-06	1	1493	0.0226	1673.2	0.0255	1	-5e-06	1	1279	0.0242	1431.5	0.0272	1	-1e-06	1	690	0.0197	809.8	0.0234	1	0	1	935	0.0182	1189.3	0.0234	1	0	1	1731	0.0214	2013.5
Srebp2(bHLH)/HepG2-Srebp2-ChIP-Seq(GSE31477)/Homer	CGGTCACSCCAC	1	0	1	587	0.0135	799.5	0.0186	1	0	1	847	0.0135	1188.9	0.0192	1	0	1	1000	0.0151	1300.6	0.0198	1	0	1	888	0.0168	1099.5	0.0209	1	0	1	468	0.0133	633.2	0.0183	1	0	1	636	0.0123	957.7	0.0188	1	0	1	1141	0.0141	1556.9
STAT1(Stat)/HelaS3-STAT1-ChIP-Seq(GSE12782)/Homer	NATTTCCNGGAAAT	1e-11	-26.95	0	1132	0.026	903.5	0.021	1e-29	-66.85	0	1582	0.0253	1166.8	0.0188	1e-29	-67.99	0	1647	0.0249	1221.9	0.0186	1e-20	-47.29	0	1114	0.021	825.5	0.0157	1e-18	-42.6	0	861	0.0245	618.1	0.0179	1e-16	-37.69	0	1293	0.0251	1005.7	0.0198	1e-33	-76.32	0	2181	0.027	1656.2
Stat3(Stat)/mES-Stat3-ChIP-Seq(GSE11431)/Homer	CTTCCGGGAA	1e-47	-109.6	0	2657	0.061	1962.5	0.0457	1e-63	-146.7	0	3553	0.0568	2629.9	0.0425	1e-62	-144	0	3684	0.0557	2755.4	0.042	1e-51	-119	0	2916	0.0551	2170.9	0.0413	1e-55	-128.8	0	2227	0.0635	1552.7	0.045	1e-75	-174.2	0	3060	0.0594	2139.6	0.0421	1e-83	-192.3	0	4510	0.0559	3326.6
Stat3+il21(Stat)/CD4-Stat3-ChIP-Seq(GSE19198)/Homer	SVYTTCCNGGAARB	1e-41	-95.52	0	3264	0.0749	2533.9	0.059	1e-79	-184.2	0	4614	0.0737	3437.5	0.0555	1e-77	-179.3	0	4861	0.0735	3672.4	0.056	1e-52	-120.2	0	3669	0.0693	2822.8	0.0537	1e-46	-106.7	0	2686	0.0766	1997.9	0.0578	1e-57	-133	0	3786	0.0735	2867.7	0.0564	1e-89	-205.9	0	5954	0.0738	4538.3
STAT4(Stat)/CD4-Stat4-ChIP-Seq(GSE22104)/Homer	NYTTCCWGGAAR	1e-26	-62.05	0	3716	0.0853	3071.4	0.0716	1e-45	-105.3	0	5434	0.0868	4437.8	0.0717	1e-40	-93.76	0	5540	0.0838	4594.2	0.0701	1e-37	-85.93	0	4043	0.0764	3280.2	0.0624	1e-33	-76.24	0	2907	0.0829	2288.1	0.0662	1e-42	-96.74	0	4386	0.0851	3524.1	0.0694	1e-70	-161.3	0	7319	0.0907	5908.6
STAT5(Stat)/mCD4+-Stat5-ChIP-Seq(GSE12346)/Homer	RTTTCTNAGAAA	1e-11	-26.76	0	1239	0.0284	999.1	0.0233	1e-29	-67.08	0	1803	0.0288	1355	0.0219	1e-23	-54.16	0	1877	0.0284	1465.3	0.0223	1e-19	-45.1	0	1279	0.0242	974.2	0.0185	1e-16	-37.6	0	952	0.0271	709.3	0.0205	1e-18	-43.72	0	1452	0.0282	1124	0.0221	1e-25	-58.35	0	2360	0.0292	1876.9
STAT6(Stat)/CD4-Stat6-ChIP-Seq(GSE22104)/Homer	ABTTCYYRRGAA	1	-1.699	0.2526	1470	0.0338	1415.6	0.033	1	-1.664	0.2656	2211	0.0353	2147.9	0.0347	1	-1.82	0.2033	2284	0.0345	2219.5	0.0338	0.1	-3.288	0.0487	1605	0.0303	1524.5	0.029	1	-0.7919	0.6274	1091	0.0311	1070.3	0.031	1	-2.272	0.1527	1794	0.0348	1718.4	0.0338	0.1	-4.276	0.0198	3048	0.0378	2906.4
STAT6(Stat)/Macrophage-Stat6-ChIP-Seq(GSE38377)/Homer	TTCCKNAGAA	1e-06	-14.93	0	1677	0.0385	1463.9	0.0341	1e-06	-14.75	0	2481	0.0396	2224	0.0359	1e-07	-16.7	0	2575	0.0389	2300	0.0351	0.0001	-9.215	0.0001	1752	0.0331	1591.2	0.0303	0.0001	-11.22	0	1280	0.0365	1120.7	0.0324	1e-07	-18.41	0	2020	0.0392	1758.7	0.0346	1e-07	-16.82	0	3299	0.0409	2983.9
T1ISRE(IRF)/ThioMac-Ifnb-Expression/Homer	ACTTTCGTTTCT	1	-0.919	0.5386	27	0.0006	25.4	0.0006	0.01	-5.59	0.006	44	0.0007	28.2	0.0005	0.01	-5.401	0.0063	41	0.0006	26.9	0.0004	1	-1.675	0.2351	29	0.0005	24.5	0.0005	1	-0.7728	0.6354	18	0.0005	17.4	0.0005	1	-0.2204	1	29	0.0006	33.6	0.0007	1	-0.1459	1	60	0.0007	68.3
TATA-Box(TBP)/Promoter/Homer	CCTTTTAWAGSC	0.1	-3.581	0.0427	4071	0.0935	3898.2	0.0908	0.1	-3.635	0.0394	6061	0.0968	5855	0.0946	0.1	-2.921	0.0701	6207	0.0939	6036.9	0.0921	1e-05	-11.6	0	4489	0.0848	4188	0.0797	0.001	-8.547	0.0004	3016	0.086	2789.1	0.0807	1	-1.175	0.4349	4757	0.0923	4660.8	0.0917	0.1	-2.487	0.1123	8418	0.1043	8230.2
Tbet(T-box)/CD8-Tbet-ChIP-Seq(GSE33802)/Homer	AGGTGTGAAM	1	-0.03275	1	3639	0.0836	3692.8	0.086	1	-0.9102	0.5366	5621	0.0898	5543.6	0.0895	0.0001	-9.734	0.0001	6577	0.0995	6232.6	0.095	0.01	-5.036	0.0088	4932	0.0932	4732.1	0.0901	1	-0.5516	0.7778	2865	0.0817	2830.2	0.0819	1	-0.005021	1	4379	0.085	4482.9	0.0882	1	-0.8818	0.5258	8091	0.1003	8006.3
Tbox:Smad(T-box,MAD)/ESCd5-Smad2_3-ChIP-Seq(GSE29422)/Homer	AGGTGHCAGACA	0.1	-3.326	0.0544	700	0.0161	644.5	0.015	0.001	-7.205	0.0012	1167	0.0186	1051.8	0.017	0.1	-3.384	0.0447	1217	0.0184	1145.5	0.0175	1	-0.1534	0.9923	902	0.017	927.4	0.0177	0.1	-3.485	0.0477	634	0.0181	579.9	0.0168	0.1	-2.388	0.1374	873	0.0169	823.4	0.0162	0.01	-6.237	0.0029	1372	0.017	1258.2
Tbr1(T-box)/Cortex-Tbr1-ChIP-Seq(GSE71384)/Homer	AAGGTGTKAA	1	-0.4748	0.7947	4565	0.1048	4518.7	0.1053	1	-0.9201	0.5337	7054	0.1127	6959	0.1124	1	-1.347	0.3218	7522	0.1138	7407.1	0.113	1	-0.5184	0.7119	5477	0.1035	5453.9	0.1038	1	-0.7913	0.6274	3622	0.1032	3559.4	0.103	1	-0.4239	0.8566	5565	0.108	5517.3	0.1086	1	-0.7084	0.6199	9754	0.1209	9672.6
Tbx20(T-box)/Heart-Tbx20-ChIP-Seq(GSE29636)/Homer	GGTGYTGACAGS	1e-11	-26.4	0	880	0.0202	683.5	0.0159	1e-25	-59.33	0	1372	0.0219	1008.3	0.0163	1e-19	-44.47	0	1522	0.023	1187.1	0.0181	1e-09	-22.91	0	1187	0.0224	976.3	0.0186	1e-15	-36.61	0	745	0.0212	537	0.0155	1e-17	-39.16	0	1094	0.0212	827.9	0.0163	1e-24	-56.94	0	1786	0.0221	1375.4
Tbx21(T-box)/GM12878-TBX21-ChIP-Seq(Encode)/Homer	AGGTGTGAAA	1	0	1	3319	0.0762	3619.2	0.0843	1	0	1	5124	0.0819	5452.7	0.0881	1	0	1	5652	0.0855	5988.3	0.0913	1	0	1	4110	0.0776	4539.9	0.0864	1	-0.009219	1	2627	0.0749	2703	0.0782	1	0	1	3977	0.0772	4398.8	0.0866	1	0	1	7105	0.088	7828.9
Tbx5(T-box)/HL1-Tbx5.biotin-ChIP-Seq(GSE21529)/Homer	AGGTGTCA	1	-0.3071	0.9178	15256	0.3503	15096.6	0.3517	0.1	-4.437	0.0185	22536	0.3601	22026.9	0.3558	0.01	-6.711	0.0017	24926	0.377	24344.5	0.3713	0.1	-2.479	0.1081	19798	0.374	19499.4	0.3711	0.01	-6.729	0.0021	12588	0.3588	12125.6	0.351	0.001	-7.133	0.0013	18170	0.3527	17587.8	0.3461	1	-1.113	0.4222	29464	0.3651	29162.6
Tbx6(T-box)/ESC-Tbx6-ChIP-Seq(GSE93524)/Homer	DAGGTGTBAA	1	-0.372	0.8721	4354	0.1	4321.6	0.1007	0.1	-2.749	0.0932	6594	0.1054	6408.8	0.1035	0.01	-5.829	0.0041	7377	0.1116	7096.7	0.1082	1	-1.108	0.4072	5747	0.1086	5673.7	0.108	0.1	-3.558	0.0447	3578	0.102	3417.1	0.0989	1	-0.4809	0.8141	5250	0.1019	5199.9	0.1023	1	-0.07566	1	8723	0.1081	8779.9
Tcf12(bHLH)/GM12878-Tcf12-ChIP-Seq(GSE32465)/Homer	VCAGCTGYTG	1e-09	-22.66	0	5395	0.1239	4899.6	0.1142	1e-16	-37.51	0	7610	0.1216	6874.9	0.111	1e-20	-47.6	0	8424	0.1274	7574.5	0.1155	1e-10	-25.26	0	7049	0.1332	6488.2	0.1235	0.1	-3.27	0.0589	4475	0.1275	4297	0.1244	1e-07	-17.92	0	6294	0.1222	5811.5	0.1144	1e-17	-40.66	0	9473	0.1174	8628.9
Tcf21(bHLH)/ArterySmoothMuscle-Tcf21-ChIP-Seq(GSE61369)/Homer	NAACAGCTGG	1	-0.1908	1	4545	0.1044	4538.7	0.1057	1	-0.1795	1	6335	0.1012	6340.7	0.1024	1e-05	-12.39	0	7360	0.1113	6946.8	0.1059	1	-1.915	0.1866	5980	0.113	5860.5	0.1115	1	-0.000584	1	3702	0.1055	3831.2	0.1109	1	-0.1472	1	5255	0.102	5258.1	0.1035	1e-05	-11.69	0	8380	0.1038	7946.5
Tcf3(HMG)/mES-Tcf3-ChIP-Seq(GSE11724)/Homer	ASWTCAAAGG	0.01	-4.73	0.0139	631	0.0145	565.4	0.0132	1	-0.6433	0.6879	995	0.0159	986.6	0.0159	0.0001	-11.02	0	1093	0.0165	954.4	0.0146	1e-07	-16.95	0	838	0.0158	688.4	0.0131	0.1	-2.669	0.1056	464	0.0132	426.7	0.0124	1	-0.1584	1	737	0.0143	755.3	0.0149	0.01	-6.179	0.003	1408	0.0174	1293
TCF4(bHLH)/SHSY5Y-TCF4-ChIP-Seq(GSE96915)/Homer	SMCATCTGKH	1	-0.572	0.7298	6368	0.1462	6287.1	0.1465	1	-0.562	0.7439	9361	0.1496	9276.1	0.1498	1e-05	-13.26	0	10761	0.1627	10239.3	0.1562	0.1	-3.421	0.043	8506	0.1607	8289.4	0.1578	1	-6.7e-05	1	5249	0.1496	5422.4	0.157	1	-0.07239	1	7540	0.1464	7555.5	0.1487	1e-10	-24.67	0	12749	0.158	11975.6
Tcf7(HMG)/GM12878-TCF7-ChIP-Seq(Encode)/Homer	CTTTGATGTGSB	0.1	-2.795	0.0902	853	0.0196	797.7	0.0186	1	-0.3721	0.8702	1359	0.0217	1362.1	0.022	0.0001	-9.863	0.0001	1457	0.022	1304.3	0.0199	0.0001	-11.24	0	1103	0.0208	963.3	0.0183	1	-0.3187	0.9475	581	0.0166	586.4	0.017	1	-0.05187	1	1034	0.0201	1072.5	0.0211	1	-1.329	0.3432	1858	0.023	1816.2
Tcfcp2l1(CP2)/mES-Tcfcp2l1-ChIP-Seq(GSE11431)/Homer	NRAACCRGTTYRAACCRGYT	1e-34	-79.02	0	804	0.0185	498	0.0116	1e-13	-30.44	0	1001	0.016	777.5	0.0126	1e-13	-30.52	0	1080	0.0163	848.2	0.0129	1e-38	-88.33	0	994	0.0188	635.1	0.0121	1e-17	-41.16	0	618	0.0176	420.5	0.0122	1e-25	-59.6	0	868	0.0169	586	0.0115	1e-30	-69.1	0	1218	0.0151	855.9
TCFL2(HMG)/K562-TCF7L2-ChIP-Seq(GSE29196)/Homer	ACWTCAAAGG	0.1	-2.614	0.1067	189	0.0043	167.4	0.0039	1	-0.502	0.7875	314	0.005	315.2	0.0051	0.1	-3.782	0.0306	319	0.0048	282.8	0.0043	1e-06	-14.71	0	259	0.0049	186.9	0.0036	1	-0.8008	0.6239	141	0.004	137.7	0.004	1	-0.4438	0.8423	235	0.0046	237.6	0.0047	0.1	-3.604	0.0382	392	0.0049	352.1
TEAD(TEA)/Fibroblast-PU.1-ChIP-Seq(Unpublished)/Homer	YCWGGAATGY	1e-36	-84.55	0	2639	0.0606	2022.8	0.0471	1e-47	-108.9	0	4137	0.0661	3260.7	0.0527	1e-86	-199.5	0	4478	0.0677	3285	0.0501	1e-47	-109.4	0	3084	0.0583	2344	0.0446	1e-48	-110.7	0	2259	0.0644	1622	0.047	1e-72	-167.6	0	3486	0.0677	2513.6	0.0495	1e-97	-223.5	0	5921	0.0734	4456.8
TEAD1(TEAD)/HepG2-TEAD1-ChIP-Seq(Encode)/Homer	CYRCATTCCA	1e-59	-136	0	4019	0.0923	3063.1	0.0714	1e-68	-156.8	0	6144	0.0982	4871.1	0.0787	1e-110	-254.7	0	6539	0.0989	4913	0.0749	1e-44	-101.4	0	4581	0.0865	3703	0.0705	1e-69	-159	0	3366	0.0959	2439.7	0.0706	1e-103	-238.9	0	5137	0.0997	3737.1	0.0735	1e-123	-284.2	0	8480	0.1051	6512.1
TEAD2(TEA)/Py2T-Tead2-ChIP-Seq(GSE55709)/Homer	CCWGGAATGY	1e-32	-75.45	0	2301	0.0528	1757.3	0.0409	1e-37	-86.07	0	3440	0.055	2726.4	0.044	1e-73	-170.1	0	3801	0.0575	2783.6	0.0424	1e-32	-73.87	0	2733	0.0516	2154.2	0.041	1e-34	-79.26	0	1950	0.0556	1443.7	0.0418	1e-68	-156.9	0	2965	0.0576	2100.7	0.0413	1e-64	-148.3	0	4800	0.0595	3711.3
TEAD3(TEA)/HepG2-TEAD3-ChIP-Seq(Encode)/Homer	TRCATTCCAG	1e-67	-156.2	0	4646	0.1067	3549.1	0.0827	1e-77	-179.6	0	7141	0.1141	5679.7	0.0917	1e-131	-303.3	0	7641	0.1156	5736.5	0.0875	1e-57	-133.4	0	5353	0.1011	4273.5	0.0813	1e-77	-178.8	0	3907	0.1114	2851.5	0.0825	1e-104	-241.1	0	5940	0.1153	4423.8	0.0871	1e-134	-310.3	0	9895	0.1226	7681.8
TEAD4(TEA)/Tropoblast-Tead4-ChIP-Seq(GSE37350)/Homer	CCWGGAATGY	1e-62	-143.2	0	3805	0.0874	2855.1	0.0665	1e-81	-186.9	0	5774	0.0923	4440.9	0.0717	1e-115	-266.5	0	6223	0.0941	4606.9	0.0703	1e-65	-151.4	0	4558	0.0861	3504.2	0.0667	1e-76	-175.4	0	3306	0.0942	2348.3	0.068	1e-109	-252.1	0	4870	0.0945	3477.1	0.0684	1e-136	-313.7	0	7828	0.097	5854.2
TFE3(bHLH)/MEF-TFE3-ChIP-Seq(GSE75757)/Homer	GTCACGTGACYV	1e-30	-69.84	0	503	0.0115	283.2	0.0066	1e-52	-121.3	0	715	0.0114	376.2	0.0061	1e-39	-91.38	0	702	0.0106	404.2	0.0062	1e-43	-100.3	0	635	0.012	344.8	0.0066	1e-40	-92.15	0	417	0.0119	198.8	0.0058	1e-39	-90.87	0	574	0.0111	309.3	0.0061	1e-39	-90.58	0	767	0.0095	454.4
Tgif1(Homeobox)/mES-Tgif1-ChIP-Seq(GSE55404)/Homer	YTGWCADY	1e-54	-125	0	12080	0.2774	10507.9	0.2448	1e-76	-177.3	0	18263	0.2918	16022.6	0.2588	1e-112	-259.7	0	20615	0.3118	17840.5	0.2721	1e-169	-390	0	16721	0.3159	13752.4	0.2618	1e-54	-126	0	9684	0.276	8282	0.2398	1e-83	-191.5	0	14717	0.2857	12614.8	0.2482	1e-106	-244.9	0	25202	0.3123	22193.3
Tgif2(Homeobox)/mES-Tgif2-ChIP-Seq(GSE55404)/Homer	TGTCANYT	1e-96	-223.1	0	13892	0.319	11740.4	0.2735	1e-188	-433.7	0	21253	0.3396	17692.7	0.2858	1e-265	-610.3	0	23818	0.3602	19488	0.2972	1e-303	-698.4	0	19305	0.3647	15216.7	0.2896	1e-106	-245.8	0	11270	0.3212	9264.1	0.2682	1e-166	-382.8	0	17043	0.3308	14007.7	0.2757	1e-279	-643.7	0	29000	0.3593	24065.9
THRa(NR)/C17.2-THRa-ChIP-Seq(GSE38347)/Homer	GGTCANYTGAGGWCA	1	0	1	1938	0.0445	2574.6	0.06	1	0	1	2739	0.0438	3739.5	0.0604	1	0	1	3497	0.0529	4420.1	0.0674	1	0	1	3374	0.0637	3729.3	0.071	1	0	1	1537	0.0438	2203.3	0.0638	1	0	1	2182	0.0424	3089.2	0.0608	1	0	1	3777	0.0468	5088.4
THRb(NR)/HepG2-THRb.Flag-ChIP-Seq(Encode)/Homer	GGTCACCTGAGGTCA	1	-0.000598	1	3300	0.0758	3431.7	0.08	1	-0.000908	1	4757	0.076	4913.6	0.0794	1	-0.1846	0.949	5732	0.0867	5753.1	0.0877	1e-08	-20.38	0	5386	0.1018	4945.2	0.0941	1	0	1	2637	0.0752	2942.2	0.0852	1	-6e-06	1	3830	0.0744	4040.9	0.0795	1	-0.000166	1	6054	0.075	6275
THRb(NR)/Liver-NR1A2-ChIP-Seq(GSE52613)/Homer	TRAGGTCA	1	-0.005404	1	16672	0.3828	16685.9	0.3888	1	-0.06379	1	24440	0.3905	24365	0.3935	1e-66	-153.7	0	29762	0.4501	27329.3	0.4168	1e-231	-533.8	0	26374	0.4983	22484	0.4279	1	0	1	13394	0.3817	13677.4	0.396	1	0	1	19574	0.38	19963.7	0.3929	1e-33	-78.13	0	33946	0.4206	31976.5
Tlx?(NR)/NPC-H3K4me1-ChIP-Seq(GSE16256)/Homer	CTGGCAGSCTGCCA	1e-119	-274.1	0	2810	0.0645	1747.6	0.0407	1e-240	-553.4	0	4348	0.0695	2523.3	0.0408	1e-185	-427.2	0	4418	0.0668	2768	0.0422	1e-83	-193.3	0	3462	0.0654	2445.2	0.0465	1e-104	-240.8	0	2441	0.0696	1514.1	0.0438	1e-183	-422.1	0	3527	0.0685	2078.5	0.0409	1e-307	-707.5	0	5526	0.0685	3207.8
TR4(NR),DR1/Hela-TR4-ChIP-Seq(GSE24685)/Homer	GAGGTCAAAGGTCA	1	-0.1921	1	346	0.0079	358.6	0.0084	1	-0.2766	0.9381	519	0.0083	529.6	0.0086	0.1	-4.086	0.0228	718	0.0109	657.6	0.01	1e-12	-29.11	0	709	0.0134	530.4	0.0101	1	-0.05675	1	269	0.0077	291.7	0.0084	1	-0.004957	1	378	0.0073	424.1	0.0083	0.1	-2.713	0.0902	711	0.0088	666.7
TRPS1(Zf)/MCF7-TRPS1-ChIP-Seq(GSE107013)/Homer	AGATAAGANN	1e-14	-33.49	0	6522	0.1497	5868.6	0.1367	1e-23	-53.06	0	10374	0.1658	9366.9	0.1513	1e-06	-16.07	0	10374	0.1569	9812.3	0.1496	1e-37	-87.25	0	7493	0.1416	6447.8	0.1227	1	-0.3237	0.9475	4303	0.1226	4272.8	0.1237	0.1	-4.087	0.0263	7517	0.1459	7248.8	0.1426	1e-14	-34.03	0	14403	0.1785	13449
Twist(bHLH)/HMLE-TWIST1-ChIP-Seq(Chang_et_al)/Homer	VCAKCTGGNNNCCAGMTGBN	1	-2.089	0.1744	539	0.0124	505.2	0.0118	0.0001	-10.42	0.0001	808	0.0129	692	0.0112	1e-06	-14.5	0	950	0.0144	801.1	0.0122	0.01	-6.698	0.0018	789	0.0149	702	0.0134	1	-0.3262	0.9475	453	0.0129	458.5	0.0133	0.1	-2.37	0.1393	636	0.0123	596	0.0117	1	-1.864	0.2061	1050	0.013	1009.3
Twist2(bHLH)/Myoblast-Twist2.Ty1-ChIP-Seq(GSE127998)/Homer	MCAGCTGBYH	1	-0.02215	1	7529	0.1729	7577.4	0.1765	1	-0.01204	1	10887	0.174	10983.5	0.1774	0.1	-4.431	0.0163	12423	0.1879	12095.3	0.1845	1	-0.7289	0.5849	9841	0.1859	9764.2	0.1858	1	0	1	6166	0.1757	6466.4	0.1872	1	-0.02338	1	8861	0.172	8910.6	0.1753	0.001	-7.388	0.0009	14594	0.1808	14126.2
Unknown-ESC-element(?)/mES-Nanog-ChIP-Seq(GSE11724)/Homer	CACAGCAGGGGG	1e-27	-62.74	0	3428	0.0787	2807.4	0.0654	1e-51	-118.9	0	4925	0.0787	3924.1	0.0634	1e-32	-74.52	0	5327	0.0806	4494.1	0.0685	1e-35	-81.3	0	4617	0.0872	3821.1	0.0727	1e-18	-43.38	0	2936	0.0837	2454.2	0.071	1e-47	-108.5	0	4069	0.079	3197.5	0.0629	1e-47	-109.1	0	5894	0.073	4841
Unknown(Homeobox)/Limb-p300-ChIP-Seq/Homer	SSCMATWAAA	1e-15	-36.01	0	2161	0.0496	1786.5	0.0416	1e-22	-50.84	0	3260	0.0521	2716.7	0.0439	1e-11	-27.21	0	3105	0.047	2717.2	0.0414	1e-08	-19.87	0	1946	0.0368	1690.4	0.0322	1e-21	-48.43	0	1511	0.0431	1159	0.0336	1e-21	-48.81	0	2611	0.0507	2133.1	0.042	1e-21	-49.56	0	4655	0.0577	4011.8
USF1(bHLH)/GM12878-Usf1-ChIP-Seq(GSE32465)/Homer	SGTCACGTGR	1e-54	-125.9	0	2448	0.0562	1743	0.0406	1e-53	-123.3	0	3350	0.0535	2522.7	0.0407	1e-48	-112.7	0	3517	0.0532	2706.9	0.0413	1e-48	-111.9	0	3080	0.0582	2333.9	0.0444	1e-25	-58.96	0	2038	0.0581	1583.6	0.0458	1e-49	-114.9	0	2801	0.0544	2070.7	0.0407	1e-50	-116.9	0	3952	0.049	3071.5
Usf2(bHLH)/C2C12-Usf2-ChIP-Seq(GSE36030)/Homer	GTCACGTGGT	1e-20	-47.15	0	1723	0.0396	1348.6	0.0314	1e-15	-36.32	0	2426	0.0388	2030.1	0.0328	1e-17	-40.73	0	2597	0.0393	2168.6	0.0331	1e-17	-39.54	0	2212	0.0418	1827.2	0.0348	1e-13	-30.52	0	1432	0.0408	1155.4	0.0334	1e-15	-36.54	0	1987	0.0386	1627	0.032	1e-22	-52.22	0	2959	0.0367	2440.5
VDR(NR),DR3/GM10855-VDR+vitD-ChIP-Seq(GSE22484)/Homer	ARAGGTCANWGAGTTCANNN	1	-1.4e-05	1	612	0.0141	710.3	0.0165	1	0	1	895	0.0143	1046.2	0.0169	1	-0.7136	0.5808	1292	0.0195	1280.8	0.0195	1e-15	-35.96	0	1297	0.0245	1021.7	0.0194	1	0	1	496	0.0141	603.8	0.0175	1	0	1	693	0.0135	856.8	0.0169	1	-0.03477	1	1317	0.0163	1372.7
WT1(Zf)/Kidney-WT1-ChIP-Seq(GSE90016)/Homer	MCTCCCMCRCAB	0.0001	-11.33	0	3648	0.0838	3359.4	0.0783	1e-07	-16.68	0	4956	0.0792	4556.6	0.0736	1e-08	-18.49	0	5249	0.0794	4826.1	0.0736	0.0001	-9.355	0.0001	4630	0.0875	4357.1	0.0829	0.001	-8.649	0.0003	3101	0.0884	2869.8	0.0831	1e-10	-24.59	0	4315	0.0838	3859.4	0.0759	1e-12	-29.31	0	5788	0.0717	5227.5
X-box(HTH)/NPC-H3K4me1-ChIP-Seq(GSE16256)/Homer	GGTTGCCATGGCAA	1e-36	-83.15	0	601	0.0138	338.3	0.0079	1e-30	-69.25	0	805	0.0129	517.1	0.0084	1e-15	-36.56	0	696	0.0105	499	0.0076	1e-23	-52.97	0	636	0.012	414.7	0.0079	1e-33	-77.03	0	510	0.0145	279.6	0.0081	1e-31	-73.51	0	694	0.0135	422.3	0.0083	1e-26	-59.87	0	912	0.0113	624
YY1(Zf)/Promoter/Homer	CAAGATGGCGGC	1e-17	-40.79	0	549	0.0126	365.4	0.0085	1e-08	-19.88	0	655	0.0105	511.5	0.0083	1e-13	-31.81	0	686	0.0104	503	0.0077	1e-08	-18.86	0	634	0.012	498.2	0.0095	0.001	-7.072	0.0015	413	0.0118	347	0.01	1e-10	-23.52	0	600	0.0116	450.6	0.0089	0.001	-7.699	0.0007	683	0.0085	595.8
Zac1(Zf)/Neuro2A-Plagl1-ChIP-Seq(GSE75942)/Homer	HAWGRGGCCM	1	0	1	14359	0.3297	14941.8	0.3481	1	-9.2e-05	1	20511	0.3277	20727.2	0.3348	1	0	1	21774	0.3293	22575.2	0.3443	1	0	1	18703	0.3534	19600.7	0.3731	1	0	1	12106	0.345	12507.9	0.3621	1	0	1	16869	0.3275	17176.2	0.338	1	0	1	24647	0.3054	25524.9
ZBTB12(Zf)/HEK293-ZBTB12.GFP-ChIP-Seq(GSE58341)/Homer	NGNTCTAGAACCNGV	1	-0.0525	1	1504	0.0345	1544.9	0.036	1	-1.282	0.3857	2219	0.0355	2168.6	0.035	1	-2.057	0.1618	2340	0.0354	2267.6	0.0346	1	-0.4908	0.7298	1842	0.0348	1840.2	0.035	0.1	-3.811	0.0353	1245	0.0355	1158.8	0.0335	0.1	-2.591	0.1125	1825	0.0354	1741.6	0.0343	1	-0.1601	1	2851	0.0353	2882.8
ZBTB18(Zf)/HEK293-ZBTB18.GFP-ChIP-Seq(GSE58341)/Homer	AACATCTGGA	1	0	1	1716	0.0394	2092.5	0.0488	1	0	1	2534	0.0405	3023.5	0.0488	1	-5.5e-05	1	3107	0.047	3294.1	0.0502	1	0	1	2429	0.0459	2690.5	0.0512	1	0	1	1407	0.0401	1755	0.0508	1	0	1	2050	0.0398	2449.2	0.0482	1	-0.000156	1	3561	0.0441	3744.9
ZBTB33(Zf)/GM12878-ZBTB33-ChIP-Seq(GSE32465)/Homer	GGVTCTCGCGAGAAC	1e-13	-32.1	0	407	0.0093	268.6	0.0063	1e-10	-24.82	0	445	0.0071	316.4	0.0051	1e-05	-13.67	0	393	0.0059	304.4	0.0046	1e-12	-28.86	0	426	0.008	292.8	0.0056	1e-14	-34.45	0	357	0.0102	224.4	0.0065	1e-17	-41.22	0	434	0.0084	273.6	0.0054	0.001	-7.411	0.0009	432	0.0054	365.9
ZEB1(Zf)/PDAC-ZEB1-ChIP-Seq(GSE64557)/Homer	VCAGGTRDRY	1	-0.004038	1	9673	0.2221	9760.3	0.2274	1	-0.8022	0.5904	14030	0.2242	13866.3	0.224	0.1	-2.498	0.1057	15638	0.2365	15357.4	0.2342	1	-5e-06	1	12710	0.2401	13051.7	0.2484	1	-0.00271	1	8056	0.2296	8148	0.2359	1	-0.000259	1	11439	0.2221	11609.5	0.2285	1	-1.3e-05	1	17729	0.2197	18078.2
ZEB2(Zf)/SNU398-ZEB2-ChIP-Seq(GSE103048)/Homer	GNMCAGGTGTGC	1	0	1	5296	0.1216	5706.3	0.1329	1	0	1	7582	0.1211	8094.7	0.1307	1	-1e-06	1	8802	0.1331	9153.6	0.1396	1	0	1	7438	0.1405	7821.2	0.1489	1	0	1	4492	0.128	4885.6	0.1414	1	0	1	6228	0.1209	6939.7	0.1366	1	0	1	9675	0.1199	10540.6
Zfp281(Zf)/ES-Zfp281-ChIP-Seq(GSE81042)/Homer	CCCCTCCCCCAC	1	-0.2465	0.9639	1091	0.025	1100.4	0.0256	0.1	-2.396	0.1317	1562	0.025	1494.6	0.0241	0.001	-7.437	0.0009	1611	0.0244	1473.3	0.0225	0.1	-4.375	0.0169	1424	0.0269	1332.8	0.0254	1	-0.7613	0.6407	860	0.0245	844.7	0.0245	1	-1.031	0.4942	1258	0.0244	1228.8	0.0242	0.001	-8.894	0.0002	1754	0.0217	1594.1
ZFP3(Zf)/HEK293-ZFP3.GFP-ChIP-Seq(GSE58341)/Homer	GGGTTTTGAAGGATGARTAGGAGTT	1	-0.4065	0.8458	12	0.0003	13.3	0.0003	1	-0.01094	1	15	0.0002	25.9	0.0004	1	-0.3562	0.8123	22	0.0003	25	0.0004	1	-0.6041	0.6571	14	0.0003	14.4	0.0003	0.01	-5.03	0.0109	15	0.0004	7	0.0002	1	-0.01929	1	16	0.0003	25.6	0.0005	1	-0.9582	0.4886	26	0.0003	24.3
Zfp57(Zf)/H1-ZFP57.HA-ChIP-Seq(GSE115387)/Homer	NANTGCSGCA	0.1	-4.547	0.0167	2750	0.0631	2596.8	0.0605	1	-0.3796	0.8663	3430	0.0548	3420.8	0.0552	1	-0.9625	0.4605	3347	0.0506	3302.7	0.0504	0.01	-6.411	0.0023	3185	0.0602	3004.9	0.0572	0.01	-5.303	0.0084	2308	0.0658	2156.7	0.0624	1	-2.152	0.171	3081	0.0598	2976.5	0.0586	0.1	-4.533	0.0154	3718	0.0461	3553.7
Zfp809(Zf)/ES-Zfp809-ChIP-Seq(GSE70799)/Homer	GGGGCTYGKCTGGGA	1e-09	-20.77	0	1612	0.037	1367	0.0318	1e-07	-17.83	0	2144	0.0343	1882.4	0.0304	1e-14	-32.39	0	2313	0.035	1952.5	0.0298	1e-10	-23.44	0	2131	0.0403	1839	0.035	1e-05	-13.62	0	1367	0.039	1184.7	0.0343	1e-07	-18.04	0	1917	0.0372	1665.4	0.0328	1e-09	-22.08	0	2452	0.0304	2143.8
ZFX(Zf)/mES-Zfx-ChIP-Seq(GSE11431)/Homer	AGGCCTRG	1e-41	-94.93	0	8285	0.1902	7111.4	0.1657	1e-32	-75.8	0	11265	0.18	10031.5	0.162	1e-18	-43.03	0	12095	0.1829	11130.8	0.1697	1e-11	-26.63	0	10530	0.1989	9833.6	0.1872	1e-21	-48.5	0	6979	0.1989	6188	0.1791	1e-21	-49.6	0	9399	0.1825	8458.1	0.1664	1e-33	-76.11	0	13424	0.1663	12081.9
Zic(Zf)/Cerebellum-ZIC1.2-ChIP-Seq(GSE60731)/Homer	CCTGCTGAGH	1e-05	-12.31	0	4256	0.0977	3928.9	0.0915	1e-08	-20.52	0	5985	0.0956	5496.4	0.0888	1e-07	-17.53	0	6640	0.1004	6174.8	0.0942	1e-16	-38.36	0	5739	0.1084	5118.9	0.0974	1e-10	-24.21	0	3701	0.1055	3284.2	0.0951	1e-09	-22.17	0	5009	0.0972	4538.6	0.0893	1e-13	-30.54	0	7375	0.0914	6726.8
Zic3(Zf)/mES-Zic3-ChIP-Seq(GSE37889)/Homer	GGCCYCCTGCTGDGH	1e-18	-42.42	0	4163	0.0956	3587.4	0.0836	1e-45	-105.6	0	5936	0.0948	4891.4	0.079	1e-20	-48.04	0	6134	0.0928	5406.1	0.0824	1e-33	-77.24	0	5502	0.1039	4653	0.0886	1e-16	-38.91	0	3612	0.1029	3100.1	0.0897	1e-40	-94.01	0	4941	0.0959	4035.3	0.0794	1e-51	-118.2	0	6692	0.0829	5524.1
ZKSCAN1(Zf)/HepG2-ZKSCAN1-ChIP-Seq(Encode)/Homer	GCACAYAGTAGGKCY	1	-0.3391	0.8942	114	0.0026	118.1	0.0028	1	0	1	157	0.0025	227	0.0037	1	-1.3e-05	1	167	0.0025	225.4	0.0034	1	0	1	117	0.0022	183.6	0.0035	1	-0.008157	1	94	0.0027	117.4	0.0034	1	-0.07357	1	128	0.0025	143.2	0.0028	1	-3e-06	1	208	0.0026	278.8
ZNF136(Zf)/HEK293-ZNF136.GFP-ChIP-Seq(GSE58341)/Homer	YTKGATAHAGTATTCTWGGTNGGCA	1	0	1	239	0.0055	399	0.0093	1	0	1	341	0.0054	573.2	0.0093	1	0	1	359	0.0054	627.2	0.0096	1	0	1	250	0.0047	448.9	0.0085	1	0	1	161	0.0046	278.6	0.0081	1	0	1	260	0.005	482.8	0.0095	1	0	1	550	0.0068	824.3
ZNF143|STAF(Zf)/CUTLL-ZNF143-ChIP-Seq(GSE29600)/Homer	ATTTCCCAGVAKSCY	1e-21	-49.89	0	1865	0.0428	1463.2	0.0341	1e-10	-23.09	0	2379	0.038	2064.4	0.0333	0.01	-6.868	0.0015	2500	0.0378	2332.1	0.0356	0.0001	-10.69	0	2150	0.0406	1956	0.0372	1e-19	-45.54	0	1606	0.0458	1251.3	0.0362	1e-12	-29.24	0	2075	0.0403	1743.6	0.0343	1e-05	-13.09	0	2836	0.0351	2580.6
ZNF16(Zf)/HEK293-ZNF16.GFP-ChIP-Seq(GSE58341)/Homer	MACCTTCYATGGCTCCCTAKTGCCY	1	-0.03477	1	23	0.0005	32.6	0.0008	1	-0.3036	0.9157	59	0.0009	63.5	0.001	1	-1.079	0.4146	62	0.0009	58.6	0.0009	1	-0.01605	1	51	0.001	67.6	0.0013	1	-0.03399	1	29	0.0008	39.2	0.0011	1	-0.1129	1	48	0.0009	56.1	0.0011	1	-1.455	0.3056	75	0.0009	68.5
ZNF165(Zf)/WHIM12-ZNF165-ChIP-Seq(GSE65937)/Homer	AAGGKGRCGCAGGCA	1	-0.000342	1	812	0.0186	898.8	0.0209	1	-0.04887	1	1100	0.0176	1143.5	0.0185	1	-1.3e-05	1	1188	0.018	1326.1	0.0202	1	-0.000176	1	1100	0.0208	1212.3	0.0231	1	-0.004995	1	688	0.0196	745.9	0.0216	1	-0.000571	1	919	0.0178	1006	0.0198	1	-0.000378	1	1296	0.0161	1408.8
ZNF189(Zf)/HEK293-ZNF189.GFP-ChIP-Seq(GSE58341)/Homer	TGGAACAGMA	1e-09	-21.5	0	3415	0.0784	3038	0.0708	1e-10	-23.92	0	4938	0.0789	4463.7	0.0721	1e-06	-15.26	0	5242	0.0793	4858.2	0.0741	1e-05	-11.76	0	4151	0.0784	3860.3	0.0735	1e-09	-22.82	0	2860	0.0815	2507.3	0.0726	1e-10	-23.47	0	4135	0.0803	3699.7	0.0728	1e-17	-39.79	0	6280	0.0778	5602.3
Znf263(Zf)/K562-Znf263-ChIP-Seq(GSE31477)/Homer	CVGTSCTCCC	1e-11	-27.53	0	10560	0.2425	9796.5	0.2282	1e-11	-26.05	0	14520	0.232	13661.6	0.2206	1e-17	-39.45	0	15703	0.2375	14659.3	0.2236	1e-09	-22.18	0	13505	0.2551	12791.2	0.2435	1e-08	-19.85	0	8983	0.256	8378.2	0.2425	1e-17	-40.53	0	12442	0.2415	11458	0.2255	1e-17	-40.3	0	17694	0.2192	16557.6
ZNF264(Zf)/HEK293-ZNF264.GFP-ChIP-Seq(GSE58341)/Homer	RGGGCACTAACY	1e-09	-21.31	0	2912	0.0669	2567.8	0.0598	1e-12	-28.32	0	4194	0.067	3722.7	0.0601	1e-08	-18.47	0	4526	0.0684	4135.1	0.0631	1e-10	-24.91	0	3753	0.0709	3348.6	0.0637	0.0001	-9.435	0.0002	2416	0.0689	2206.2	0.0639	1e-13	-32.16	0	3491	0.0678	3030.3	0.0596	1e-19	-45.33	0	5275	0.0654	4616.5
ZNF317(Zf)/HEK293-ZNF317.GFP-ChIP-Seq(GSE58341)/Homer	GTCWGCTGTYYCTCT	1	-1.897	0.2078	301	0.0069	279.1	0.0065	1	-0.03248	1	399	0.0064	432.4	0.007	1	-1.128	0.398	471	0.0071	457.9	0.007	1	-2.047	0.165	366	0.0069	342.1	0.0065	0.1	-2.512	0.1227	246	0.007	221.1	0.0064	1	-1.357	0.3696	353	0.0069	336.6	0.0066	1	-0.06303	1	519	0.0064	550
ZNF322(Zf)/HEK293-ZNF322.GFP-ChIP-Seq(GSE58341)/Homer	GAGCCTGGTACTGWGCCTGR	0.0001	-10.64	0	1668	0.0383	1488.6	0.0347	1e-07	-16.14	0	2381	0.038	2118	0.0342	1e-07	-16.59	0	2609	0.0395	2333.1	0.0356	1e-06	-14.46	0	2256	0.0426	2021.6	0.0385	1e-06	-14.65	0	1489	0.0424	1290.4	0.0374	0.1	-4.281	0.0222	1968	0.0382	1848.8	0.0364	0.01	-6.707	0.0018	2895	0.0359	2715.4
ZNF341(Zf)/EBV-ZNF341-ChIP-Seq(GSE113194)/Homer	GGAACAGCCG	1e-10	-24.4	0	3508	0.0805	3101.7	0.0723	1e-15	-35.81	0	4853	0.0775	4283.7	0.0692	1e-14	-34.52	0	5146	0.0778	4578.6	0.0698	1e-08	-18.86	0	4323	0.0817	3944.3	0.0751	1e-07	-16.26	0	2968	0.0846	2661.6	0.0771	1e-14	-33.6	0	4114	0.0799	3600.9	0.0709	1e-13	-31.95	0	5791	0.0718	5206.7
ZNF382(Zf)/HEK293-ZNF382.GFP-ChIP-Seq(GSE58341)/Homer	GNCTGTASTRNTGBCTCHTT	1	-0.08084	1	70	0.0016	81.1	0.0019	0.1	-2.327	0.1407	119	0.0019	104.4	0.0017	0.1	-3.478	0.0408	149	0.0023	126.3	0.0019	0.0001	-10.17	0.0001	136	0.0026	94.5	0.0018	1	-1.698	0.2684	62	0.0018	54.4	0.0016	1	-1.24	0.4102	99	0.0019	92.3	0.0018	0.1	-2.848	0.0792	167	0.0021	146.2
ZNF41(Zf)/HEK293-ZNF41.GFP-ChIP-Seq(GSE58341)/Homer	CCTCATGGTGYCYTWYTCCCTTGTG	1	-0.008186	1	60	0.0014	79.7	0.0019	1	-7.3e-05	1	84	0.0013	122.5	0.002	1	-0.2112	0.929	107	0.0016	115.8	0.0018	1	-0.05748	1	80	0.0015	94.9	0.0018	1	-0.01492	1	46	0.0013	61.8	0.0018	1	-0.1891	1	75	0.0015	82.8	0.0016	1	-0.0513	1	129	0.0016	147.5
ZNF415(Zf)/HEK293-ZNF415.GFP-ChIP-Seq(GSE58341)/Homer	GRTGMTRGAGCC	0.001	-8.15	0.0005	2911	0.0668	2695.2	0.0628	0.0001	-10.34	0.0001	4040	0.0646	3758.2	0.0607	0.001	-8.575	0.0003	4236	0.0641	3982.4	0.0607	0.001	-7.412	0.0009	3662	0.0692	3450	0.0657	0.001	-7.765	0.0008	2496	0.0711	2302.7	0.0667	0.001	-8.087	0.0005	3365	0.0653	3133.1	0.0617	1e-08	-20.08	0	4816	0.0597	4393.6
ZNF416(Zf)/HEK293-ZNF416.GFP-ChIP-Seq(GSE58341)/Homer	WDNCTGGGCA	1	-0.04017	1	7493	0.172	7521.9	0.1752	1	-0.001076	1	10714	0.1712	10887.7	0.1758	1	-0.2065	0.9309	12056	0.1823	12043.2	0.1837	0.1	-2.443	0.1114	10046	0.1898	9850.2	0.1875	1	-0.2004	1	6443	0.1836	6408.1	0.1855	1	-0.02815	1	8908	0.1729	8950.4	0.1761	1	-0.02967	1	13836	0.1714	13924.2
ZNF467(Zf)/HEK293-ZNF467.GFP-ChIP-Seq(GSE58341)/Homer	TGGGGAAGGGCM	1e-05	-13.76	0	4903	0.1126	4529.7	0.1055	1e-05	-13.38	0	6689	0.1069	6266.9	0.1012	1e-15	-36.39	0	7244	0.1096	6550.2	0.0999	1e-05	-13.45	0	6224	0.1176	5839.6	0.1111	0.001	-8.257	0.0005	4170	0.1189	3901.7	0.113	1e-09	-20.79	0	5674	0.1101	5185.8	0.1021	1e-10	-23.28	0	7849	0.0973	7261.1
ZNF519(Zf)/HEK293-ZNF519.GFP-ChIP-Seq(GSE58341)/Homer	GAGSCCGAGC	1	-0.8348	0.5786	1601	0.0368	1571.2	0.0366	1	-2.044	0.1847	2067	0.033	1995.9	0.0322	0.1	-3.696	0.0331	2191	0.0331	2084	0.0318	0.1	-2.479	0.1081	1972	0.0373	1898.7	0.0361	1	-1.323	0.3814	1383	0.0394	1339.4	0.0388	1	-0.6596	0.6959	1805	0.035	1782.4	0.0351	0.0001	-9.855	0.0001	2379	0.0295	2179.6
ZNF528(Zf)/HEK293-ZNF528.GFP-ChIP-Seq(GSE58341)/Homer	AGAAATGACTTCCCT	1	-1.139	0.4377	12	0.0003	10.2	0.0002	1	-0.3592	0.879	24	0.0004	26.1	0.0004	1e-06	-15.25	0	32	0.0005	11.9	0.0002	0.01	-5.602	0.0051	31	0.0006	18.5	0.0004	1	-1.556	0.305	12	0.0003	9	0.0003	1	-0.7747	0.6282	19	0.0004	18.3	0.0004	1	-0.1437	1	32	0.0004	38
ZNF652/HepG2-ZNF652.Flag-ChIP-Seq(Encode)/Homer	TTAACCCTTTVNKKN	1	-0.01216	1	684	0.0157	734	0.0171	1	-0.2503	0.9576	1047	0.0167	1061	0.0171	1	-0.7077	0.5826	1089	0.0165	1079.2	0.0165	1	-0.1127	1	735	0.0139	763.5	0.0145	1	-0.1464	1	466	0.0133	482.7	0.014	1	-0.003748	1	795	0.0154	860.8	0.0169	1	0	1	1420	0.0176	1611.1
ZNF669(Zf)/HEK293-ZNF669.GFP-ChIP-Seq(GSE58341)/Homer	GARTGGTCATCGCCC	1	-0.2656	0.9484	324	0.0074	332.9	0.0078	1	-1.171	0.4296	431	0.0069	416.3	0.0067	1	-0.2374	0.9074	457	0.0069	470.5	0.0072	1	-0.6001	0.6579	431	0.0081	430.7	0.0082	1	-0.03374	1	266	0.0076	293	0.0085	1	-0.05607	1	342	0.0066	367.7	0.0072	1	-0.3429	0.8754	531	0.0066	539.3
ZNF675(Zf)/HEK293-ZNF675.GFP-ChIP-Seq(GSE58341)/Homer	ARGAGGMCAAAATGW	0.01	-4.75	0.0137	428	0.0098	375.1	0.0087	0.1	-3.547	0.0428	634	0.0101	581.3	0.0094	1	-0.8712	0.5031	657	0.0099	646.7	0.0099	0.0001	-9.566	0.0001	517	0.0098	432.5	0.0082	1	-0.01351	1	296	0.0084	330.6	0.0096	1	-0.5964	0.7344	473	0.0092	469.3	0.0092	0.1	-2.862	0.0784	853	0.0106	801.3
ZNF692(Zf)/HEK293-ZNF692.GFP-ChIP-Seq(GSE58341)/Homer	GTGGGCCCCA	1	-0.05409	1	831	0.0191	865.5	0.0202	1	-0.4339	0.8303	1154	0.0184	1154.7	0.0187	1	0	1	1144	0.0173	1329.9	0.0203	1	0	1	1078	0.0204	1241.7	0.0236	1	-0.000126	1	672	0.0192	758.9	0.022	1	-0.6353	0.7086	955	0.0185	944	0.0186	1	-0.000405	1	1262	0.0156	1373
ZNF7(Zf)/HepG2-ZNF7.Flag-ChIP-Seq(Encode)/Homer	CTGCCWVCTTTTRTA	1e-08	-20.68	0	1788	0.0411	1528.7	0.0356	1e-17	-40.64	0	2866	0.0458	2409.5	0.0389	1e-12	-29.08	0	2781	0.0421	2403.5	0.0367	1e-08	-19.29	0	1958	0.037	1705.1	0.0325	0.0001	-11.02	0	1345	0.0383	1182.8	0.0342	1e-10	-24.05	0	2182	0.0424	1871.8	0.0368	1e-16	-37.51	0	3752	0.0465	3249.4
ZNF711(Zf)/SHSY5Y-ZNF711-ChIP-Seq(GSE20673)/Homer	AGGCCTAG	1e-21	-49.66	0	12493	0.2868	11428.1	0.2663	1e-10	-25.26	0	16694	0.2667	15789.3	0.255	0.0001	-10.09	0.0001	17702	0.2677	17112.6	0.261	0.1	-4.081	0.0225	15681	0.2963	15344.2	0.2921	1e-13	-31.38	0	10444	0.2977	9654.3	0.2795	1e-05	-11.79	0	14090	0.2735	13470.8	0.2651	1e-08	-19.39	0	19683	0.2439	18828.6
ZNF768(Zf)/Rajj-ZNF768-ChIP-Seq(GSE111879)/Homer	RHHCAGAGAGGB	1	-0.000171	1	159	0.0037	205.5	0.0048	1	-0.01931	1	255	0.0041	286.2	0.0046	1	-0.000168	1	291	0.0044	353.6	0.0054	1	-0.00111	1	230	0.0043	277.3	0.0053	1	-0.0542	1	157	0.0045	175.6	0.0051	1	-0.002495	1	181	0.0035	218.6	0.0043	1	-7.4e-05	1	320	0.004	389.9
ZSCAN22(Zf)/HEK293-ZSCAN22.GFP-ChIP-Seq(GSE58341)/Homer	SMCAGTCWGAKGGAGGAGGC	1	-1.927	0.2023	413	0.0095	386.8	0.009	1	-0.9231	0.5337	537	0.0086	525.6	0.0085	1	-0.6213	0.6317	589	0.0089	586.5	0.0089	1	-0.102	1	490	0.0093	515.7	0.0098	1	-0.8623	0.5886	334	0.0095	325.3	0.0094	1	-2.002	0.1972	450	0.0087	421.5	0.0083	1	-0.05632	1	587	0.0073	621.9
[truncated: 36 more columns]

## Sheet: ATAC_Condition_specific
Motif enrichment analysis of condition-specific ATAC-seq peak data within each clone (related to Figure. 2C)
		WT_E2-ERa	WT_E2-ERa	WT_E2-ERa	WT_E2-ERa	WT_E2-ERa	WT_E2-ERa	WT_E2-ERa	WT_E2+ERa	WT_E2+ERa	WT_E2+ERa	WT_E2+ERa	WT_E2+ERa	WT_E2+ERa	WT_E2+ERa	WT_E2indERa	WT_E2indERa	WT_E2indERa	WT_E2indERa	WT_E2indERa	WT_E2indERa	WT_E2indERa	K303R_E2-ERa	K303R_E2-ERa	K303R_E2-ERa	K303R_E2-ERa	K303R_E2-ERa	K303R_E2-ERa	K303R_E2-ERa	K303R_E2+ERa	K303R_E2+ERa	K303R_E2+ERa	K303R_E2+ERa	K303R_E2+ERa	K303R_E2+ERa	K303R_E2+ERa	K303R_E2indERa	K303R_E2indERa	K303R_E2indERa	K303R_E2indERa	K303R_E2indERa	K303R_E2indERa	K303R_E2indERa	Y537S_E2-ERa	Y537S_E2-ERa	Y537S_E2-ERa	Y537S_E2-ERa	Y537S_E2-ERa	Y537S_E2-ERa
Motif Name	Consensus	P-value	Log P-value	q-value (Benjamini)	# of Target Sequences with Motif(of 13902)	% of Target Sequences with Motif	# of Background Sequences with Motif(of 35758)	% of Background Sequences with Motif	P-value	Log P-value	q-value (Benjamini)	# of Target Sequences with Motif(of 9367)	% of Target Sequences with Motif	# of Background Sequences with Motif(of 39487)	% of Background Sequences with Motif	P-value	Log P-value	q-value (Benjamini)	# of Target Sequences with Motif(of 7735)	% of Target Sequences with Motif	# of Background Sequences with Motif(of 41038)	% of Background Sequences with Motif	P-value	Log P-value	q-value (Benjamini)	# of Target Sequences with Motif(of 18718)	% of Target Sequences with Motif	# of Background Sequences with Motif(of 31000)	% of Background Sequences with Motif	P-value	Log P-value	q-value (Benjamini)	# of Target Sequences with Motif(of 23349)	% of Target Sequences with Motif	# of Background Sequences with Motif(of 26345)	% of Background Sequences with Motif	P-value	Log P-value	q-value (Benjamini)	# of Target Sequences with Motif(of 15768)	% of Target Sequences with Motif	# of Background Sequences with Motif(of 33532)	% of Background Sequences with Motif	P-value	Log P-value	q-value (Benjamini)	# of Target Sequences with Motif(of 11481)	% of Target Sequences with Motif	# of Background Sequences with Motif(of 38091)
AMYB(HTH)/Testes-AMYB-ChIP-Seq(GSE44588)/Homer	TGGCAGTTGG	1e-08	-18.65	0	2173	0.1563	4989.8	0.1395	0.001	-7.614	0.0013	1307	0.1396	5055.7	0.128	0.001	-9.115	0.0003	1118	0.1445	5336.9	0.1302	1e-13	-32.03	0	2916	0.1559	4238.5	0.1364	1e-08	-20.5	0	3566	0.1526	3657.9	0.139	1e-12	-29.09	0	2497	0.1584	4656	0.1381	0.01	-5.924	0.0062	1657	0.1443	5147.6
AP-1(bZIP)/ThioMac-PU.1-ChIP-Seq(GSE21512)/Homer	VTGACTCATC	1e-604	-1392	0	2843	0.2045	2423	0.0677	1e-120	-277	0	1263	0.1349	2640.3	0.0669	1e-479	-1103	0	1839	0.2378	2823.5	0.0689	1e-325	-749.6	0	2711	0.1449	2019.9	0.065	1e-456	-1051	0	3639	0.1558	1805.6	0.0686	1e-803	-1851	0	3377	0.2142	2215.5	0.0657	1e-186	-429.3	0	1723	0.15	2691
AP-2alpha(AP2)/Hela-AP2alpha-ChIP-Seq(GSE31477)/Homer	ATGCCCTGAGGC	1e-22	-52.04	0	1571	0.113	3159.6	0.0883	1e-21	-48.79	0	1428	0.1525	4710.9	0.1193	1e-53	-123.6	0	1307	0.169	4512.2	0.11	1e-80	-185	0	2123	0.1135	2311.5	0.0744	1e-131	-303.1	0	3253	0.1392	2372	0.0901	1e-118	-273.9	0	2241	0.1421	2895.9	0.0859	1e-23	-53.24	0	1336	0.1163	3372.8
AP-2gamma(AP2)/MCF7-TFAP2C-ChIP-Seq(GSE21234)/Homer	SCCTSAGGSCAW	1e-24	-57.43	0	1960	0.141	4013.9	0.1122	1e-26	-61.49	0	1786	0.1907	5905.1	0.1495	1e-53	-124.3	0	1567	0.2026	5662.3	0.1381	1e-84	-194	0	2637	0.1409	2993.3	0.0963	1e-136	-314.9	0	4017	0.172	3064.4	0.1164	1e-144	-331.7	0	2817	0.1787	3705.5	0.1099	1e-25	-58.27	0	1688	0.147	4360.1
Ap4(bHLH)/AML-Tfap4-ChIP-Seq(GSE45738)/Homer	NAHCAGCTGD	1e-16	-37.72	0	2038	0.1466	4394	0.1228	1e-12	-28.69	0	1616	0.1726	5754.2	0.1457	1e-11	-26.83	0	1373	0.1775	6099.1	0.1488	1e-10	-24.23	0	2389	0.1277	3490.7	0.1123	1e-07	-16.38	0	3184	0.1363	3284.1	0.1248	1e-22	-51.77	0	2326	0.1475	4084.4	0.1212	1e-05	-11.51	0	1653	0.1439	4958.2
AR-halfsite(NR)/LNCaP-AR-ChIP-Seq(GSE27824)/Homer	CCAGGAACAG	1e-21	-48.5	0	6084	0.4377	14239.3	0.398	1e-27	-63.61	0	4546	0.4854	16940.5	0.429	1e-24	-55.39	0	3720	0.4809	17353.7	0.4232	1e-13	-31.59	0	7558	0.404	11719.7	0.377	1e-49	-114.8	0	10367	0.4438	10415.1	0.3958	1e-30	-70.61	0	6714	0.4259	12833.2	0.3807	1e-20	-46.71	0	5156	0.449	15445.9
ARE(NR)/LNCAP-AR-ChIP-Seq(GSE27824)/Homer	RGRACASNSTGTYCYB	0.01	-6.845	0.0024	348	0.025	757.3	0.0212	1e-64	-149	0	529	0.0565	973.8	0.0247	1e-53	-122.3	0	410	0.053	923.1	0.0225	0.1	-3.95	0.0351	422	0.0226	633.6	0.0204	1e-34	-78.62	0	830	0.0355	595.2	0.0226	1e-28	-66.11	0	523	0.0332	660.5	0.0196	1e-35	-81.6	0	482	0.042	859.9
Arnt:Ahr(bHLH)/MCF7-Arnt-ChIP-Seq(Lo_et_al.)/Homer	TBGCACGCAA	1	-0.04078	1	696	0.0501	1909.5	0.0534	1	-0.000602	1	456	0.0487	2219.2	0.0562	1	0	1	334	0.0432	2364.5	0.0577	1	-0.2744	0.9352	879	0.047	1494.1	0.0481	1	0	1	1025	0.0439	1391.2	0.0529	1	-0.002243	1	752	0.0477	1775.5	0.0527	1	-8e-06	1	495	0.0431	1970
Ascl1(bHLH)/NeuralTubes-Ascl1-ChIP-Seq(GSE55840)/Homer	NNVVCAGCTGBN	1e-16	-38.23	0	2835	0.204	6309	0.1763	0.001	-8.943	0.0004	2229	0.238	8773.1	0.2222	1e-05	-13.19	0	1850	0.2392	8905	0.2172	1e-12	-27.76	0	3298	0.1763	4886.5	0.1572	1e-11	-26.69	0	4588	0.1964	4707.1	0.1789	1e-11	-25.98	0	3046	0.1932	5812.4	0.1724	0.001	-8.889	0.0004	2315	0.2016	7159.5
Ascl2(bHLH)/ESC-Ascl2-ChIP-Seq(GSE97712)/Homer	SSRGCAGCTGCH	1	-0.6532	0.6668	2028	0.1459	5225	0.146	1	-0.001116	1	1587	0.1695	7167.2	0.1815	1	-0.005394	1	1302	0.1683	7352.2	0.1793	1	-0.06653	1	2350	0.1256	4019.4	0.1293	1	-0.0192	1	3267	0.1398	3805.7	0.1446	1	-1e-05	1	2097	0.133	4882.7	0.1448	1	-0.04077	1	1703	0.1483	5864.6
Atf1(bZIP)/K562-ATF1-ChIP-Seq(GSE31477)/Homer	GATGACGTCA	0.1	-3.965	0.0347	1227	0.0883	2982.1	0.0833	1e-08	-20.44	0	1005	0.1073	3524.3	0.0892	1e-16	-38	0	953	0.1232	3863.6	0.0942	1	-0.3916	0.8585	1475	0.0788	2478.8	0.0797	1	-1.352	0.3715	2112	0.0904	2347.7	0.0892	0.01	-5.197	0.009	1420	0.0901	2844.6	0.0844	1e-07	-17.34	0	1185	0.1032	3365.6
Atf2(bZIP)/3T3L1-Atf2-ChIP-Seq(GSE56872)/Homer	NRRTGACGTCAT	1e-05	-12.66	0	562	0.0404	1192.9	0.0333	1e-29	-66.87	0	581	0.062	1493.7	0.0378	1e-36	-83.64	0	548	0.0708	1628.2	0.0397	0.01	-6.182	0.0044	674	0.036	1002.7	0.0323	1e-18	-41.64	0	1146	0.0491	990.6	0.0376	1e-11	-27.5	0	713	0.0452	1164.7	0.0345	1e-18	-43.17	0	611	0.0532	1388.5
Atf3(bZIP)/GBM-ATF3-ChIP-Seq(GSE33912)/Homer	DATGASTCATHN	1e-663	-1528	0	2699	0.1942	2064.8	0.0577	1e-131	-302.2	0	1144	0.1222	2200.7	0.0557	1e-490	-1129	0	1698	0.2195	2378.5	0.058	1e-351	-809.6	0	2575	0.1376	1797.8	0.0578	1e-458	-1057	0	3368	0.1442	1598.8	0.0608	1e-857	-1973	0	3235	0.2052	1947.4	0.0578	1e-183	-421.7	0	1554	0.1353	2325.3
Atf4(bZIP)/MEF-Atf4-ChIP-Seq(GSE35681)/Homer	MTGATGCAAT	1e-74	-171.2	0	760	0.0547	941.3	0.0263	1	-0.1798	1	198	0.0211	892.6	0.0226	1e-15	-35.3	0	280	0.0362	886.4	0.0216	1e-22	-52.23	0	768	0.041	878.2	0.0283	1e-21	-49.87	0	773	0.0331	605	0.023	1e-42	-98.9	0	710	0.045	869.6	0.0258	0.01	-5.265	0.0113	342	0.0298	984.4
Atf7(bZIP)/3T3L1-Atf7-ChIP-Seq(GSE56872)/Homer	NGRTGACGTCAY	0.1	-3.687	0.0445	881	0.0634	2125.2	0.0594	1e-12	-28.7	0	796	0.085	2598	0.0658	1e-20	-47.5	0	765	0.0989	2869.1	0.07	1	-0.5858	0.7422	1054	0.0563	1758.4	0.0566	0.01	-4.839	0.0131	1579	0.0676	1676.7	0.0637	0.01	-4.646	0.0152	1035	0.0656	2060.4	0.0611	1e-07	-17.73	0	882	0.0768	2430.1
Atoh1(bHLH)/Cerebellum-Atoh1-ChIP-Seq(GSE22111)/Homer	VNRVCAGCTGGY	1e-15	-35.26	0	1795	0.1291	3844.3	0.1074	0.001	-7.253	0.0018	1337	0.1428	5191.4	0.1315	0.0001	-10.03	0.0001	1134	0.1466	5382.3	0.1313	1e-15	-36.73	0	2242	0.1198	3147.6	0.1013	1e-06	-15.74	0	2853	0.1221	2932.7	0.1114	1e-08	-18.44	0	1931	0.1225	3651.5	0.1083	0.0001	-11.37	0	1502	0.1308	4483.3
Bach1(bZIP)/K562-Bach1-ChIP-Seq(GSE31477)/Homer	AWWNTGCTGAGTCAT	1e-109	-252.7	0	268	0.0193	120.2	0.0034	1e-16	-38.44	0	105	0.0112	171.9	0.0044	1e-68	-157	0	176	0.0228	174	0.0042	1e-70	-162.7	0	270	0.0144	120.1	0.0039	1e-73	-169.8	0	335	0.0143	115.5	0.0044	1e-155	-358.3	0	346	0.0219	115.9	0.0034	1e-24	-55.68	0	139	0.0121	167.9
Bach2(bZIP)/OCILy7-Bach2-ChIP-Seq(GSE44420)/Homer	TGCTGAGTCA	1e-252	-581.1	0	896	0.0645	585.9	0.0164	1e-64	-149	0	424	0.0453	694.2	0.0176	1e-212	-488.6	0	665	0.086	808.2	0.0197	1e-146	-338.2	0	783	0.0419	443.5	0.0143	1e-184	-423.7	0	1106	0.0473	457	0.0174	1e-347	-799.7	0	1113	0.0706	552.2	0.0164	1e-64	-149.6	0	499	0.0435	697.6
Bapx1(Homeobox)/VertebralCol-Bapx1-ChIP-Seq(GSE36672)/Homer	TTRAGTGSYK	1	0	1	3491	0.2512	10761	0.3008	1	0	1	2060	0.22	11632.6	0.2946	1	0	1	1758	0.2273	12456.3	0.3038	1	0	1	4842	0.2588	9124	0.2935	1	0	1	5604	0.2399	7781.6	0.2957	1	0	1	3682	0.2335	9841.6	0.2919	1	0	1	2945	0.2564	11629.4
Barx1(Homeobox)/Stomach-Barx1.3xFlag-ChIP-Seq(GSE69483)/Homer	AAACMATTAN	0.1	-2.512	0.1282	606	0.0436	1474.2	0.0412	1	-0.9049	0.6055	261	0.0279	1083.2	0.0274	1	-1.909	0.2299	241	0.0312	1193.1	0.0291	1	-1.517	0.3272	940	0.0502	1523.1	0.049	0.01	-5.553	0.0066	1051	0.045	1091	0.0415	1	-1.281	0.367	703	0.0446	1470.5	0.0436	1	-0.05841	1	417	0.0363	1488.3
BATF(bZIP)/Th17-BATF-ChIP-Seq(GSE39756)/Homer	DATGASTCAT	1e-644	-1484	0	2659	0.1913	2053.2	0.0574	1e-137	-315.7	0	1130	0.1207	2116.7	0.0536	1e-504	-1162	0	1675	0.2165	2258.1	0.0551	1e-367	-845.1	0	2539	0.1357	1719.5	0.0553	1e-473	-1090	0	3345	0.1432	1556.5	0.0591	1e-853	-1965	0	3199	0.2029	1913.2	0.0568	1e-176	-407	0	1526	0.1329	2300.1
Bcl11a(Zf)/HSPC-BCL11A-ChIP-Seq(GSE104676)/Homer	TYTGACCASWRG	0.0001	-9.861	0.0001	1463	0.1053	3414.9	0.0954	1e-10	-25.18	0	1244	0.1328	4365.6	0.1105	1e-07	-18.16	0	1057	0.1367	4750.4	0.1159	1e-06	-15.25	0	1755	0.0938	2593.4	0.0834	1e-10	-25	0	2645	0.1132	2629.5	0.0999	1e-10	-23.13	0	1688	0.1071	3102.9	0.092	1e-11	-26.51	0	1382	0.1203	3823.3
Bcl6(Zf)/Liver-Bcl6-ChIP-Seq(GSE31578)/Homer	NNNCTTTCCAGGAAA	1e-11	-26.97	0	1886	0.1357	4163.8	0.1164	0.001	-8.203	0.0007	1160	0.1239	4438.2	0.1124	1e-12	-29	0	1070	0.1383	4575.6	0.1116	1e-06	-15.23	0	2530	0.1352	3822.5	0.123	1e-22	-51.19	0	3114	0.1333	2961.6	0.1125	1e-11	-25.64	0	2034	0.129	3765.1	0.1117	0.1	-3.236	0.0751	1395	0.1215	4420
BHLHA15(bHLH)/NIH3T3-BHLHB8.HA-ChIP-Seq(GSE119782)/Homer	NAMCAGCTGK	1e-13	-30.77	0	2274	0.1636	5048.7	0.1411	0.01	-5.218	0.0118	1659	0.1771	6603.4	0.1672	0.0001	-11.05	0	1421	0.1837	6799.5	0.1658	1e-11	-26.8	0	2874	0.1536	4226.9	0.136	0.001	-7.943	0.0006	3584	0.1534	3830.1	0.1455	1e-07	-16.86	0	2471	0.1567	4776.4	0.1417	0.0001	-9.339	0.0002	1900	0.1654	5809.7
bHLHE40(bHLH)/HepG2-BHLHE40-ChIP-Seq(GSE31477)/Homer	KCACGTGMCN	1	-0.007383	1	319	0.023	936.3	0.0262	1	-1.126	0.5049	293	0.0313	1202.1	0.0304	1	-0.2899	0.9476	225	0.0291	1244.9	0.0304	1	-0.6521	0.7034	417	0.0223	694.3	0.0223	1	-0.1424	1	565	0.0242	666.1	0.0253	1	-0.1145	1	357	0.0226	813.1	0.0241	0.1	-2.697	0.1207	320	0.0279	974.6
bHLHE41(bHLH)/proB-Bhlhe41-ChIP-Seq(GSE93764)/Homer	KCACGTGMCN	1	-1.952	0.2163	1437	0.1034	3600.3	0.1006	0.0001	-9.866	0.0002	1236	0.132	4690.6	0.1188	0.01	-4.642	0.0178	978	0.1264	4827.7	0.1177	1	-0.3279	0.8938	1685	0.0901	2837.7	0.0913	1e-06	-15.32	0	2554	0.1093	2613.9	0.0993	1	-0.966	0.4951	1617	0.1026	3432.5	0.1018	1e-07	-16.18	0	1346	0.1172	3886.4
BMAL1(bHLH)/Liver-Bmal1-ChIP-Seq(GSE39860)/Homer	GNCACGTG	0.001	-7.675	0.0011	2722	0.1958	6613.7	0.1848	1e-11	-25.54	0	2082	0.2223	7671.4	0.1943	1e-08	-19.86	0	1726	0.2231	8045.5	0.1962	0.001	-7.463	0.0013	3346	0.1788	5279.8	0.1699	1e-13	-30.62	0	4648	0.199	4737.4	0.18	0.0001	-11.41	0	2953	0.1873	5877.4	0.1743	1e-13	-31.18	0	2454	0.2137	7072.2
BMYB(HTH)/Hela-BMYB-ChIP-Seq(GSE27030)/Homer	NHAACBGYYV	1e-08	-19.05	0	2062	0.1484	4710.1	0.1316	1e-10	-24.29	0	1258	0.1343	4436.6	0.1123	0.01	-5.105	0.0115	978	0.1264	4802.3	0.1171	1e-18	-42.29	0	2904	0.1552	4126.8	0.1328	1e-08	-20.57	0	3379	0.1446	3454.3	0.1313	1e-12	-28.85	0	2380	0.151	4422	0.1312	0.0001	-10.92	0.0001	1581	0.1377	4745.4
BORIS(Zf)/K562-CTCFL-ChIP-Seq(GSE32465)/Homer	CNNBRGCGCCCCCTGSTGGC	1e-347	-800.3	0	941	0.0677	476.3	0.0133	1e-101	-233.4	0	531	0.0567	760.1	0.0192	1e-63	-146.4	0	387	0.05	765.7	0.0187	1e-591	-1362	0	1397	0.0747	393.8	0.0127	1e-861	-1983	0	2006	0.0859	378.5	0.0144	1e-686	-1581	0	1544	0.0979	533.8	0.0158	1e-175	-404.7	0	618	0.0538	514.1
Brachyury(T-box)/Mesoendoderm-Brachyury-ChIP-exo(GSE54963)/Homer	ANTTMRCASBNNNGTGYKAAN	1	-0.2338	0.9384	329	0.0237	884.9	0.0247	0.1	-3.301	0.0714	222	0.0237	828.1	0.021	0.1	-2.766	0.1028	195	0.0252	924	0.0225	1	-0.6484	0.7037	468	0.025	779.2	0.0251	1	-1.037	0.4865	554	0.0237	614.4	0.0233	0.001	-7.107	0.0015	414	0.0263	756.9	0.0225	1	-1.562	0.3289	301	0.0262	951.1
Brn1(POU,Homeobox)/NPC-Brn1-ChIP-Seq(GSE35496)/Homer	TATGCWAATBAV	1	-0.8264	0.5835	324	0.0233	826.6	0.0231	1	-1.587	0.3381	165	0.0176	651.5	0.0165	0.01	-5.34	0.0093	147	0.019	624.6	0.0152	1e-05	-12.34	0	653	0.0349	909.9	0.0293	0.001	-8.014	0.0006	621	0.0266	610	0.0232	0.001	-8.228	0.0005	440	0.0279	795	0.0236	0.1	-2.729	0.1174	279	0.0243	843.9
Brn2(POU,Homeobox)/NPC-Brn2-ChIP-Seq(GSE35496)/Homer	ATGAATATTC	1	-1.467	0.3345	108	0.0078	258.3	0.0072	1	-0.9274	0.594	45	0.0048	181.4	0.0046	1	-0.6682	0.7146	39	0.005	206.1	0.005	0.01	-4.631	0.0191	196	0.0105	274.6	0.0088	0.01	-6.749	0.002	184	0.0079	164.7	0.0063	0.01	-5.733	0.0055	133	0.0084	222.9	0.0066	0.1	-2.979	0.0942	96	0.0084	267.1
bZIP:IRF(bZIP,IRF)/Th17-BatF-ChIP-Seq(GSE39756)/Homer	NAGTTTCABTHTGACTNW	1	-0.9984	0.5054	503	0.0362	1275.7	0.0357	1	-0.284	0.9853	259	0.0277	1137.3	0.0288	1e-05	-13.39	0	291	0.0376	1162.8	0.0284	1	-0.2701	0.9352	749	0.04	1276.3	0.0411	1	-1.031	0.4865	847	0.0363	943	0.0358	0.01	-5.224	0.0089	615	0.039	1186.7	0.0352	0.1	-3.086	0.0869	443	0.0386	1354.5
c-Jun-CRE(bZIP)/K562-cJun-ChIP-Seq(GSE31477)/Homer	ATGACGTCATCY	1e-07	-17.2	0	572	0.0412	1169.8	0.0327	1e-18	-41.71	0	499	0.0533	1393.2	0.0353	1e-27	-63.65	0	497	0.0643	1561	0.0381	0.1	-3.202	0.0702	651	0.0348	1010.8	0.0325	1e-11	-25.45	0	1054	0.0451	962.1	0.0366	1e-10	-24.47	0	683	0.0433	1128.3	0.0335	1e-10	-25.24	0	557	0.0485	1378.8
c-Myc(bHLH)/LNCAP-cMyc-ChIP-Seq(Unpublished)/Homer	VCCACGTG	1	-0.1869	0.97	451	0.0324	1212.2	0.0339	0.1	-2.333	0.173	385	0.0411	1519.3	0.0385	1	-1.572	0.315	299	0.0387	1511.8	0.0369	1	-1.889	0.237	588	0.0314	936.6	0.0301	1	-1.103	0.4629	772	0.033	856.6	0.0325	1	-0.4558	0.7797	529	0.0336	1147.4	0.034	0.1	-2.851	0.1052	383	0.0334	1170.9
c-Myc(bHLH)/mES-cMyc-ChIP-Seq(GSE11431)/Homer	VVCCACGTGG	1	-0.108	1	655	0.0471	1768.3	0.0494	1	-2.03	0.2284	559	0.0597	2249.8	0.057	1	-0.5208	0.8072	430	0.0556	2303.4	0.0562	1	-1.071	0.4889	800	0.0428	1310.7	0.0422	0.1	-2.416	0.1337	1125	0.0482	1218.5	0.0463	1	-0.2593	0.925	685	0.0434	1505.9	0.0447	0.01	-5.857	0.0066	615	0.0536	1823.5
CArG(MADS)/PUER-Srf-ChIP-Seq(Sullivan_et_al.)/Homer	CCATATATGGNM	1	-0.5613	0.7223	361	0.026	937.3	0.0262	0.01	-4.875	0.0166	231	0.0247	827.6	0.021	1	-0.264	0.9696	165	0.0213	923.5	0.0225	1	-2.294	0.1635	524	0.028	824	0.0265	0.1	-2.425	0.1329	606	0.0259	646.8	0.0246	1	-0.4455	0.7855	382	0.0242	831.2	0.0247	0.1	-2.881	0.1025	315	0.0274	953.9
Cdx2(Homeobox)/mES-Cdx2-ChIP-Seq(GSE14586)/Homer	GYMATAAAAH	0.1	-4.022	0.0329	895	0.0644	2150	0.0601	0.001	-7.868	0.001	419	0.0447	1496.6	0.0379	0.0001	-11.43	0	373	0.0482	1580.6	0.0385	0.001	-7.142	0.0018	1503	0.0803	2306.5	0.0742	1e-10	-24.06	0	1593	0.0682	1525.8	0.058	0.001	-7.538	0.001	1145	0.0726	2226.8	0.0661	0.1	-3.552	0.057	705	0.0614	2176.6
CDX4(Homeobox)/ZebrafishEmbryos-Cdx4.Myc-ChIP-Seq(GSE48254)/Homer	NGYCATAAAWCH	0.1	-3.772	0.0413	1151	0.0828	2798.6	0.0782	1e-09	-20.81	0	600	0.0641	1972.3	0.0499	0.001	-8.521	0.0005	477	0.0617	2149.1	0.0524	1e-05	-11.8	0	1930	0.1032	2915	0.0938	1e-18	-42.7	0	2081	0.0891	1932.8	0.0734	0.0001	-10.09	0.0001	1487	0.0943	2879.5	0.0854	0.1	-4.535	0.0222	890	0.0775	2734.8
CEBP:AP1(bZIP)/ThioMac-CEBPb-ChIP-Seq(GSE21512)/Homer	DRTGTTGCAA	1e-68	-158.3	0	1514	0.1089	2443.5	0.0683	0.1	-2.371	0.1686	566	0.0604	2259.6	0.0572	1e-11	-27.42	0	593	0.0767	2346.4	0.0572	1e-35	-81.2	0	1878	0.1004	2337.4	0.0752	1e-09	-22.19	0	1865	0.0798	1822.6	0.0693	1e-38	-89.43	0	1501	0.0952	2275.7	0.0675	0.0001	-11.34	0	891	0.0776	2566.5
CEBP:CEBP(bZIP)/MEF-Chop-ChIP-Seq(GSE35681)/Homer	NTNATGCAAYMNNHTGMAAY	1	-0.4508	0.7901	212	0.0153	558.4	0.0156	1	-0.000484	1	73	0.0078	440.9	0.0112	1	-0.01844	1	71	0.0092	475.3	0.0116	1	-7.2e-05	1	249	0.0133	520.4	0.0167	1	-0.000189	1	287	0.0123	395.2	0.015	0.1	-3.293	0.055	240	0.0152	456.2	0.0135	1	-0.0539	1	152	0.0132	571.3
CEBP(bZIP)/ThioMac-CEBPb-ChIP-Seq(GSE21512)/Homer	ATTGCGCAAC	1e-52	-120.1	0	1486	0.1069	2551	0.0713	1	-0.01464	1	468	0.05	2172.4	0.055	0.0001	-10.62	0.0001	534	0.069	2374.5	0.0579	1e-27	-63.5	0	1870	0.1	2412.1	0.0776	1e-09	-21.74	0	1846	0.079	1805.3	0.0686	1e-20	-47.77	0	1502	0.0953	2518.2	0.0747	0.1	-3.001	0.0934	840	0.0731	2632.3
Chop(bZIP)/MEF-Chop-ChIP-Seq(GSE35681)/Homer	ATTGCATCAT	1e-54	-125.2	0	615	0.0442	794	0.0222	1	-0.09736	1	161	0.0172	750.1	0.019	1e-10	-24.52	0	223	0.0288	737.4	0.018	1e-17	-39.98	0	603	0.0322	695	0.0224	1e-11	-27.38	0	603	0.0258	505.3	0.0192	1e-28	-65.86	0	556	0.0353	715.1	0.0212	1	-1.812	0.2668	267	0.0232	832.5
CHR(?)/Hela-CellCycle-Expression/Homer	SRGTTTCAAA	1	-0.4462	0.7901	629	0.0453	1641.7	0.0459	1	-0.5562	0.8113	292	0.0312	1243.7	0.0315	1	-0.02297	1	220	0.0284	1326.9	0.0324	1	-4e-06	1	977	0.0522	1857.4	0.0598	1	-0.02255	1	978	0.0419	1172.1	0.0445	1	-0.00854	1	728	0.0462	1694.9	0.0503	1	-1.195	0.4467	503	0.0438	1628.2
CLOCK(bHLH)/Liver-Clock-ChIP-Seq(GSE39860)/Homer	GHCACGTG	0.01	-4.609	0.0192	743	0.0535	1757.1	0.0491	1e-05	-12.58	0	585	0.0625	2046.1	0.0518	0.0001	-9.707	0.0001	482	0.0623	2143.3	0.0523	0.1	-4.05	0.0322	883	0.0472	1367.7	0.044	0.0001	-11.1	0	1251	0.0536	1253.9	0.0476	1e-05	-12.98	0	814	0.0516	1481.9	0.044	1e-06	-14.62	0	663	0.0577	1812.8
COUP-TFII(NR)/Artia-Nr2f2-ChIP-Seq(GSE46497)/Homer	AGRGGTCA	1e-11	-27.43	0	3256	0.2343	7503.4	0.2097	1e-470	-1083	0	4483	0.4787	10075.2	0.2551	1e-290	-668.7	0	3457	0.4469	10461	0.2551	0.001	-7.753	0.001	3661	0.1957	5785.5	0.1861	1e-232	-534.5	0	7270	0.3112	5769.9	0.2192	1e-65	-150.4	0	4092	0.2595	6841.3	0.2029	1e-363	-836.7	0	4572	0.3981	8659.9
COUP-TFII(NR)/K562-NR2F1-ChIP-Seq(Encode)/Homer	GKBCARAGGTCA	0.0001	-10.94	0	2728	0.1963	6532	0.1826	1e-306	-705.4	0	3679	0.3928	8719.8	0.2208	1e-182	-419.6	0	2859	0.3696	9203.1	0.2245	1	-0.1871	0.9833	3019	0.1614	5095.8	0.1639	1e-130	-301	0	5965	0.2553	5008.8	0.1903	1e-31	-72.79	0	3373	0.2139	5973.8	0.1772	1e-227	-524.3	0	3768	0.3281	7603.8
CRE(bZIP)/Promoter/Homer	CSGTGACGTCAC	1e-08	-19.23	0	297	0.0214	538.5	0.0151	0.0001	-9.847	0.0002	235	0.0251	762.8	0.0193	1e-15	-36.26	0	253	0.0327	770.5	0.0188	1	-0.9893	0.5267	296	0.0158	482.2	0.0155	1e-08	-18.48	0	499	0.0214	433.1	0.0165	1e-08	-18.76	0	361	0.0229	565.3	0.0168	0.001	-9.101	0.0003	238	0.0207	615.7
CRX(Homeobox)/Retina-Crx-ChIP-Seq(GSE20012)/Homer	GCTAATCC	1	-0.04666	1	4073	0.293	10718.2	0.2996	1	0	1	1932	0.2063	10243.7	0.2594	1	0	1	1834	0.2371	10893.3	0.2657	1	-8.8e-05	1	5548	0.2965	9609.4	0.3091	1	0	1	5800	0.2483	7659.8	0.2911	1	0	1	4293	0.2723	9793	0.2905	1	0	1	2953	0.2571	10959.9
CTCF-SatelliteElement(Zf?)/CD4+-CTCF-ChIP-Seq(Barski_et_al.)/Homer	TGCAGTTCCMVNWRTGGCCA	0.001	-9.192	0.0003	41	0.0029	55	0.0015	0.001	-7.425	0.0015	26	0.0028	53.6	0.0014	0.01	-5.198	0.0106	23	0.003	68	0.0017	1e-16	-38.01	0	58	0.0031	26	0.0008	1e-22	-51.38	0	81	0.0035	24.4	0.0009	1e-17	-41.02	0	61	0.0039	33.7	0.001	0.0001	-10.34	0.0001	32	0.0028	47.5
CTCF(Zf)/CD4+-CTCF-ChIP-Seq(Barski_et_al.)/Homer	AYAGTGCCMYCTRGTGGCCA	1e-544	-1254	0	943	0.0678	273.1	0.0076	1e-149	-344.6	0	456	0.0487	424.9	0.0108	1e-93	-215	0	322	0.0416	422.5	0.0103	1e-916	-2110	0	1372	0.0733	204.6	0.0066	1e-1238	-2852	0	1973	0.0845	221.3	0.0084	1e-1035	-2385	0	1468	0.0931	258.2	0.0077	1e-298	-687.4	0	667	0.0581	349.8
CUX1(Homeobox)/K562-CUX1-ChIP-Seq(GSE92882)/Homer	TATCGATNAN	1	-0.1461	1	705	0.0507	1888.3	0.0528	0.01	-6.533	0.0034	388	0.0414	1404.9	0.0356	0.01	-4.991	0.0128	326	0.0421	1505.2	0.0367	1	-0.1553	1	1155	0.0617	1977.5	0.0636	1	-0.7155	0.654	1292	0.0553	1454.3	0.0553	1	-0.004928	1	808	0.0512	1884.3	0.0559	1	-0.01796	1	553	0.0482	1995.8
Cux2(Homeobox)/Liver-Cux2-ChIP-Seq(GSE35985)/Homer	HNRAATCAAT	1	-0.06647	1	441	0.0317	1217.8	0.034	0.0001	-10.29	0.0001	285	0.0304	942.2	0.0239	0.01	-6.297	0.0037	238	0.0308	1040.7	0.0254	0.1	-2.582	0.1254	762	0.0407	1202.4	0.0387	0.1	-3.367	0.0533	821	0.0351	868.7	0.033	1	-0.009525	1	523	0.0332	1234.2	0.0366	1	-0.7911	0.632	392	0.0341	1290
Dlx3(Homeobox)/Kerainocytes-Dlx3-ChIP-Seq(GSE89884)/Homer	NDGTAATTAC	1	-0.02958	1	748	0.0538	2058	0.0575	1e-07	-17.78	0	412	0.044	1314.9	0.0333	0.0001	-10.16	0.0001	344	0.0445	1467.2	0.0358	1	-0.4396	0.8306	1302	0.0696	2184	0.0703	1e-09	-22.89	0	1571	0.0672	1509.9	0.0574	0.1	-3.889	0.0314	1009	0.064	2025.9	0.0601	1e-06	-14.76	0	706	0.0615	1940.4
DMRT1(DM)/Testis-DMRT1-ChIP-Seq(GSE64892)/Homer	TWGHWACAWTGTWDC	1	-2.16	0.1794	280	0.0201	670.2	0.0187	1	-0.6653	0.7434	128	0.0137	540.5	0.0137	1	-2.156	0.1849	124	0.016	588.4	0.0143	1	-0.00461	1	422	0.0226	792.8	0.0255	1	-2.228	0.1601	494	0.0211	526.9	0.02	0.1	-3.256	0.0569	353	0.0224	686.7	0.0204	1	-1.53	0.337	232	0.0202	729.2
DMRT6(DM)/Testis-DMRT6-ChIP-Seq(GSE60440)/Homer	YDGHTACAWTGTADC	0.1	-2.522	0.1277	231	0.0166	541.9	0.0151	1	-1.235	0.4595	113	0.0121	452	0.0114	0.1	-2.325	0.158	104	0.0134	483.2	0.0118	1	-0.06689	1	353	0.0189	634.2	0.0204	0.1	-3.933	0.0312	404	0.0173	410.9	0.0156	0.1	-4.229	0.0227	301	0.0191	566.8	0.0168	0.1	-2.848	0.1052	199	0.0173	588.7
DUX(Homeobox)/C2C12-Dux-ChIP-Seq(GSE87279)/Homer	BCWGATTCAATCAAN	1	-0.5651	0.7217	5	0.0004	13.1	0.0004	1	-0.3778	0.9224	2	0.0002	10.6	0.0003	1	-0.9664	0.5468	2	0.0003	7.6	0.0002	0.0001	-9.52	0.0002	12	0.0006	5.7	0.0002	1	-1.826	0.2362	7	0.0003	5.1	0.0002	0.001	-7.776	0.0008	6	0.0004	2.5	0.0001	0.1	-3.752	0.0472	3	0.0003	2.1
DUX4(Homeobox)/Myoblasts-DUX4.V5-ChIP-Seq(GSE75791)/Homer	NWTAAYCYAATCAWN	1	-0.6393	0.6741	43	0.0031	111.1	0.0031	1	-0.125	1	15	0.0016	83.3	0.0021	1	-0.2458	0.9759	12	0.0016	77.4	0.0019	1	-0.02999	1	69	0.0037	142.8	0.0046	1	-1.298	0.3894	82	0.0035	86.4	0.0033	1	-0.05331	1	41	0.0026	111.6	0.0033	0.01	-5.304	0.0111	52	0.0045	117.2
Duxbl(Homeobox)/NIH3T3-Duxbl.HA-ChIP-Seq(GSE119782)/Homer	TAAYCYAATCAA	1	-0.05855	1	72	0.0052	221.5	0.0062	1	-1.206	0.4694	46	0.0049	178.8	0.0045	1	-1.498	0.3333	38	0.0049	176.9	0.0043	1	-0.001052	1	118	0.0063	256.5	0.0083	0.1	-3.33	0.0551	149	0.0064	144.9	0.0055	1	-0.002698	1	76	0.0048	219.3	0.0065	1	-0.5794	0.7541	70	0.0061	235.7
E-box(bHLH)/Promoter/Homer	SSGGTCACGTGA	1	-1.785	0.2521	85	0.0061	196.2	0.0055	0.0001	-10.95	0.0001	85	0.0091	220.3	0.0056	0.01	-6.872	0.0022	71	0.0092	254.8	0.0062	0.1	-3.892	0.0367	102	0.0055	137.5	0.0044	1e-07	-17.87	0	183	0.0078	133.6	0.0051	0.0001	-10.81	0	115	0.0073	163.8	0.0049	0.001	-7.928	0.0009	78	0.0068	171.9
E2A(bHLH),near_PU.1/Bcell-PU.1-ChIP-Seq(GSE21512)/Homer	NVCACCTGBN	1	-1.196	0.4231	2922	0.2102	7457.8	0.2084	1	-5.3e-05	1	2233	0.2384	10099.2	0.2557	1	-0.05765	1	1907	0.2465	10428.5	0.2543	1	-0.2312	0.9541	3373	0.1803	5675.4	0.1826	1	-0.3573	0.8885	4828	0.2067	5475.8	0.2081	1	-0.01999	1	3009	0.1909	6652.8	0.1973	1	-0.08958	1	2469	0.215	8379
E2A(bHLH)/proBcell-E2A-ChIP-Seq(GSE21978)/Homer	DNRCAGCTGY	1	-0.2027	0.9601	2817	0.2027	7361.8	0.2058	1	0	1	2081	0.2222	9859.8	0.2497	1	0	1	1736	0.2244	10175.3	0.2482	1	-0.000116	1	3202	0.1711	5639.6	0.1814	1	0	1	4378	0.1874	5453.4	0.2072	1	0	1	2843	0.1803	6740.5	0.1999	1	-2e-06	1	2274	0.198	8197.8
E2F(E2F)/Hela-CellCycle-Expression/Homer	TTSGCGCGAAAA	1	-0.9805	0.5097	30	0.0022	72.8	0.002	1	-1.059	0.5378	25	0.0027	96.3	0.0024	1	-0.415	0.8804	16	0.0021	92.5	0.0023	0.01	-4.716	0.0177	58	0.0031	69.3	0.0022	1	-1.07	0.4753	52	0.0022	55.4	0.0021	0.1	-3.602	0.0411	49	0.0031	78.5	0.0023	1	-1.038	0.511	21	0.0018	63.4
E2F1(E2F)/Hela-E2F1-ChIP-Seq(GSE22478)/Homer	CWGGCGGGAA	1	-0.007635	1	168	0.0121	517.2	0.0145	1	-0.003564	1	127	0.0136	671.9	0.017	1	-0.1596	1	112	0.0145	652.6	0.0159	0.1	-3.662	0.0458	317	0.0169	471.4	0.0152	1	-0.5156	0.7768	342	0.0146	390.6	0.0148	1	-0.1572	1	289	0.0183	656.6	0.0195	1	-0.004327	1	112	0.0098	469.7
E2F3(E2F)/MEF-E2F3-ChIP-Seq(GSE71376)/Homer	BTKGGCGGGAAA	1	-0.9036	0.5435	586	0.0422	1493.8	0.0418	1	-0.008749	1	421	0.045	1982.6	0.0502	1	-0.168	1	351	0.0454	1959.9	0.0478	0.01	-5.739	0.0068	834	0.0446	1261.8	0.0406	1	-1.05	0.4816	1002	0.0429	1115.2	0.0424	0.1	-3.697	0.0376	848	0.0538	1696.2	0.0503	1	-0.2521	0.9754	402	0.035	1381.1
E2F4(E2F)/K562-E2F4-ChIP-Seq(GSE31477)/Homer	GGCGGGAAAH	1	-0.02566	1	330	0.0237	942.3	0.0263	1	-0.000943	1	250	0.0267	1270.6	0.0322	1	-0.09417	1	212	0.0274	1227.1	0.0299	0.1	-3.926	0.0358	546	0.0292	830.7	0.0267	1	-0.09742	1	618	0.0265	733.4	0.0279	1	-0.5528	0.7138	566	0.0359	1219.6	0.0362	1	-0.000889	1	206	0.0179	839.5
E2F6(E2F)/Hela-E2F6-ChIP-Seq(GSE31477)/Homer	GGCGGGAARN	1	-0.2389	0.9363	489	0.0352	1303.7	0.0364	1	-0.04516	1	360	0.0384	1654.8	0.0419	1	-0.04775	1	278	0.0359	1622.9	0.0396	0.0001	-9.897	0.0001	754	0.0403	1086	0.0349	1	-1.236	0.4118	863	0.0369	954.2	0.0363	1	-1.757	0.239	706	0.0448	1457	0.0432	1	-0.3899	0.8835	351	0.0306	1190.7
E2F7(E2F)/Hela-E2F7-ChIP-Seq(GSE32673)/Homer	VDTTTCCCGCCA	1	-0.004512	1	76	0.0055	259	0.0072	1	-0.09879	1	64	0.0068	315.7	0.008	1	-0.8311	0.6194	53	0.0069	273.8	0.0067	1	-0.5378	0.7683	119	0.0064	201.6	0.0065	1	-0.618	0.7165	158	0.0068	180	0.0068	0.1	-2.745	0.0929	140	0.0089	262.6	0.0078	1	-0.1344	1	54	0.0047	207.2
EAR2(NR)/K562-NR2F6-ChIP-Seq(Encode)/Homer	NRBCARRGGTCA	0.1	-3.454	0.0546	2489	0.1791	6192.9	0.1731	1e-348	-801.4	0	3705	0.3956	8421.4	0.2133	1e-220	-507.3	0	2876	0.3718	8755.2	0.2135	1	-0.01293	1	2736	0.1462	4726.1	0.152	1e-143	-330.8	0	5806	0.2485	4772.9	0.1814	1e-31	-71.64	0	3176	0.2014	5592.2	0.1659	1e-278	-641.7	0	3777	0.3289	7175.9
EBF(EBF)/proBcell-EBF-ChIP-Seq(GSE21978)/Homer	DGTCCCYRGGGA	0.01	-5.424	0.0089	296	0.0213	652.2	0.0182	1	-0.5107	0.8304	244	0.0261	1044.8	0.0265	1	-1.942	0.2242	195	0.0252	956.2	0.0233	0.1	-3.397	0.059	346	0.0185	520.7	0.0168	1e-09	-21.65	0	554	0.0237	476.9	0.0181	1e-05	-12.36	0	341	0.0216	568.5	0.0169	0.001	-8.465	0.0006	262	0.0228	693.8
EBF1(EBF)/Near-E2A-ChIP-Seq(GSE21512)/Homer	GTCCCCWGGGGA	1e-07	-16.22	0	1686	0.1213	3840.3	0.1073	1e-09	-22.62	0	1551	0.1656	5621.3	0.1423	1e-08	-20.62	0	1255	0.1622	5666.4	0.1382	1e-11	-25.36	0	2033	0.1087	2922.1	0.094	1e-49	-114.7	0	3279	0.1404	2863.9	0.1088	1e-26	-59.95	0	1992	0.1263	3370.3	0.1	1e-11	-25.34	0	1539	0.134	4324
EBF2(EBF)/BrownAdipose-EBF2-ChIP-Seq(GSE97114)/Homer	NABTCCCWDGGGAVH	0.1	-4.122	0.0303	1330	0.0957	3235.6	0.0904	0.1	-3.769	0.0472	1107	0.1182	4408.9	0.1116	1e-08	-19	0	978	0.1264	4341.3	0.1059	1e-09	-21.53	0	1762	0.0942	2537.3	0.0816	1e-26	-62.01	0	2586	0.1107	2362.3	0.0898	1e-15	-35.76	0	1615	0.1024	2831.4	0.084	1e-05	-12.28	0	1206	0.105	3529.1
EBNA1(EBV-virus)/Raji-EBNA1-ChIP-Seq(GSE30709)/Homer	GGYAGCAYDTGCTDCCCNNN	1	-0.3392	0.8661	13	0.0009	38	0.0011	1	-0.5116	0.8304	15	0.0016	66.5	0.0017	0.001	-7.52	0.0012	22	0.0028	52.8	0.0013	1	-0.6594	0.7005	23	0.0012	38.3	0.0012	1e-11	-25.55	0	50	0.0021	18.6	0.0007	1	-1.71	0.2475	20	0.0013	34.5	0.001	1	-0.2946	0.9488	16	0.0014	61.4
Egr1(Zf)/K562-Egr1-ChIP-Seq(GSE32465)/Homer	TGCGTGGGYG	0.1	-3.611	0.0478	826	0.0594	1990.2	0.0556	1	-0.000218	1	563	0.0601	2729.3	0.0691	1	-0.3698	0.9043	483	0.0624	2615.2	0.0638	0.1	-3.139	0.0742	1015	0.0543	1599.9	0.0515	1	-0.5215	0.7746	1281	0.0548	1452.7	0.0552	0.1	-3.074	0.0677	987	0.0626	2002.9	0.0594	1	-0.00057	1	525	0.0457	1990
Egr2(Zf)/Thymocytes-Egr2-ChIP-Seq(GSE34254)/Homer	NGCGTGGGCGGR	0.1	-3.897	0.0368	191	0.0137	422.1	0.0118	1	-1.344	0.4181	142	0.0152	566.5	0.0143	0.01	-5.454	0.0084	132	0.0171	551.1	0.0134	0.01	-5.114	0.0122	260	0.0139	368.5	0.0119	0.1	-4.475	0.0185	312	0.0134	308.9	0.0117	0.001	-8.698	0.0003	275	0.0174	470.6	0.014	1	-0.01304	1	109	0.0095	442.8
EHF(ETS)/LoVo-EHF-ChIP-Seq(GSE49402)/Homer	AVCAGGAAGT	1e-60	-138.4	0	2289	0.1647	4204.8	0.1175	1	-1.302	0.4344	1097	0.1171	4545.5	0.1151	1e-14	-33.69	0	1054	0.1363	4412.2	0.1076	1e-38	-88.31	0	2791	0.1492	3649.7	0.1174	1e-18	-41.85	0	3020	0.1293	2915.2	0.1108	1e-40	-93.13	0	2344	0.1487	3824.3	0.1134	0.1	-2.324	0.1689	1381	0.1203	4426.3
EKLF(Zf)/Erythrocyte-Klf1-ChIP-Seq(GSE20478)/Homer	NWGGGTGTGGCY	1	-0.1361	1	348	0.025	950.7	0.0266	1	-0.01806	1	257	0.0274	1228	0.0311	1	-1.511	0.331	267	0.0345	1349	0.0329	1	-1.271	0.4086	403	0.0215	650.9	0.0209	1	-0.2243	0.9902	534	0.0229	623.9	0.0237	1	-0.07194	1	347	0.022	801.1	0.0238	1	-0.4649	0.8298	296	0.0258	998.9
ELF1(ETS)/Jurkat-ELF1-ChIP-Seq(SRA014231)/Homer	AVCCGGAAGT	1e-20	-47.9	0	769	0.0553	1390.2	0.0389	1	-0.09981	1	384	0.041	1726.1	0.0437	0.1	-4.599	0.0184	352	0.0455	1647.9	0.0402	1e-20	-46.87	0	928	0.0496	1123	0.0361	1e-05	-11.65	0	1005	0.043	988.1	0.0375	1e-17	-39.71	0	869	0.0551	1379.5	0.0409	0.1	-3.472	0.0612	440	0.0383	1333.7
ELF3(ETS)/PDAC-ELF3-ChIP-Seq(GSE64557)/Homer	ANCAGGAAGT	1e-71	-165.3	0	1461	0.1051	2307.2	0.0645	0.1	-2.368	0.1686	626	0.0668	2506.9	0.0635	1e-12	-29.78	0	614	0.0794	2409.3	0.0588	1e-53	-123.5	0	1734	0.0927	1968.2	0.0633	1e-20	-46.28	0	1781	0.0762	1609.2	0.0611	1e-60	-138.3	0	1487	0.0943	2047.1	0.0607	0.01	-6.562	0.0034	814	0.0709	2432.2
Elf4(ETS)/BMDM-Elf4-ChIP-Seq(GSE88699)/Homer	ACTTCCKGKT	1e-47	-109.2	0	1796	0.1292	3279.9	0.0917	1	-1.043	0.5447	899	0.096	3744.3	0.0948	1e-06	-15.67	0	833	0.1077	3711.7	0.0905	1e-36	-83.27	0	2102	0.1124	2654.4	0.0854	1e-11	-26.98	0	2317	0.0992	2267	0.0861	1e-32	-75.88	0	1863	0.1182	3019.4	0.0896	0.1	-2.381	0.1603	1076	0.0937	3428.1
ELF5(ETS)/T47D-ELF5-ChIP-Seq(GSE30407)/Homer	ACVAGGAAGT	1e-60	-140.2	0	1409	0.1014	2300.3	0.0643	1	-0.7126	0.7176	590	0.063	2484.7	0.0629	1e-09	-21.77	0	579	0.0749	2368.6	0.0578	1e-47	-109.9	0	1683	0.09	1944.4	0.0626	1e-11	-27.24	0	1696	0.0726	1614.1	0.0613	1e-54	-125.8	0	1458	0.0925	2043.8	0.0606	0.001	-7.038	0.0022	788	0.0686	2338.9
Elk1(ETS)/Hela-Elk1-ChIP-Seq(GSE31477)/Homer	HACTTCCGGY	1e-12	-29.3	0	731	0.0526	1429.8	0.04	1	-0.003817	1	372	0.0397	1789.5	0.0453	1	-2.095	0.1951	348	0.045	1733.2	0.0423	1e-09	-21.51	0	899	0.0481	1214.8	0.0391	1e-05	-13.03	0	1034	0.0443	1009.4	0.0384	1e-09	-21.97	0	854	0.0542	1473.4	0.0437	1	-0.6526	0.712	405	0.0353	1344.6
Elk4(ETS)/Hela-Elk4-ChIP-Seq(GSE31477)/Homer	NRYTTCCGGY	1e-10	-24.39	0	681	0.049	1355.5	0.0379	1	-0.000562	1	330	0.0352	1649.1	0.0418	0.1	-2.816	0.0985	332	0.0429	1615.2	0.0394	1e-06	-14.42	0	839	0.0448	1176.7	0.0379	0.01	-6.067	0.004	959	0.0411	986.1	0.0375	1e-06	-14.89	0	799	0.0507	1431.2	0.0425	1	-0.2379	0.9837	382	0.0333	1316.2
Eomes(T-box)/H9-Eomes-ChIP-Seq(GSE26097)/Homer	ATTAACACCT	1	-0.7227	0.6277	3176	0.2285	8170	0.2283	1	-0.1925	1	1883	0.2011	8092.1	0.2049	1	-0.000256	1	1517	0.1961	8695.2	0.2121	1	-0.903	0.5688	4313	0.2305	7142.8	0.2298	1	-0.0208	1	5049	0.2161	5833.6	0.2217	1	-0.001581	1	3380	0.2144	7555.8	0.2241	1	-0.03381	1	2520	0.2194	8619.8
ERE(NR),IR3/MCF7-ERa-ChIP-Seq(Unpublished)/Homer	VAGGTCACNSTGACC	1e-105	-244	0	805	0.0579	869.3	0.0243	1e-834	-1920	0	1804	0.1926	1224.1	0.031	1e-812	-1871	0	1639	0.2119	1292.7	0.0315	1e-29	-68.21	0	690	0.0369	723	0.0233	1e-609	-1402	0	2334	0.0999	718	0.0273	1e-299	-688.7	0	1328	0.0842	865	0.0257	1e-574	-1322	0	1589	0.1384	1089.4
ERG(ETS)/VCaP-ERG-ChIP-Seq(GSE14097)/Homer	ACAGGAAGTG	1e-49	-115.1	0	2775	0.1997	5451.7	0.1524	1	-0.2547	1	1471	0.1571	6314.8	0.1599	1e-08	-18.6	0	1382	0.1787	6353.6	0.155	1e-37	-87.47	0	3340	0.1785	4482.3	0.1442	1e-12	-27.76	0	3826	0.1638	3873.5	0.1472	1e-31	-72.59	0	2833	0.1797	4909.5	0.1456	0.1	-2.439	0.153	1803	0.157	5798.6
Erra(NR)/HepG2-Erra-ChIP-Seq(GSE31477)/Homer	CAAAGGTCAG	1e-09	-22.82	0	3786	0.2724	8906.8	0.2489	1e-182	-420.7	0	4036	0.431	11469.8	0.2904	1e-109	-252.6	0	3201	0.4138	12075.9	0.2945	0.1	-4.52	0.0212	4439	0.2373	7154.5	0.2302	1e-152	-350.2	0	7667	0.3282	6613.7	0.2513	1e-38	-89.19	0	4447	0.2821	7983.5	0.2368	1e-172	-396.9	0	4369	0.3804	9925.7
ERRg(NR)/Kidney-ESRRG-ChIP-Seq(GSE104905)/Homer	GTGACCTTGRVN	1e-22	-51.15	0	1437	0.1034	2859.9	0.0799	1e-287	-660.9	0	2075	0.2216	3758.5	0.0952	1e-167	-385.3	0	1527	0.1974	3851.6	0.0939	1e-07	-17.86	0	1596	0.0853	2315.5	0.0745	1e-241	-556.1	0	3386	0.1449	2103.2	0.0799	1e-70	-161.3	0	1866	0.1184	2623.9	0.0778	1e-221	-509.7	0	2054	0.1789	3239.7
Esrrb(NR)/mES-Esrrb-ChIP-Seq(GSE11431)/Homer	KTGACCTTGA	1e-17	-40.51	0	1151	0.0828	2292.7	0.0641	0	-710.6	0	1842	0.1967	2982.8	0.0755	1e-217	-500.9	0	1453	0.1878	3141.3	0.0766	1e-06	-15.25	0	1303	0.0696	1885.6	0.0607	1e-236	-544.8	0	2867	0.1227	1682.3	0.0639	1e-80	-186.4	0	1619	0.1027	2111.6	0.0626	1e-251	-578	0	1834	0.1597	2570.9
ETS:E-box(ETS,bHLH)/HPC7-Scl-ChIP-Seq(GSE22178)/Homer	AGGAARCAGCTG	0.001	-8.103	0.0007	133	0.0096	250.8	0.007	1	-0.5544	0.8113	80	0.0085	343.3	0.0087	1	-1.254	0.4169	71	0.0092	350.4	0.0085	0.1	-2.373	0.1518	152	0.0081	226.2	0.0073	1e-06	-15.59	0	237	0.0101	188.3	0.0072	0.1	-3.401	0.0496	134	0.0085	243.4	0.0072	1	-0.03545	1	80	0.007	321.2
ETS:RUNX(ETS,Runt)/Jurkat-RUNX1-ChIP-Seq(GSE17954)/Homer	RCAGGATGTGGT	0.01	-6.897	0.0023	171	0.0123	344.4	0.0096	1	-0.000342	1	67	0.0072	414.7	0.0105	1	-0.4476	0.8575	72	0.0093	396.1	0.0097	0.0001	-9.435	0.0002	186	0.0099	231.5	0.0074	1	-0.01483	1	185	0.0079	243.2	0.0092	1	-1.713	0.2475	136	0.0086	268.3	0.008	1	-0.664	0.7062	105	0.0091	348.1
ETS(ETS)/Promoter/Homer	AACCGGAAGT	1e-15	-35.32	0	496	0.0357	874.4	0.0244	1	-0.2343	1	241	0.0257	1068.4	0.0271	0.1	-2.81	0.0988	216	0.0279	1028.4	0.0251	1e-09	-21.84	0	555	0.0297	703.1	0.0226	0.0001	-9.218	0.0002	620	0.0265	600.2	0.0228	1e-13	-31.85	0	558	0.0354	853.5	0.0253	0.1	-3.45	0.0623	276	0.024	816.4
Ets1-distal(ETS)/CD4+-PolII-ChIP-Seq(Barski_et_al.)/Homer	MACAGGAAGT	1e-15	-35.18	0	527	0.0379	941.1	0.0263	1	-0.03098	1	240	0.0256	1136.2	0.0288	1e-05	-12.21	0	263	0.034	1051	0.0256	1e-09	-20.89	0	605	0.0323	781.5	0.0251	1e-06	-15.05	0	689	0.0295	639.4	0.0243	1e-12	-29.27	0	545	0.0346	843.8	0.025	0.001	-9.193	0.0003	369	0.0321	1003.1
ETS1(ETS)/Jurkat-ETS1-ChIP-Seq(GSE17954)/Homer	ACAGGAAGTG	1e-31	-71.5	0	1756	0.1263	3431.5	0.0959	1	-0.7143	0.7176	940	0.1004	3959.2	0.1003	0.01	-5.866	0.0056	814	0.1052	3928.6	0.0958	1e-30	-71.03	0	2151	0.115	2788.6	0.0897	1e-05	-13.12	0	2356	0.1009	2421.2	0.092	1e-23	-54.2	0	1820	0.1154	3081.2	0.0914	0.1	-2.989	0.0936	1129	0.0983	3569
ETV1(ETS)/GIST48-ETV1-ChIP-Seq(GSE22441)/Homer	AACCGGAAGT	1e-35	-81.04	0	2251	0.162	4493.4	0.1256	1	-0.308	0.9799	1214	0.1296	5204.4	0.1318	0.0001	-10.31	0.0001	1121	0.1449	5306.1	0.1294	1e-31	-71.84	0	2744	0.1467	3672.9	0.1182	1e-10	-23.41	0	3190	0.1366	3225.8	0.1226	1e-23	-54.18	0	2394	0.1518	4197.8	0.1245	1	-1.348	0.3943	1457	0.1269	4750.2
Etv2(ETS)/ES-ER71-ChIP-Seq(GSE59402)/Homer	NNAYTTCCTGHN	1e-46	-106.4	0	1678	0.1207	3036.7	0.0849	1	-0.7637	0.6876	823	0.0879	3459.3	0.0876	0.0001	-9.482	0.0002	742	0.0959	3432.6	0.0837	1e-31	-72.11	0	1970	0.1053	2515.1	0.0809	1e-08	-19.81	0	2164	0.0926	2157	0.082	1e-25	-59.67	0	1654	0.1049	2726.7	0.0809	1	-1.941	0.2418	1018	0.0886	3265.8
ETV4(ETS)/HepG2-ETV4-ChIP-Seq(ENCODE)/Homer	ACCGGAAGTG	1e-25	-58.05	0	1762	0.1268	3549.2	0.0992	1	-0.06037	1	966	0.1032	4269.7	0.1081	0.0001	-10.94	0	910	0.1176	4224.5	0.103	1e-24	-56.86	0	2108	0.1127	2804.7	0.0902	1e-07	-16.25	0	2474	0.1059	2518.6	0.0957	1e-20	-46.94	0	1896	0.1203	3284.9	0.0974	0.1	-2.893	0.1018	1154	0.1005	3654.4
EWS:ERG-fusion(ETS)/CADO_ES1-EWS:ERG-ChIP-Seq(SRA014231)/Homer	ATTTCCTGTN	1e-35	-81.49	0	1274	0.0917	2294.7	0.0641	1	-1.51	0.3608	565	0.0603	2307	0.0584	1e-06	-14.14	0	537	0.0694	2309.1	0.0563	1e-17	-40.07	0	1538	0.0822	2052.3	0.066	1e-08	-19.15	0	1615	0.0691	1579.5	0.06	1e-21	-50	0	1268	0.0804	2061	0.0611	0.01	-6.902	0.0025	799	0.0696	2376.2
EWS:FLI1-fusion(ETS)/SK_N_MC-EWS:FLI1-ChIP-Seq(SRA014231)/Homer	VACAGGAAAT	1e-25	-58.2	0	934	0.0672	1689	0.0472	1	-0.09819	1	440	0.047	1970.1	0.0499	0.001	-7.877	0.0009	437	0.0565	1970.7	0.0481	1e-16	-37.31	0	1107	0.0592	1428.5	0.046	0.0001	-9.683	0.0001	1235	0.0529	1248.3	0.0474	1e-12	-28.07	0	969	0.0615	1645.3	0.0488	1	-1.2	0.4461	558	0.0486	1808.2
Fli1(ETS)/CD8-FLI-ChIP-Seq(GSE20898)/Homer	NRYTTCCGGH	1e-34	-79.18	0	1761	0.1267	3388.1	0.0947	1	-0.3889	0.9152	907	0.0968	3879.1	0.0982	0.01	-5.253	0.01	794	0.1027	3854.2	0.094	1e-23	-53.19	0	2103	0.1124	2819.7	0.0907	1e-07	-18.02	0	2362	0.1011	2382.8	0.0905	1e-22	-50.73	0	1877	0.1191	3217.5	0.0954	1	-1.125	0.4709	1084	0.0944	3543.6
Fosl2(bZIP)/3T3L1-Fosl2-ChIP-Seq(GSE56872)/Homer	NATGASTCABNN	1e-616	-1421	0	1792	0.1289	997.2	0.0279	1e-123	-285.3	0	746	0.0797	1170.5	0.0296	1e-472	-1087	0	1228	0.1588	1275.8	0.0311	1e-372	-858.7	0	1566	0.0837	759.1	0.0244	1e-465	-1071	0	2143	0.0917	755.5	0.0287	1e-852	-1962	0	2196	0.1393	901.6	0.0267	1e-182	-419.9	0	978	0.0852	1123.4
Fox:Ebox(Forkhead,bHLH)/Panc1-Foxa2-ChIP-Seq(GSE47459)/Homer	NNNVCTGWGYAAACASN	1e-224	-517.9	0	2447	0.1761	3197.3	0.0894	1e-15	-35.64	0	984	0.1051	3210.2	0.0813	1e-58	-135.3	0	1055	0.1364	3340.3	0.0815	1e-378	-872.3	0	3583	0.1915	2864.2	0.0921	1e-248	-572.1	0	3632	0.1555	2293.5	0.0871	1e-467	-1076	0	3308	0.2098	2990.3	0.0887	1e-32	-74.9	0	1391	0.1211	3343.5
FOXA1:AR(Forkhead,NR)/LNCAP-AR-ChIP-Seq(GSE27824)/Homer	AGTAAACAAAAAAGAACAND	1e-08	-19.94	0	135	0.0097	201	0.0056	1	-0.6774	0.7369	32	0.0034	134.6	0.0034	1	-0.3831	0.895	24	0.0031	138.6	0.0034	1e-09	-21.16	0	224	0.012	241.1	0.0078	0.001	-8.114	0.0005	183	0.0078	158.6	0.006	1e-07	-16.12	0	170	0.0108	237.2	0.007	1	-0.2823	0.952	65	0.0057	233.6
FOXA1(Forkhead)/LNCAP-FOXA1-ChIP-Seq(GSE27824)/Homer	WAAGTAAACA	1e-278	-641.1	0	2994	0.2154	3937.7	0.1101	1e-29	-68.48	0	991	0.1058	2890.1	0.0732	1e-89	-207	0	1127	0.1457	3182	0.0776	1e-443	-1021	0	4700	0.2512	4007.7	0.1289	1e-359	-828.1	0	4629	0.1982	2830.9	0.1076	1e-624	-1438	0	4283	0.2717	3892.8	0.1155	1e-34	-79.29	0	1603	0.1396	3917
FOXA1(Forkhead)/MCF7-FOXA1-ChIP-Seq(GSE26831)/Homer	WAAGTAAACA	1e-268	-617.3	0	2571	0.185	3199.1	0.0894	1e-26	-60.44	0	789	0.0842	2247.2	0.0569	1e-85	-197.2	0	937	0.1211	2498.6	0.0609	1e-444	-1025	0	4159	0.2223	3339.5	0.1074	1e-366	-843.9	0	3995	0.171	2280.6	0.0867	1e-623	-1436	0	3757	0.2383	3144.2	0.0933	1e-31	-71.54	0	1305	0.1136	3124.8
Foxa2(Forkhead)/Liver-Foxa2-ChIP-Seq(GSE25694)/Homer	CYTGTTTACWYW	1e-259	-596.9	0	2201	0.1584	2575.3	0.072	1e-26	-62.13	0	750	0.0801	2098.6	0.0531	1e-74	-172.6	0	852	0.1101	2300.6	0.0561	1e-398	-917.7	0	3267	0.1746	2437.1	0.0784	1e-321	-740.1	0	3299	0.1412	1823.5	0.0693	1e-569	-1311	0	3102	0.1968	2409.6	0.0715	1e-37	-85.49	0	1138	0.0991	2556.6
Foxa3(Forkhead)/Liver-Foxa3-ChIP-Seq(GSE77670)/Homer	BSNTGTTTACWYWGN	1e-229	-527.8	0	1116	0.0803	932.7	0.0261	1e-39	-90.15	0	342	0.0365	649.5	0.0164	1e-71	-164.4	0	412	0.0533	789.4	0.0193	1e-351	-810	0	1695	0.0906	909.9	0.0293	1e-284	-655.9	0	1644	0.0704	667.2	0.0254	1e-473	-1090	0	1699	0.1078	944.4	0.028	1e-32	-74.62	0	522	0.0455	985.6
FoxD3(forkhead)/ZebrafishEmbryo-Foxd3.biotin-ChIP-seq(GSE106676)/Homer	TGTTTAYTTAGC	1e-76	-176.8	0	1725	0.1241	2805.6	0.0784	1e-10	-23.08	0	609	0.065	1976	0.05	1e-31	-73.54	0	645	0.0834	2096.5	0.0511	1e-157	-363.3	0	2781	0.1486	2741.6	0.0882	1e-111	-257.2	0	2655	0.1137	1909.3	0.0725	1e-196	-453.5	0	2426	0.1539	2742.4	0.0813	1e-14	-33.41	0	1010	0.0879	2616.3
Foxf1(Forkhead)/Lung-Foxf1-ChIP-Seq(GSE77951)/Homer	WWATRTAAACAN	1e-122	-282	0	2014	0.1449	3013.4	0.0842	1e-17	-41.16	0	673	0.0719	2008.3	0.0509	1e-44	-101.6	0	730	0.0944	2240.2	0.0546	1e-195	-449.6	0	3221	0.1722	3129.8	0.1007	1e-146	-336.5	0	3095	0.1325	2168.4	0.0824	1e-307	-708.7	0	2832	0.1796	2870.5	0.0851	1e-21	-48.65	0	1141	0.0994	2847.2
Foxh1(Forkhead)/hESC-FOXH1-ChIP-Seq(GSE29422)/Homer	NNTGTGGATTSS	1e-07	-17.49	0	908	0.0653	1950	0.0545	1	-1.024	0.5508	402	0.0429	1664.2	0.0421	0.001	-7.019	0.0019	395	0.0511	1787.5	0.0436	1e-11	-25.8	0	1341	0.0717	1852.4	0.0596	1e-05	-13.25	0	1362	0.0583	1354.5	0.0515	1e-10	-24.06	0	1054	0.0669	1842.9	0.0547	0.1	-2.389	0.1596	629	0.0548	1977.8
FOXK1(Forkhead)/HEK293-FOXK1-ChIP-Seq(GSE51673)/Homer	NVWTGTTTAC	1e-135	-311.8	0	2239	0.1611	3367.1	0.0941	1e-21	-50.56	0	882	0.0942	2667	0.0675	1e-49	-113.5	0	901	0.1165	2858.1	0.0697	1e-208	-480.3	0	3419	0.1827	3323.1	0.1069	1e-179	-412.6	0	3465	0.1483	2376.8	0.0903	1e-288	-664.8	0	3015	0.1912	3232	0.0959	1e-27	-64.2	0	1354	0.1179	3325.3
FOXK2(Forkhead)/U2OS-FOXK2-ChIP-Seq(E-MTAB-2204)/Homer	SCHTGTTTACAT	1e-94	-216.9	0	1414	0.1017	2037.4	0.0569	1e-09	-22.87	0	574	0.0613	1849	0.0468	1e-30	-70.09	0	589	0.0761	1890.2	0.0461	1e-138	-319	0	2079	0.1111	1935	0.0623	1e-123	-284.6	0	2210	0.0946	1466.5	0.0557	1e-213	-490.5	0	1934	0.1227	1917.9	0.0569	1e-24	-56.38	0	860	0.0749	1984.8
FoxL2(Forkhead)/Ovary-FoxL2-ChIP-Seq(GSE60858)/Homer	WWTRTAAACAVG	1e-144	-331.9	0	1922	0.1383	2681.6	0.0749	1e-20	-47.96	0	659	0.0704	1898	0.0481	1e-47	-108.4	0	714	0.0923	2130.5	0.052	1e-200	-460.6	0	2977	0.1591	2792.5	0.0898	1e-158	-364.5	0	2958	0.1266	2000.3	0.076	1e-298	-687.5	0	2676	0.1697	2673.1	0.0793	1e-27	-62.45	0	1092	0.0951	2590.7
FOXM1(Forkhead)/MCF7-FOXM1-ChIP-Seq(GSE72977)/Homer	TRTTTACTTW	1e-264	-608.2	0	2625	0.1889	3319.2	0.0928	1e-25	-59.6	0	838	0.0895	2426.8	0.0615	1e-84	-194.2	0	998	0.129	2747.2	0.067	1e-453	-1044	0	4211	0.2251	3375.8	0.1086	1e-340	-784.8	0	4026	0.1723	2370.5	0.0901	1e-615	-1417	0	3800	0.241	3228.5	0.0958	1e-34	-79.44	0	1395	0.1215	3319.1
Foxo1(Forkhead)/RAW-Foxo1-ChIP-Seq(Fan_et_al.)/Homer	CTGTTTAC	1e-77	-178.1	0	3517	0.253	6749.1	0.1886	1e-07	-18.27	0	1725	0.1842	6417.3	0.1625	1e-35	-81.49	0	1689	0.2184	6709.4	0.1636	1e-111	-255.7	0	4765	0.2547	5843.4	0.188	1e-73	-169	0	5403	0.2313	4837.7	0.1838	1e-165	-381.9	0	4238	0.2688	6069.7	0.18	1e-08	-19.76	0	2330	0.2029	6907.6
Foxo3(Forkhead)/U2OS-Foxo3-ChIP-Seq(E-MTAB-2701)/Homer	DGTAAACA	1e-126	-291.3	0	1727	0.1243	2421.9	0.0677	1e-25	-57.77	0	632	0.0675	1726.9	0.0437	1e-54	-125.3	0	686	0.0887	1918.9	0.0468	1e-190	-439.1	0	2624	0.1403	2387.1	0.0768	1e-161	-372	0	2629	0.1125	1701.8	0.0647	1e-324	-746.2	0	2428	0.154	2218.3	0.0658	1e-24	-56.18	0	974	0.0848	2305.6
FOXP1(Forkhead)/H9-FOXP1-ChIP-Seq(GSE31006)/Homer	NYYTGTTTACHN	1e-110	-254.3	0	1082	0.0778	1321.5	0.0369	1e-20	-46.77	0	376	0.0401	946.8	0.024	1e-49	-114.3	0	435	0.0562	1042.3	0.0254	1e-172	-396.7	0	1652	0.0883	1291.5	0.0415	1e-145	-334	0	1629	0.0697	917.6	0.0349	1e-270	-623.8	0	1558	0.0988	1209.3	0.0359	1e-24	-56.96	0	584	0.0509	1230.4
Fra1(bZIP)/BT549-Fra1-ChIP-Seq(GSE46166)/Homer	NNATGASTCATH	1e-709	-1633	0	2494	0.1794	1687.8	0.0472	1e-147	-339.1	0	1024	0.1093	1755.8	0.0445	1e-533	-1228	0	1571	0.2031	1887.8	0.046	1e-383	-883.3	0	2307	0.1233	1439.7	0.0463	1e-495	-1142	0	3042	0.1302	1304.5	0.0496	1e-934	-2152	0	2993	0.1898	1556.8	0.0462	1e-209	-483.3	0	1396	0.1216	1840.5
Fra2(bZIP)/Striatum-Fra2-ChIP-Seq(GSE43429)/Homer	GGATGACTCATC	1e-672	-1548	0	2273	0.1635	1477.1	0.0413	1e-136	-314.4	0	948	0.1012	1620.6	0.041	1e-491	-1131	0	1464	0.1893	1767.7	0.0431	1e-377	-868.2	0	2034	0.1087	1182.5	0.038	1e-462	-1066	0	2722	0.1165	1133.7	0.0431	1e-908	-2092	0	2730	0.1732	1328.1	0.0394	1e-197	-455.2	0	1257	0.1095	1610.9
FXR(NR),IR1/Liver-FXR-ChIP-Seq(Chong_et_al.)/Homer	AGGTCANTGACCTB	1e-05	-11.65	0	673	0.0484	1466.9	0.041	1e-33	-77.09	0	732	0.0782	1929.9	0.0489	1e-34	-79.78	0	653	0.0844	2081.7	0.0508	0.1	-4.263	0.0264	708	0.0378	1083.2	0.0348	1e-22	-51.13	0	1326	0.0568	1135.3	0.0431	1e-11	-26.57	0	793	0.0503	1321.1	0.0392	1e-24	-56.02	0	757	0.0659	1702.3
GABPA(ETS)/Jurkat-GABPa-ChIP-Seq(GSE17954)/Homer	RACCGGAAGT	1e-27	-62.44	0	1475	0.1061	2860.8	0.08	1	-0.1437	1	756	0.0807	3311.7	0.0839	0.0001	-9.967	0.0001	712	0.092	3268.2	0.0797	1e-23	-55.1	0	1767	0.0944	2305.8	0.0742	1e-10	-23.2	0	2042	0.0874	2002.9	0.0761	1e-26	-59.88	0	1595	0.1012	2613.6	0.0775	1	-1.565	0.3289	897	0.0781	2894.3
GATA:SCL(Zf,bHLH)/Ter119-SCL-ChIP-Seq(GSE18720)/Homer	CRGCTGBNGNSNNSAGATAA	0.01	-4.724	0.0173	154	0.0111	325.5	0.0091	0.1	-2.787	0.1146	110	0.0117	398	0.0101	1	-1.124	0.4706	90	0.0116	453.9	0.0111	1	-1.642	0.2939	187	0.01	292	0.0094	1	-1.948	0.2103	264	0.0113	279	0.0106	1	-1.259	0.3739	157	0.01	320.8	0.0095	1	-1.332	0.3993	133	0.0116	416.1
GATA(Zf),IR3/iTreg-Gata3-ChIP-Seq(GSE20898)/Homer	NNNNNBAGATAWYATCTVHN	1e-25	-58.79	0	369	0.0265	522.3	0.0146	1e-14	-33.3	0	207	0.0221	484	0.0123	1e-28	-65.02	0	215	0.0278	482.5	0.0118	1e-68	-156.8	0	631	0.0337	481.6	0.0155	1e-118	-273.5	0	800	0.0342	352.1	0.0134	1e-134	-309.6	0	663	0.0421	459.9	0.0136	1e-27	-62.93	0	336	0.0293	578.8
GATA(Zf),IR4/iTreg-Gata3-ChIP-Seq(GSE20898)/Homer	NAGATWNBNATCTNN	1e-19	-44.69	0	186	0.0134	226.3	0.0063	1e-14	-32.58	0	98	0.0105	169.9	0.0043	1e-20	-47.91	0	108	0.014	196.6	0.0048	1e-58	-134.6	0	344	0.0184	207.5	0.0067	1e-76	-176.7	0	413	0.0177	159.9	0.0061	1e-75	-172.7	0	334	0.0212	215.4	0.0064	1e-16	-37.58	0	161	0.014	256.8
Gata1(Zf)/K562-GATA1-ChIP-Seq(GSE18829)/Homer	SAGATAAGRV	1	-0.2633	0.9188	652	0.0469	1726	0.0482	1e-11	-26.36	0	525	0.0561	1627.6	0.0412	1e-10	-23.68	0	431	0.0557	1657.8	0.0404	1	-0.504	0.7835	995	0.0532	1666.3	0.0536	1e-08	-19.07	0	1320	0.0565	1270.2	0.0483	1	-2.006	0.1888	835	0.053	1719.3	0.051	1e-07	-17.71	0	744	0.0648	2013.3
Gata2(Zf)/K562-GATA2-ChIP-Seq(GSE18829)/Homer	BBCTTATCTS	1	-0.451	0.7901	757	0.0545	1972.4	0.0551	1e-14	-32.56	0	590	0.063	1797	0.0455	1e-13	-30.45	0	489	0.0632	1833.4	0.0447	1	-1.266	0.4086	1152	0.0616	1883	0.0606	1e-08	-20.19	0	1513	0.0648	1465.1	0.0557	0.01	-4.926	0.0116	964	0.0611	1907.8	0.0566	1e-08	-19.17	0	826	0.0719	2240.7
GATA3(Zf),DR4/iTreg-Gata3-ChIP-Seq(GSE20898)/Homer	AGATGKDGAGATAAG	0.01	-5.653	0.0072	122	0.0088	243.4	0.0068	1e-06	-14.52	0	88	0.0094	209.2	0.0053	0.001	-7.984	0.0008	65	0.0084	218.6	0.0053	1e-17	-39.77	0	262	0.014	244.9	0.0079	1e-18	-41.8	0	283	0.0121	181	0.0069	1e-24	-56.97	0	223	0.0141	218.9	0.0065	0.01	-4.675	0.0198	110	0.0096	288.9
GATA3(Zf),DR8/iTreg-Gata3-ChIP-Seq(GSE20898)/Homer	AGATSTNDNNDSAGATAASN	1e-22	-52.36	0	166	0.0119	177.5	0.005	1e-05	-12.83	0	81	0.0086	196	0.005	1e-10	-23.32	0	89	0.0115	219.4	0.0054	1e-21	-49.01	0	230	0.0123	189.6	0.0061	1e-16	-38.84	0	260	0.0111	165.7	0.0063	1e-37	-87.19	0	228	0.0145	180.5	0.0054	1e-08	-20.45	0	128	0.0111	238.5
GATA3(Zf)/iTreg-Gata3-ChIP-Seq(GSE20898)/Homer	AGATAASR	1	-2.015	0.2053	2002	0.144	5035.3	0.1407	1e-31	-72.09	0	1390	0.1484	4298.2	0.1088	1e-15	-34.79	0	1103	0.1426	4627.7	0.1129	0.01	-4.983	0.0138	3050	0.163	4862	0.1564	1e-11	-26.27	0	3677	0.1574	3725.2	0.1416	1e-08	-19.07	0	2488	0.1578	4775.5	0.1417	1e-15	-36.47	0	1966	0.1712	5468.3
Gata4(Zf)/Heart-Gata4-ChIP-Seq(GSE35151)/Homer	NBWGATAAGR	1	-1.969	0.2133	1245	0.0896	3111	0.087	1e-29	-67.06	0	948	0.1012	2750.6	0.0697	1e-18	-43.34	0	749	0.0968	2847.3	0.0694	0.01	-5.219	0.0111	1900	0.1016	2984.1	0.096	1e-11	-27.44	0	2354	0.1008	2303.7	0.0875	1e-07	-17.09	0	1606	0.1019	3013.7	0.0894	1e-13	-32.09	0	1271	0.1107	3410.7
Gata6(Zf)/HUG1N-GATA6-ChIP-Seq(GSE51936)/Homer	YCTTATCTBN	1	-1.653	0.2845	1093	0.0786	2742.7	0.0767	1e-26	-61.82	0	824	0.088	2358.6	0.0597	1e-18	-42.86	0	658	0.0851	2443.2	0.0596	0.1	-3.237	0.0681	1671	0.0893	2663.8	0.0857	1e-12	-28.74	0	2135	0.0914	2064.3	0.0784	1e-06	-14.39	0	1409	0.0894	2653.4	0.0787	1e-13	-32.01	0	1148	0.1	3042.9
Gfi1b(Zf)/HPC7-Gfi1b-ChIP-Seq(GSE22178)/Homer	MAATCACTGC	1	0	1	958	0.0689	3015.6	0.0843	1	0	1	576	0.0615	3175.9	0.0804	1	0	1	504	0.0652	3515	0.0857	1	0	1	1341	0.0717	2609.7	0.084	1	0	1	1629	0.0697	2286.1	0.0869	1	0	1	1077	0.0683	2848.7	0.0845	1	0	1	804	0.07	3335.5
GFX(?)/Promoter/Homer	ATTCTCGCGAGA	1	-0.197	0.9629	7	0.0005	24.7	0.0007	1	0	1	0	0	19.5	0.0005	1	-0.0324	1	2	0.0003	28.8	0.0007	1	-0.2283	0.9542	7	0.0004	15.7	0.0005	1	-0.001403	1	6	0.0003	18.1	0.0007	1	-0.1412	1	10	0.0006	29.1	0.0009	1	-0.09711	1	3	0.0003	18.7
GFY-Staf(?,Zf)/Promoter/Homer	RACTACAATTCCCAGAAKGC	1	-0.9113	0.541	53	0.0038	131.9	0.0037	1	-1e-06	1	10	0.0011	137.4	0.0035	1	-0.4794	0.8375	21	0.0027	117.5	0.0029	1	-1.813	0.2531	67	0.0036	98.2	0.0032	1	-1.004	0.498	86	0.0037	93.9	0.0036	0.0001	-10.3	0.0001	87	0.0055	117.1	0.0035	1	-0.1864	1	36	0.0031	138.5
GFY(?)/Promoter/Homer	ACTACAATTCCC	1	-2.072	0.1946	85	0.0061	192.7	0.0054	1	-0.07958	1	33	0.0035	175.9	0.0045	1	-0.258	0.9697	35	0.0045	208.5	0.0051	1	-1.028	0.5088	99	0.0053	158.1	0.0051	1	-0.01376	1	121	0.0052	165.7	0.0063	0.001	-7.136	0.0014	115	0.0073	180.7	0.0054	1	-1.445	0.3654	67	0.0058	202.4
Gli2(Zf)/GM2-Gli2-ChIP-Chip(GSE112702)/Homer	YSTGGGTGGTCT	1	-0.000971	1	333	0.024	1008	0.0282	1	-0.2948	0.9807	340	0.0363	1483.5	0.0376	1	-0.001361	1	247	0.0319	1568.5	0.0383	1	-1.6e-05	1	376	0.0201	766.3	0.0247	1	-0.1172	1	604	0.0259	714.1	0.0271	1	-0.00036	1	334	0.0212	852.4	0.0253	1	-6e-06	1	283	0.0246	1199
GLI3(Zf)/Limb-GLI3-ChIP-Chip(GSE11077)/Homer	CGTGGGTGGTCC	1	-0.07397	1	150	0.0108	433.6	0.0121	1	-0.001468	1	121	0.0129	658.9	0.0167	1	-0.003471	1	100	0.0129	683.6	0.0167	1	-0.000202	1	152	0.0081	331.3	0.0107	1	-0.04175	1	249	0.0107	312.1	0.0119	1	-0.000446	1	124	0.0079	351.2	0.0104	1	-0.0119	1	116	0.0101	469.3
GLIS3(Zf)/Thyroid-Glis3.GFP-ChIP-Seq(GSE103297)/Homer	CTCCCTGGGAGGCCN	1	0	1	2493	0.1794	7901.2	0.2208	1	0	1	2138	0.2283	10648.6	0.2697	1	0	1	1677	0.2168	11060.9	0.2698	1	0	1	3148	0.1683	6044.7	0.1945	1	0	1	4605	0.1971	5946.1	0.2259	1	0	1	2773	0.1759	7361.6	0.2184	1	0	1	2337	0.2035	8738
GRE(NR),IR3/A549-GR-ChIP-Seq(GSE32465)/Homer	NRGVACABNVTGTYCY	0.1	-3.767	0.0413	171	0.0123	376.2	0.0105	1e-12	-27.85	0	187	0.02	450	0.0114	1e-05	-12.55	0	118	0.0153	401.6	0.0098	1	-0.7548	0.647	197	0.0105	325	0.0105	1e-08	-18.68	0	328	0.014	266.8	0.0101	0.0001	-10.88	0	217	0.0138	346.1	0.0103	1e-07	-16.43	0	181	0.0158	395.5
GRE(NR),IR3/RAW264.7-GRE-ChIP-Seq(Unpublished)/Homer	VAGRACAKWCTGTYC	0.01	-6.534	0.0032	299	0.0215	645	0.018	1e-33	-78.07	0	367	0.0392	765.1	0.0194	1e-25	-59.21	0	268	0.0346	694.9	0.0169	1	-1.669	0.2871	377	0.0202	598.4	0.0193	1e-24	-56.79	0	649	0.0278	475.5	0.0181	1e-12	-28.08	0	406	0.0258	599.2	0.0178	1e-11	-26.68	0	335	0.0292	745
GRHL2(CP2)/HBE-GRHL2-ChIP-Seq(GSE46194)/Homer	AAACYKGTTWDACMRGTTTB	1e-73	-169.5	0	890	0.064	1180.3	0.033	0.0001	-11.49	0	347	0.0371	1157.3	0.0293	1e-23	-54.2	0	388	0.0502	1186.9	0.0289	1e-126	-290.6	0	1258	0.0672	996	0.032	1e-67	-155.5	0	1223	0.0524	809.8	0.0308	1e-138	-318.4	0	1165	0.0739	1102.9	0.0327	1e-07	-17.45	0	496	0.0432	1279.3
GSC(Homeobox)/FrogEmbryos-GSC-ChIP-Seq(DRA000576)/Homer	RGGATTAR	1	0	1	2327	0.1674	6840.6	0.1912	1	0	1	953	0.1018	6545.5	0.1658	1	0	1	903	0.1167	7117.9	0.1736	1	0	1	3265	0.1745	6160.4	0.1982	1	0	1	3063	0.1311	5027	0.191	1	0	1	2326	0.1475	6296.5	0.1868	1	0	1	1599	0.1392	7076.1
Hand2(bHLH)/Mesoderm-Hand2-ChIP-Seq(GSE61475)/Homer	TGACANARRCCAGRC	0.01	-6.363	0.0037	701	0.0504	1616.2	0.0452	1e-05	-12.48	0	564	0.0602	1968	0.0498	0.01	-5.099	0.0116	456	0.059	2150.9	0.0525	0.0001	-10.34	0.0001	858	0.0459	1243.8	0.04	1e-05	-12.35	0	1199	0.0513	1188.8	0.0452	0.001	-9.004	0.0002	737	0.0467	1376.8	0.0408	0.1	-4.591	0.0212	620	0.054	1872.5
HEB(bHLH)/mES-Heb-ChIP-Seq(GSE53233)/Homer	VCAGCTGBNN	0.1	-3.349	0.0601	3604	0.2593	9037.6	0.2526	1	-7.6e-05	1	2684	0.2866	12023.1	0.3045	1	-0.004565	1	2232	0.2886	12385.9	0.3021	1	-0.5374	0.7683	4207	0.2249	7009.3	0.2255	1	-0.000109	1	5695	0.2438	6691.1	0.2543	1	-0.001219	1	3713	0.2355	8287.3	0.2458	1	-0.0214	1	2933	0.2554	10033
HIC1(Zf)/Treg-ZBTB29-ChIP-Seq(GSE99889)/Homer	TGCCAGCB	1e-13	-30.28	0	3784	0.2722	8763.9	0.2449	0.001	-8.026	0.0009	2792	0.2981	11142.1	0.2821	0.001	-6.936	0.002	2298	0.2971	11526.8	0.2811	1e-18	-42.05	0	4681	0.2502	6930.1	0.223	1e-40	-94.21	0	6627	0.2837	6451.9	0.2452	1e-31	-73.68	0	4382	0.2779	7990.8	0.237	1e-13	-30.65	0	3234	0.2816	9552.7
HIF-1a(bHLH)/MCF7-HIF1a-ChIP-Seq(GSE28352)/Homer	TACGTGCV	1	-0.08126	1	258	0.0186	723.9	0.0202	1	-1.175	0.4825	208	0.0222	846.8	0.0214	1	-0.00026	1	131	0.0169	922.4	0.0225	1	-0.01427	1	321	0.0172	600.5	0.0193	1	-0.001279	1	410	0.0176	533.1	0.0203	1	-0.004567	1	283	0.018	702.3	0.0208	1	-0.1936	1	213	0.0185	750.4
HIF-1b(HLH)/T47D-HIF1b-ChIP-Seq(GSE59937)/Homer	RTACGTGC	1	0	1	1099	0.0791	3274	0.0915	1	-0.2904	0.982	879	0.0939	3785.5	0.0959	1	0	1	578	0.0747	3896.9	0.095	1	-3e-05	1	1475	0.0788	2703.2	0.087	1	-1.2e-05	1	1923	0.0823	2371.5	0.0901	1	-0.007976	1	1328	0.0842	3022.6	0.0897	1	-0.02127	1	941	0.0819	3318.1
HIF2a(bHLH)/785_O-HIF2a-ChIP-Seq(GSE34871)/Homer	GCACGTACCC	1	-0.003861	1	328	0.0236	972.5	0.0272	1	-0.808	0.6625	271	0.0289	1132.3	0.0287	1	-1e-06	1	155	0.02	1167.1	0.0285	1	-0.06851	1	438	0.0234	780.6	0.0251	1	-0.01226	1	585	0.025	722	0.0274	1	-0.02636	1	387	0.0245	910.2	0.027	1	-0.01875	1	270	0.0235	1010
HINFP(Zf)/K562-HINFP.eGFP-ChIP-Seq(Encode)/Homer	TWVGGTCCGC	1	-1.824	0.2441	206	0.0148	494.7	0.0138	1	-0.02698	1	161	0.0172	785.1	0.0199	1	-0.000209	1	97	0.0125	717.9	0.0175	1	-1.313	0.3941	285	0.0152	456.4	0.0147	1	-0.3657	0.8837	360	0.0154	416.1	0.0158	1	-1.289	0.3651	347	0.022	718.8	0.0213	1	-0.008313	1	98	0.0085	408.6
HLF(bZIP)/HSC-HLF.Flag-ChIP-Seq(GSE69817)/Homer	RTTATGYAAB	1e-76	-176.9	0	1678	0.1207	2707.7	0.0757	1e-06	-14.05	0	607	0.0648	2104	0.0533	1e-29	-67.15	0	665	0.086	2233.5	0.0545	1e-38	-87.61	0	2211	0.1182	2793.7	0.0899	1e-34	-80.35	0	2269	0.0971	1970.6	0.0749	1e-69	-160.6	0	1836	0.1165	2573.4	0.0763	1e-11	-25.53	0	999	0.087	2676.6
Hnf1(Homeobox)/Liver-Foxa2-Chip-Seq(GSE25694)/Homer	GGTTAAWCATTAA	0.01	-6.372	0.0037	140	0.0101	279	0.0078	0.1	-2.344	0.1719	57	0.0061	200	0.0051	1	-1.932	0.2255	48	0.0062	216.7	0.0053	0.1	-3.996	0.0336	265	0.0142	386.5	0.0124	1	-0.8253	0.5896	221	0.0095	246.7	0.0094	0.1	-3.938	0.03	193	0.0122	354.1	0.0105	0.001	-8.299	0.0007	114	0.0099	267.4
HNF1b(Homeobox)/PDAC-HNF1B-ChIP-Seq(GSE64557)/Homer	GTTAATNATTAA	0.1	-2.656	0.113	169	0.0122	387.7	0.0108	0.1	-3.746	0.0481	72	0.0077	237.5	0.006	0.1	-3.813	0.0389	63	0.0081	255.9	0.0062	0.1	-3.103	0.0764	300	0.016	451.9	0.0145	1	-1.169	0.4361	290	0.0124	317.2	0.0121	0.1	-2.771	0.0908	218	0.0138	419.2	0.0124	0.01	-6.117	0.0052	134	0.0117	343.3
HNF4a(NR),DR1/HepG2-HNF4a-ChIP-Seq(GSE25021)/Homer	CARRGKBCAAAGTYCA	1e-05	-12.02	0	667	0.048	1447.1	0.0404	1e-19	-45.06	0	643	0.0687	1866.6	0.0473	1e-06	-15.09	0	470	0.0608	1971.6	0.0481	0.01	-6.674	0.0028	796	0.0425	1188.1	0.0382	1e-21	-48.88	0	1302	0.0557	1119.1	0.0425	1e-07	-17.44	0	750	0.0476	1311.1	0.0389	1e-10	-23.19	0	681	0.0593	1759
HNF6(Homeobox)/Liver-Hnf6-ChIP-Seq(ERP000394)/Homer	NTATYGATCH	0.01	-5.257	0.0105	636	0.0458	1479.8	0.0414	1e-06	-14.57	0	387	0.0413	1263.9	0.032	1e-10	-23.46	0	363	0.0469	1354.1	0.033	0.001	-8.304	0.0006	990	0.0529	1473.9	0.0474	1e-08	-19.32	0	1161	0.0497	1104	0.0419	0.1	-3.419	0.0488	766	0.0486	1533.5	0.0455	0.1	-3.011	0.0928	523	0.0455	1612.7
Hnf6b(Homeobox)/LNCaP-Hnf6b-ChIP-Seq(GSE106305)/Homer	TATTGAYY	1e-06	-14.26	0	1212	0.0872	2721.5	0.0761	1e-19	-44.68	0	739	0.0789	2210.5	0.056	1e-15	-36.77	0	653	0.0844	2495	0.0608	1e-08	-19.05	0	1856	0.0992	2709.2	0.0872	1e-16	-37.76	0	2143	0.0917	2021.8	0.0768	1e-07	-17.22	0	1491	0.0946	2780.9	0.0825	0.0001	-10.19	0.0001	1001	0.0872	2933.3
HOXA1(Homeobox)/mES-Hoxa1-ChIP-Seq(SRP084292)/Homer	TGATKGATGR	0.1	-3.105	0.0749	309	0.0222	721.1	0.0202	1	-1.299	0.4344	178	0.019	716.2	0.0181	0.1	-3.136	0.0732	156	0.0202	718.9	0.0175	0.1	-2.52	0.1324	438	0.0234	681	0.0219	1	-1.669	0.2726	527	0.0226	571.2	0.0217	0.1	-3.825	0.0334	363	0.023	697.3	0.0207	1	-0.4562	0.8345	256	0.0223	865.5
Hoxa10(Homeobox)/ChickenMSG-Hoxa10.Flag-ChIP-Seq(GSE86088)/Homer	GGYAATGAAA	0.01	-5.251	0.0105	745	0.0536	1747.8	0.0488	0.1	-4.409	0.0254	401	0.0428	1510.2	0.0382	0.1	-3.789	0.0397	314	0.0406	1485.6	0.0362	0.1	-4.434	0.0229	1058	0.0566	1641.5	0.0528	0.01	-5.17	0.0095	1274	0.0545	1338.6	0.0509	0.0001	-11.01	0	867	0.055	1611	0.0478	0.01	-4.661	0.0199	596	0.0519	1794.3
Hoxa11(Homeobox)/ChickenMSG-Hoxa11.Flag-ChIP-Seq(GSE86088)/Homer	TTTTATGGCM	1	-1.328	0.3768	3148	0.2265	8023.1	0.2242	1e-08	-19.42	0	1709	0.1825	6324.9	0.1602	0.0001	-10.25	0.0001	1400	0.181	6724.6	0.164	0.001	-6.934	0.0022	4906	0.2622	7843.6	0.2523	1e-15	-35.25	0	5567	0.2383	5695.6	0.2164	1e-10	-25.26	0	3900	0.2474	7579.6	0.2248	1e-05	-12.03	0	2615	0.2277	8022.1
Hoxa13(Homeobox)/ChickenMSG-Hoxa13.Flag-ChIP-Seq(GSE86088)/Homer	CYHATAAAAN	0.01	-4.611	0.0192	3391	0.244	8427.4	0.2355	0.1	-4.096	0.0346	1706	0.1822	6861.7	0.1738	0.1	-2.934	0.0879	1399	0.1809	7127.7	0.1738	0.001	-8.838	0.0004	5294	0.283	8427.5	0.2711	0.001	-7.312	0.0012	5722	0.2449	6210.8	0.236	1e-08	-19.3	0	4090	0.2594	8078.4	0.2396	1	-1.224	0.4369	2643	0.2301	8674.4
HOXA2(Homeobox)/mES-Hoxa2-ChIP-Seq(Donaldson_et_al.)/Homer	GYCATCMATCAT	0.1	-4.209	0.028	123	0.0088	258.5	0.0072	1	-1.352	0.4163	76	0.0081	296.3	0.0075	1	-1.204	0.4366	57	0.0074	280.2	0.0068	1	-0.9898	0.5267	153	0.0082	247.1	0.008	0.1	-3.844	0.0338	214	0.0092	210	0.008	0.1	-2.922	0.0786	134	0.0085	248.6	0.0074	1	-0.6287	0.7269	91	0.0079	303.3
Hoxa9(Homeobox)/ChickenMSG-Hoxa9.Flag-ChIP-Seq(GSE86088)/Homer	RGCAATNAAA	0.01	-6.72	0.0026	3757	0.2703	9265.8	0.259	1e-16	-38.6	0	2269	0.2423	8146.5	0.2063	0.0001	-9.674	0.0002	1785	0.2308	8721.6	0.2127	0.01	-5.509	0.0085	5538	0.296	8927.3	0.2872	1e-13	-31.98	0	6539	0.2799	6787.5	0.2579	1e-11	-26.24	0	4502	0.2856	8811.3	0.2614	1e-06	-14.11	0	3137	0.2732	9642.3
HOXB13(Homeobox)/ProstateTumor-HOXB13-ChIP-Seq(GSE56288)/Homer	TTTTATKRGG	1e-05	-12.76	0	1457	0.1048	3342.9	0.0934	0.0001	-9.829	0.0002	711	0.0759	2597	0.0658	0.001	-8.149	0.0007	606	0.0783	2797.8	0.0682	1e-06	-15.28	0	2327	0.1244	3498.9	0.1126	1e-17	-39.99	0	2488	0.1065	2368.6	0.09	1e-17	-39.65	0	1853	0.1175	3262.6	0.0968	0.1	-3.392	0.0654	1062	0.0925	3332.8
Hoxb4(Homeobox)/ES-Hoxb4-ChIP-Seq(GSE34014)/Homer	TGATTRATGGCY	1e-07	-18.17	0	289	0.0208	527.9	0.0148	0.0001	-9.94	0.0001	166	0.0177	509.8	0.0129	0.001	-8.211	0.0006	137	0.0177	532.7	0.013	0.001	-7.267	0.0016	371	0.0198	520.2	0.0167	0.0001	-11.36	0	458	0.0196	421.8	0.016	1e-08	-20.38	0	331	0.021	502.3	0.0149	1	-1.132	0.4693	195	0.017	624.1
Hoxc9(Homeobox)/Ainv15-Hoxc9-ChIP-Seq(GSE21812)/Homer	GGCCATAAATCA	1e-07	-17.42	0	694	0.0499	1449.2	0.0405	1e-06	-14.01	0	347	0.0371	1123	0.0284	1e-10	-23.81	0	328	0.0424	1195.3	0.0292	1e-07	-16.15	0	1089	0.0582	1545.1	0.0497	1e-17	-40.95	0	1205	0.0516	1051.1	0.0399	1e-07	-16.4	0	844	0.0535	1504	0.0446	0.01	-5.381	0.0104	526	0.0458	1555
Hoxd10(Homeobox)/ChickenMSG-Hoxd10.Flag-ChIP-Seq(GSE86088)/Homer	GGCMATGAAA	0.001	-7.116	0.0018	1489	0.1071	3543.6	0.099	0.0001	-9.693	0.0002	840	0.0897	3110.2	0.0788	0.01	-4.741	0.0162	678	0.0877	3287.8	0.0802	1e-05	-11.95	0	2223	0.1188	3380.8	0.1088	1e-07	-17.43	0	2563	0.1097	2603.7	0.0989	1e-09	-21.27	0	1816	0.1152	3381.7	0.1003	0.0001	-10.21	0.0001	1255	0.1093	3731.6
Hoxd11(Homeobox)/ChickenMSG-Hoxd11.Flag-ChIP-Seq(GSE86088)/Homer	VGCCATAAAA	0.1	-4.293	0.026	3298	0.2373	8206.6	0.2294	1e-05	-13.35	0	1807	0.193	6888	0.1744	0.001	-7.125	0.0017	1461	0.1889	7178.7	0.1751	0.0001	-10.8	0.0001	4992	0.2668	7885.6	0.2537	1e-10	-24.33	0	5656	0.2421	5896.7	0.2241	1e-06	-15.94	0	3918	0.2485	7787.9	0.231	0.01	-6.395	0.004	2657	0.2314	8367.3
Hoxd12(Homeobox)/ChickenMSG-Hoxd12.Flag-ChIP-Seq(GSE86088)/Homer	HDGYAATGAAAN	1	0	1	2454	0.1766	7220.9	0.2018	1	0	1	1185	0.1265	6421.5	0.1626	1	0	1	985	0.1273	6821.1	0.1664	1	0	1	3743	0.2001	6896.9	0.2219	1	0	1	4185	0.1791	5537.1	0.2104	1	0	1	2918	0.1851	6974	0.2069	1	0	1	1918	0.167	7445.1
Hoxd13(Homeobox)/ChickenMSG-Hoxd13.Flag-ChIP-Seq(GSE86088)/Homer	NCYAATAAAA	0.1	-3.523	0.0513	2164	0.1557	5364.8	0.1499	0.1	-3.333	0.0701	1029	0.1099	4111.5	0.1041	0.1	-3.249	0.0662	875	0.1131	4380.7	0.1068	0.001	-7.345	0.0015	3421	0.1829	5404.4	0.1739	1e-06	-14.46	0	3678	0.1574	3843.5	0.146	1e-09	-20.99	0	2662	0.1688	5101.3	0.1513	1	-1.936	0.2419	1654	0.144	5347.6
HRE(HSF)/HepG2-HSF1-ChIP-Seq(GSE31477)/Homer	BSTTCTRGAABVTTCYAGAA	1	-1.993	0.209	176	0.0127	416.9	0.0117	1	-0.2435	1	108	0.0115	489.1	0.0124	1	-0.7994	0.633	90	0.0116	469.6	0.0115	1	-0.9738	0.5317	207	0.0111	336.8	0.0108	0.1	-3.938	0.0311	281	0.012	279.5	0.0106	0.1	-3.687	0.0379	179	0.0114	329.9	0.0098	1	-0.03597	1	118	0.0103	458.6
HRE(HSF)/Striatum-HSF1-ChIP-Seq(GSE38000)/Homer	TTCTAGAABNTTCTA	1	-0.1361	1	219	0.0158	607.1	0.017	1	-0.008757	1	112	0.012	584.4	0.0148	1	-0.1042	1	94	0.0122	565.7	0.0138	1	-0.7535	0.647	311	0.0166	514.6	0.0166	1	-0.9688	0.5141	371	0.0159	411.2	0.0156	1	-0.005289	1	224	0.0142	564.5	0.0167	1	-0.01147	1	168	0.0146	658.8
IRF:BATF(IRF:bZIP)/pDC-Irf8-ChIP-Seq(GSE66899)/Homer	CTTTCANTATGACTV	0.01	-6.156	0.0045	141	0.0101	282.9	0.0079	1	-0.9605	0.5803	67	0.0072	271.7	0.0069	0.001	-7.274	0.0015	71	0.0092	250.8	0.0061	1	-0.3746	0.8681	175	0.0094	301.3	0.0097	0.1	-2.541	0.1191	224	0.0096	229	0.0087	0.001	-7.386	0.0011	158	0.01	258.3	0.0077	0.01	-5.006	0.0145	103	0.009	264.2
IRF1(IRF)/PBMC-IRF1-ChIP-Seq(GSE43036)/Homer	GAAAGTGAAAGT	1	-1.126	0.449	144	0.0104	356.6	0.01	1	-1.621	0.3281	74	0.0079	281.5	0.0071	1	-0.3533	0.9106	55	0.0071	311.9	0.0076	1	-0.4009	0.8531	213	0.0114	364.8	0.0117	0.1	-3.955	0.0307	228	0.0098	223.1	0.0085	1	-1.94	0.2011	168	0.0107	330.6	0.0098	1	-0.3311	0.923	111	0.0097	387.3
IRF2(IRF)/Erythroblas-IRF2-ChIP-Seq(GSE36985)/Homer	GAAASYGAAASY	0.1	-3.311	0.062	116	0.0083	251.5	0.007	1	-0.5427	0.8129	48	0.0051	207	0.0052	1	-0.07808	1	38	0.0049	250.9	0.0061	1	-0.1955	0.9803	153	0.0082	273.7	0.0088	1	-0.4636	0.8104	163	0.007	189	0.0072	0.1	-3.979	0.0289	146	0.0093	261.3	0.0078	0.1	-2.628	0.1288	94	0.0082	266.2
IRF3(IRF)/BMDM-Irf3-ChIP-Seq(GSE67343)/Homer	AGTTTCAKTTTC	1	-0.6572	0.6662	327	0.0235	843.8	0.0236	1	-0.5022	0.8329	143	0.0153	615.5	0.0156	1	-0.3006	0.9403	122	0.0158	683.8	0.0167	1	-0.1791	0.9885	518	0.0277	897.4	0.0289	1	-1.277	0.3965	532	0.0228	584.4	0.0222	1	-1.834	0.2227	386	0.0245	784.4	0.0233	1	-1.44	0.3658	256	0.0223	810.8
IRF4(IRF)/GM12878-IRF4-ChIP-Seq(GSE32465)/Homer	ACTGAAACCA	1	-0.4172	0.808	521	0.0375	1364.4	0.0381	1	-0.9566	0.5803	286	0.0305	1184.8	0.03	1	-0.9691	0.5468	249	0.0322	1293.3	0.0315	0.0001	-9.758	0.0002	856	0.0458	1246.1	0.0401	0.1	-3.314	0.0558	909	0.0389	965.4	0.0367	0.01	-5.834	0.005	651	0.0413	1249.4	0.0371	1	-0.2093	1	402	0.035	1389.4
IRF8(IRF)/BMDM-IRF8-ChIP-Seq(GSE77884)/Homer	GRAASTGAAAST	1	-1.411	0.3516	349	0.0251	865.3	0.0242	1	-0.07132	1	174	0.0186	817.5	0.0207	1	-0.04623	1	147	0.019	890.7	0.0217	1	-1.367	0.3773	542	0.029	875.2	0.0282	1	-1.066	0.4756	543	0.0232	601.4	0.0229	1	-0.7097	0.6228	395	0.0251	843.2	0.025	1	-0.0255	1	251	0.0219	936.3
Isl1(Homeobox)/Neuron-Isl1-ChIP-Seq(GSE31456)/Homer	CTAATKGV	0.0001	-11.42	0	2741	0.1972	6552.6	0.1831	1e-12	-29	0	1575	0.1682	5587.8	0.1415	1e-07	-18.32	0	1349	0.1744	6196.7	0.1511	1	-1.566	0.3137	3834	0.2049	6295.8	0.2025	1e-16	-37.34	0	4658	0.1994	4693.9	0.1784	1e-13	-31.72	0	3241	0.2056	6131.7	0.1819	1e-06	-14.34	0	2211	0.1925	6660.2
ISRE(IRF)/ThioMac-LPS-Expression(GSE23622)/Homer	AGTTTCASTTTC	1	-2.133	0.1837	67	0.0048	148.1	0.0041	1	-0.1417	1	22	0.0023	115.5	0.0029	1	-0.1301	1	20	0.0026	134	0.0033	1	-0.3363	0.8889	97	0.0052	170.1	0.0055	0.1	-3.848	0.0338	97	0.0042	89	0.0034	0.1	-2.51	0.1168	85	0.0054	155.7	0.0046	1	-0.623	0.7288	45	0.0039	150.8
Jun-AP1(bZIP)/K562-cJun-ChIP-Seq(GSE31477)/Homer	GATGASTCATCN	1e-549	-1266	0	1461	0.1051	735.2	0.0205	1e-105	-242.9	0	584	0.0624	867.9	0.022	1e-438	-1010	0	1025	0.1325	934.1	0.0228	1e-326	-752.9	0	1260	0.0673	568.5	0.0183	1e-396	-912.3	0	1679	0.0719	553.7	0.021	1e-777	-1791	0	1811	0.1149	656.9	0.0195	1e-150	-346	0	771	0.0671	856.8
JunB(bZIP)/DendriticCells-Junb-ChIP-Seq(GSE36099)/Homer	RATGASTCAT	1e-661	-1523	0	2435	0.1752	1708.2	0.0477	1e-138	-318.1	0	1033	0.1103	1839.3	0.0466	1e-513	-1181	0	1582	0.2045	1985.2	0.0484	1e-365	-842.3	0	2273	0.1215	1444.2	0.0465	1e-469	-1080	0	3040	0.1301	1344	0.0511	1e-886	-2042	0	2960	0.1877	1595.3	0.0473	1e-176	-406	0	1384	0.1205	1987.7
JunD(bZIP)/K562-JunD-ChIP-Seq/Homer	ATGACGTCATCN	1e-06	-15.92	0	144	0.0104	233.2	0.0065	1e-06	-15.27	0	111	0.0119	278.6	0.0071	1e-14	-32.78	0	127	0.0164	311.3	0.0076	1e-05	-12.78	0	162	0.0087	184.4	0.0059	1e-13	-31.09	0	260	0.0111	177.9	0.0068	1e-15	-35.58	0	189	0.012	211.3	0.0063	1e-08	-20.05	0	135	0.0118	257.7
KLF10(Zf)/HEK293-KLF10.GFP-ChIP-Seq(GSE58341)/Homer	GGGGGTGTGTCC	1	-0.09027	1	825	0.0594	2222.7	0.0621	1	-0.000455	1	614	0.0656	2936.3	0.0744	1	-8e-05	1	480	0.0621	2989.1	0.0729	1	-0.4188	0.8452	999	0.0534	1680.9	0.0541	1	-3e-06	1	1261	0.054	1602.8	0.0609	1	-0.008271	1	874	0.0554	2019.4	0.0599	1	-0.000471	1	624	0.0543	2343.8
KLF14(Zf)/HEK293-KLF14.GFP-ChIP-Seq(GSE58341)/Homer	RGKGGGCGKGGC	1	-0.2945	0.8956	2523	0.1815	6571.9	0.1837	1	0	1	1728	0.1845	9156.7	0.2319	1	0	1	1419	0.1835	9350	0.228	1	-1.961	0.2231	3126	0.1671	5102.4	0.1642	1	0	1	3711	0.1589	4892.2	0.1859	1	-0.000724	1	2808	0.1781	6335.1	0.1879	1	0	1	1770	0.1541	6911.7
KLF3(Zf)/MEF-Klf3-ChIP-Seq(GSE44748)/Homer	NRGCCCCRCCCHBNN	1	-0.3645	0.8493	700	0.0504	1835.4	0.0513	1	-2.5e-05	1	505	0.0539	2522	0.0639	1	-0.1221	1	476	0.0615	2658.1	0.0648	1	-1.877	0.2391	893	0.0477	1434.2	0.0461	1	-7e-06	1	1061	0.0454	1358	0.0516	1	-1.592	0.2748	878	0.0557	1826.8	0.0542	1	-0.00028	1	485	0.0422	1864
Klf4(Zf)/mES-Klf4-ChIP-Seq(GSE11431)/Homer	GCCACACCCA	1	-0.002657	1	564	0.0406	1624.3	0.0454	1	-1e-06	1	416	0.0444	2187.1	0.0554	1	-0.0125	1	407	0.0526	2397.9	0.0585	1	-0.08296	1	697	0.0373	1219.6	0.0392	1	-5e-06	1	901	0.0386	1168.6	0.0444	1	-0.04995	1	678	0.043	1541.9	0.0457	1	-0.001522	1	460	0.0401	1738.5
KLF5(Zf)/LoVo-KLF5-ChIP-Seq(GSE49402)/Homer	DGGGYGKGGC	1	-2.297	0.1576	2016	0.145	5053.2	0.1412	1	0	1	1429	0.1526	7005.6	0.1774	1	-0.06025	1	1297	0.1677	7149.4	0.1744	1	-1.603	0.3044	2384	0.1274	3897.3	0.1254	1	0	1	3042	0.1302	3746.3	0.1424	0.1	-4.237	0.0227	2365	0.15	4849.4	0.1439	1	-0.01018	1	1484	0.1292	5196.2
KLF6(Zf)/PDAC-KLF6-ChIP-Seq(GSE64557)/Homer	MKGGGYGTGGCC	0.1	-4.359	0.0245	1573	0.1132	3837.5	0.1073	1	-0.004005	1	1213	0.1295	5484.3	0.1389	1	-2.228	0.1728	1081	0.1398	5530.7	0.1349	1	-0.5352	0.7683	1840	0.0983	3071.2	0.0988	1	-0.1814	1	2479	0.1061	2845	0.1081	0.001	-8.199	0.0005	1910	0.1211	3787.4	0.1123	1	-0.686	0.6953	1215	0.1058	4025.6
Klf9(Zf)/GBM-Klf9-ChIP-Seq(GSE62211)/Homer	GCCACRCCCACY	1	-1.479	0.3329	484	0.0348	1204	0.0337	1	-0.000492	1	349	0.0373	1739.8	0.0441	1	-0.05297	1	322	0.0416	1861.6	0.0454	1	-1.594	0.3062	612	0.0327	983.9	0.0317	1	-0.001138	1	721	0.0309	906.5	0.0344	0.1	-3.177	0.0613	626	0.0397	1249.1	0.0371	1	-0.008722	1	326	0.0284	1225.4
LEF1(HMG)/H1-LEF1-ChIP-Seq(GSE64758)/Homer	CCTTTGATST	1	-0.5467	0.7287	763	0.0549	1977.9	0.0553	1e-09	-22.09	0	515	0.055	1640.7	0.0415	1	-2.244	0.1707	378	0.0489	1880	0.0459	1	-0.1096	1	1126	0.0602	1939.6	0.0624	0.1	-4.593	0.0165	1340	0.0574	1418.1	0.0539	1	-1.551	0.2853	853	0.0541	1775.7	0.0527	0.001	-8.239	0.0007	707	0.0616	2057.2
Lhx1(Homeobox)/EmbryoCarcinoma-Lhx1-ChIP-Seq(GSE70957)/Homer	NNYTAATTAR	1	-0.2984	0.8946	1367	0.0984	3577.7	0.1	1e-12	-29.48	0	759	0.081	2450.2	0.062	1e-08	-19.53	0	654	0.0846	2762.6	0.0674	1	-0.5508	0.7639	2166	0.1158	3612.7	0.1162	1e-09	-20.85	0	2581	0.1105	2593.1	0.0985	0.0001	-9.446	0.0002	1743	0.1106	3416.7	0.1014	1e-06	-15.1	0	1212	0.1055	3491
Lhx2(Homeobox)/HFSC-Lhx2-ChIP-Seq(GSE48068)/Homer	TAATTAGN	1	-1.286	0.3902	1348	0.097	3417	0.0955	1e-10	-23.83	0	748	0.0799	2485.5	0.0629	1e-10	-23.34	0	664	0.0858	2741.8	0.0669	1	-0.2467	0.9474	2003	0.1071	3382.9	0.1088	1e-07	-18.32	0	2481	0.1062	2507.5	0.0953	1e-07	-16.91	0	1736	0.1101	3278.1	0.0972	1e-07	-17.59	0	1178	0.1026	3339.1
Lhx3(Homeobox)/Neuron-Lhx3-ChIP-Seq(GSE31456)/Homer	ADBTAATTAR	0.1	-4.147	0.0297	2219	0.1597	5475.6	0.153	1e-20	-46.17	0	1251	0.1336	4076.1	0.1032	1e-12	-29.19	0	1050	0.1357	4475.2	0.1091	1	-1.81	0.2531	3307	0.1768	5409.7	0.174	1e-23	-54.37	0	4025	0.1723	3902.5	0.1483	1e-12	-28.85	0	2718	0.1724	5105.7	0.1515	1e-10	-23.27	0	1877	0.1634	5408
LRF(Zf)/Erythroblasts-ZBTB7A-ChIP-Seq(GSE74977)/Homer	AAGACCCYYN	1	0	1	1481	0.1066	5660.2	0.1582	1	0	1	1271	0.1357	8256.9	0.2091	1	0	1	884	0.1143	8268.9	0.2017	1	0	1	1915	0.1024	4346.6	0.1398	1	0	1	2610	0.1117	4349.7	0.1653	1	0	1	1641	0.1041	5253.5	0.1558	1	0	1	1232	0.1073	6291.7
LXH9(Homeobox)/Hct116-LXH9.V5-ChIP-Seq(GSE116822)/Homer	NGCTAATTAG	0.1	-2.852	0.0943	1860	0.1338	4626.2	0.1293	1e-09	-22.72	0	1057	0.1129	3684.9	0.0933	1e-08	-20.65	0	922	0.1192	4030.6	0.0983	1	-0.4873	0.7943	2713	0.145	4530.9	0.1458	1e-10	-23.72	0	3356	0.1437	3401.8	0.1293	1e-06	-15.05	0	2276	0.1444	4407.3	0.1307	1e-12	-27.79	0	1636	0.1425	4583.5
LXRE(NR),DR4/RAW-LXRb.biotin-ChIP-Seq(GSE21512)/Homer	RGGTTACTANAGGTCA	1	0	1	137	0.0099	877.7	0.0245	1	0	1	131	0.014	1202	0.0304	1	0	1	108	0.014	1218	0.0297	1	0	1	208	0.0111	656.1	0.0211	1	0	1	252	0.0108	656.9	0.025	1	0	1	135	0.0086	832.8	0.0247	1	0	1	187	0.0163	1027.2
MafA(bZIP)/Islet-MafA-ChIP-Seq(GSE30298)/Homer	TGCTGACTCA	1e-35	-81.38	0	1426	0.1026	2627.9	0.0734	1e-22	-51.78	0	1062	0.1134	3308.2	0.0838	1e-47	-109.9	0	1009	0.1304	3340.1	0.0815	1e-29	-68.04	0	1624	0.0868	2029.4	0.0653	1e-38	-88.49	0	2329	0.0997	2003	0.0761	1e-55	-128.9	0	1630	0.1034	2333.4	0.0692	1e-21	-48.97	0	1195	0.1041	3001.9
MafB(bZIP)/BMM-Mafb-ChIP-Seq(GSE75722)/Homer	WNTGCTGASTCAGCANWTTY	1e-24	-55.55	0	754	0.0542	1316.6	0.0368	1e-07	-16.38	0	468	0.05	1540.6	0.039	1e-23	-53.32	0	503	0.065	1666.7	0.0407	1e-12	-28.09	0	863	0.0461	1120.3	0.036	1e-12	-28.47	0	1153	0.0494	1049.3	0.0399	1e-27	-62.81	0	893	0.0566	1306.8	0.0388	1e-09	-21.43	0	594	0.0517	1523.7
MafF(bZIP)/HepG2-MafF-ChIP-Seq(GSE31477)/Homer	HWWGTCAGCAWWTTT	0.1	-2.957	0.0862	399	0.0287	946.3	0.0264	1	-0.3533	0.9395	181	0.0193	792.5	0.0201	1	-0.8087	0.6292	159	0.0206	832.3	0.0203	0.1	-4.445	0.0227	603	0.0322	913.2	0.0294	1	-0.0191	1	608	0.026	743	0.0282	0.1	-2.673	0.0994	470	0.0298	938.9	0.0279	1	-0.1087	1	293	0.0255	1042.8
MafK(bZIP)/C2C12-MafK-ChIP-Seq(GSE36030)/Homer	GCTGASTCAGCA	1e-62	-144.6	0	626	0.045	766.2	0.0214	1e-15	-35.11	0	361	0.0385	973.3	0.0246	1e-65	-150	0	452	0.0584	963.3	0.0235	1e-33	-77.36	0	570	0.0305	546.9	0.0176	1e-35	-82.88	0	803	0.0344	563.1	0.0214	1e-82	-189.2	0	710	0.045	676.1	0.0201	1e-20	-46.56	0	406	0.0354	820.2
Max(bHLH)/K562-Max-ChIP-Seq(GSE31477)/Homer	RCCACGTGGYYN	0.1	-3.341	0.0604	921	0.0663	2236.2	0.0625	0.01	-6.613	0.0031	710	0.0758	2679.5	0.0679	0.01	-5.933	0.0053	578	0.0747	2732.3	0.0666	0.1	-2.98	0.0859	1094	0.0585	1731.8	0.0557	0.01	-6.236	0.0034	1507	0.0645	1578.9	0.06	0.01	-5.246	0.0087	980	0.0622	1933.3	0.0573	1e-06	-14.68	0	835	0.0727	2334.3
Maz(Zf)/HepG2-Maz-ChIP-Seq(GSE31477)/Homer	GGGGGGGG	0.0001	-10.5	0.0001	1768	0.1272	4153.6	0.1161	1	0	1	1248	0.1333	6038	0.1529	1	-0.1633	1	1063	0.1374	5800.1	0.1415	0.1	-4.281	0.0261	2077	0.111	3295.7	0.106	1	-3e-06	1	2598	0.1112	3176.7	0.1207	0.01	-6.374	0.003	2005	0.1272	4029.1	0.1195	1	-1.3e-05	1	1163	0.1013	4317.1
Mef2a(MADS)/HL1-Mef2a.biotin-ChIP-Seq(GSE21529)/Homer	CYAAAAATAG	1	0	1	496	0.0357	2469.3	0.069	1	0	1	254	0.0271	2486.1	0.063	1	0	1	213	0.0275	2731.2	0.0666	1	0	1	865	0.0462	2214.2	0.0712	1	0	1	875	0.0375	1820.3	0.0692	1	0	1	535	0.0339	2312.3	0.0686	1	0	1	406	0.0354	2533.3
Mef2b(MADS)/HEK293-Mef2b.V5-ChIP-Seq(GSE67450)/Homer	GCTATTTTTGGM	1	0	1	1024	0.0737	3779.4	0.1056	1	0	1	449	0.0479	3429.6	0.0868	1	0	1	368	0.0476	3793.2	0.0925	1	0	1	1704	0.0911	3610.5	0.1162	1	0	1	1730	0.0741	2785	0.1058	1	0	1	1082	0.0686	3651.3	0.1083	1	0	1	766	0.0667	3815.3
Mef2c(MADS)/GM12878-Mef2c-ChIP-Seq(GSE32465)/Homer	DCYAAAAATAGM	1	0	1	499	0.0359	2663.1	0.0744	1	0	1	222	0.0237	2496.3	0.0632	1	0	1	183	0.0237	2780.5	0.0678	1	0	1	953	0.0509	2480.3	0.0798	1	0	1	894	0.0383	1964.2	0.0746	1	0	1	565	0.0358	2560.7	0.076	1	0	1	436	0.038	2668.2
Mef2d(MADS)/Retina-Mef2d-ChIP-Seq(GSE61391)/Homer	GCTATTTTTAGC	1	-0.001221	1	188	0.0135	597.7	0.0167	1	-0.0216	1	88	0.0094	455.2	0.0115	1	-0.1884	1	81	0.0105	474.9	0.0116	1	-0.002389	1	327	0.0175	631.4	0.0203	1	-0.007634	1	356	0.0152	454.8	0.0173	1	-0.003798	1	224	0.0142	568.9	0.0169	1	-0.1098	1	160	0.0139	583.5
Meis1(Homeobox)/MastCells-Meis1-ChIP-Seq(GSE48085)/Homer	VGCTGWCAVB	0.0001	-10.01	0.0001	2711	0.1951	6516	0.1821	1e-33	-77.64	0	2423	0.2587	8146.4	0.2063	1e-27	-64.21	0	1977	0.2556	8346.4	0.2036	0.1	-4.242	0.0269	3251	0.1738	5214	0.1677	1e-29	-67.69	0	4990	0.2136	4849.4	0.1843	1e-21	-48.39	0	3201	0.203	5856.9	0.1737	1e-35	-80.93	0	2780	0.2421	7409
MITF(bHLH)/MastCells-MITF-ChIP-Seq(GSE48085)/Homer	RTCATGTGAC	1e-26	-61.94	0	1567	0.1127	3072	0.0859	1e-25	-59.5	0	1265	0.1351	3971.5	0.1006	1e-29	-67.61	0	1100	0.1422	4149.4	0.1012	1e-17	-40.77	0	1837	0.0982	2498.5	0.0804	1e-49	-113.5	0	2827	0.121	2415.6	0.0918	1e-33	-76.24	0	1819	0.1154	2934.7	0.0871	1e-30	-69.12	0	1434	0.1249	3514
MNT(bHLH)/HepG2-MNT-ChIP-Seq(Encode)/Homer	DGCACACGTG	1	-1.4	0.3539	1451	0.1044	3671.5	0.1026	0.1	-3.65	0.0527	1041	0.1112	4143.8	0.1049	0.1	-3.039	0.0801	834	0.1078	4182.9	0.102	0.01	-5.136	0.012	1834	0.098	2879.8	0.0926	0.1	-3.638	0.0413	2362	0.1011	2561.3	0.0973	1	-0.9446	0.5028	1467	0.093	3114.4	0.0924	1e-08	-19.21	0	1326	0.1155	3768.2
Mouse_Recombination_Hotspot(Zf)/Testis-DMC1-ChIP-Seq(GSE24438)/Homer	ACTYKNATTCGTGNTACTTC	1	-0.2078	0.9578	70	0.005	199.8	0.0056	1	-2.169	0.2004	42	0.0045	145.2	0.0037	1	-0.02539	1	22	0.0028	170.6	0.0042	1	-0.2729	0.9352	95	0.0051	169	0.0054	1	-1.796	0.2424	117	0.005	120.9	0.0046	1	-0.02256	1	71	0.0045	190.5	0.0057	1	-0.9672	0.5424	56	0.0049	177.4
MYB(HTH)/ERMYB-Myb-ChIPSeq(GSE22095)/Homer	GGCVGTTR	1e-09	-21.24	0	2449	0.1762	5621.7	0.1571	1e-06	-16.07	0	1469	0.1569	5449.5	0.138	0.001	-8.805	0.0004	1234	0.1595	5938.1	0.1448	1e-09	-20.88	0	3269	0.1747	4924.8	0.1584	1e-08	-19.94	0	3959	0.1695	4089.9	0.1554	0.0001	-9.445	0.0002	2737	0.1736	5474.4	0.1624	0.001	-9.119	0.0003	1832	0.1595	5598.6
Myf5(bHLH)/GM-Myf5-ChIP-Seq(GSE24852)/Homer	BAACAGCTGT	0.0001	-10.38	0.0001	1120	0.0806	2563.2	0.0716	0.001	-7.917	0.001	870	0.0929	3280.5	0.0831	1e-07	-16.39	0	780	0.1008	3435.4	0.0838	1e-05	-13.28	0	1335	0.0714	1956.6	0.0629	1e-05	-12.27	0	1730	0.0741	1755.2	0.0667	1e-05	-12.08	0	1242	0.0788	2349.5	0.0697	0.1	-3.77	0.0466	891	0.0776	2765.7
MYNN(Zf)/HEK293-MYNN.eGFP-ChIP-Seq(Encode)/Homer	TTCAAAWTAAAAGTC	1	-2.177	0.1771	258	0.0186	615.8	0.0172	1	-1.356	0.4163	116	0.0124	460	0.0116	1	-0.3492	0.9106	84	0.0109	470.9	0.0115	1	-0.1256	1	392	0.021	690.5	0.0222	1	-1.707	0.2633	437	0.0187	472	0.0179	1	-0.2845	0.9045	283	0.018	629.3	0.0187	1	-2.109	0.2078	196	0.0171	596.9
MyoD(bHLH)/Myotube-MyoD-ChIP-Seq(GSE21614)/Homer	RRCAGCTGYTSY	0.0001	-9.404	0.0002	1182	0.085	2733.6	0.0764	0.01	-5.373	0.0102	926	0.0989	3595	0.091	0.1	-4.295	0.0247	782	0.1011	3840.3	0.0937	0.001	-8.148	0.0007	1398	0.0747	2122.1	0.0683	0.001	-7.708	0.0008	1875	0.0803	1960.4	0.0745	0.01	-5.152	0.0094	1310	0.0831	2617.6	0.0776	0.0001	-10.78	0.0001	1025	0.0893	2995.3
MyoG(bHLH)/C2C12-MyoG-ChIP-Seq(GSE36024)/Homer	AACAGCTG	1e-08	-19.07	0	1755	0.1263	3961.4	0.1107	1e-08	-18.42	0	1423	0.1519	5208.4	0.1319	1e-08	-19.37	0	1221	0.1579	5530.5	0.1349	1e-05	-12.39	0	2039	0.109	3080.4	0.0991	1e-08	-19.1	0	2800	0.1199	2843.2	0.108	1e-11	-27.34	0	1978	0.1255	3633.4	0.1078	0.001	-7.468	0.0014	1441	0.1255	4399.7
n-Myc(bHLH)/mES-nMyc-ChIP-Seq(GSE11431)/Homer	VRCCACGTGG	1	-0.4676	0.7795	888	0.0639	2309.9	0.0646	0.1	-2.9	0.1038	730	0.0779	2905.8	0.0736	1	-1.557	0.3187	576	0.0745	2954.1	0.072	0.1	-4.312	0.0255	1100	0.0588	1711.6	0.0551	0.01	-5.547	0.0066	1528	0.0654	1610.2	0.0612	1	-1.522	0.293	939	0.0596	1958.5	0.0581	0.001	-9.018	0.0003	814	0.0709	2374.3
Nanog(Homeobox)/mES-Nanog-ChIP-Seq(GSE11724)/Homer	RGCCATTAAC	0.0001	-11.21	0	6083	0.4377	15028.6	0.42	1e-15	-35.29	0	4024	0.4297	15359.5	0.3889	1e-08	-19.87	0	3274	0.4233	16014.5	0.3906	0.1	-2.376	0.1518	8231	0.4399	13525.8	0.4351	1e-14	-32.38	0	10467	0.4481	11137.4	0.4232	1e-09	-21.77	0	6923	0.4391	13984.5	0.4148	1e-06	-15.56	0	5139	0.4475	16128.7
NeuroD1(bHLH)/Islet-NeuroD1-ChIP-Seq(GSE30298)/Homer	GCCATCTGTT	1e-19	-45.82	0	1450	0.1043	2933.6	0.082	0.001	-7.608	0.0013	1048	0.1119	4006.6	0.1015	1e-05	-12.53	0	886	0.1145	4057	0.0989	1e-22	-51.64	0	1788	0.0956	2356.1	0.0758	1e-19	-44.83	0	2375	0.1017	2225.3	0.0846	1e-15	-35.37	0	1562	0.0991	2731.2	0.081	0.0001	-10.55	0.0001	1177	0.1025	3477.4
NeuroG2(bHLH)/Fibroblast-NeuroG2-ChIP-Seq(GSE75910)/Homer	ACCATCTGTT	1e-11	-26.28	0	2482	0.1786	5619.5	0.1571	0.01	-6.196	0.0047	1792	0.1914	7101.2	0.1798	0.001	-7.734	0.001	1500	0.1939	7348.5	0.1792	1e-13	-31.17	0	3169	0.1694	4645.8	0.1495	1e-06	-14.53	0	4030	0.1725	4227	0.1606	1e-07	-17.82	0	2723	0.1727	5277.4	0.1565	0.01	-6.747	0.0029	2100	0.1829	6545.2
NF-E2(bZIP)/K562-NFE2-ChIP-Seq(GSE31477)/Homer	GATGACTCAGCA	1e-106	-244.4	0	299	0.0215	156	0.0044	1e-18	-41.66	0	117	0.0125	193.2	0.0049	1e-77	-178.4	0	206	0.0266	210.4	0.0051	1e-58	-134.3	0	255	0.0136	126.7	0.0041	1e-72	-167.3	0	348	0.0149	124.9	0.0047	1e-168	-387.9	0	386	0.0245	133.2	0.004	1e-23	-54.39	0	154	0.0134	199.7
NF1-halfsite(CTF)/LNCaP-NF1-ChIP-Seq(Unpublished)/Homer	YTGCCAAG	1e-47	-108.6	0	3247	0.2336	6598.9	0.1844	1e-21	-48.63	0	2258	0.2411	7925.2	0.2007	1e-38	-88.44	0	2003	0.259	8110.8	0.1978	1e-76	-175.3	0	4190	0.224	5317.6	0.1711	1e-121	-279.3	0	5646	0.2417	4746	0.1803	1e-112	-260	0	3927	0.2491	5968.2	0.177	1e-23	-53.28	0	2580	0.2247	7127.5
NF1:FOXA1(CTF,Forkhead)/LNCAP-FOXA1-ChIP-Seq(GSE27824)/Homer	WNTGTTTRYTTTGGCA	1e-16	-38.33	0	123	0.0088	133.7	0.0037	0.01	-4.698	0.0193	37	0.004	102.5	0.0026	0.001	-7.033	0.0019	33	0.0043	95.6	0.0023	1e-37	-86.47	0	213	0.0114	126.1	0.0041	1e-26	-61.76	0	203	0.0087	96.8	0.0037	1e-47	-109.2	0	208	0.0132	133.7	0.004	1e-06	-14.53	0	68	0.0059	117
NF1(CTF)/LNCAP-NF1-ChIP-Seq(Unpublished)/Homer	CYTGGCABNSTGCCAR	1e-85	-197.8	0	1002	0.0721	1312.2	0.0367	1e-24	-57.08	0	707	0.0755	1989	0.0504	1e-43	-99.76	0	670	0.0866	2010.1	0.049	1e-122	-281.9	0	1286	0.0687	1040.9	0.0335	1e-116	-267.2	0	1781	0.0762	1123.5	0.0427	1e-156	-360.2	0	1396	0.0885	1361.5	0.0404	1e-27	-62.24	0	702	0.0611	1514.7
NFAT:AP1(RHD,bZIP)/Jurkat-NFATC1-ChIP-Seq(Jolma_et_al.)/Homer	SARTGGAAAAWRTGAGTCAB	0.0001	-11.18	0	237	0.0171	459.3	0.0128	0.01	-6.785	0.0027	132	0.0141	421.6	0.0107	1e-09	-20.72	0	146	0.0189	451.7	0.011	0.01	-4.915	0.0147	332	0.0177	481.2	0.0155	1e-05	-13.09	0	405	0.0173	360.2	0.0137	0.0001	-11.32	0	260	0.0165	423.8	0.0126	1	-1.281	0.4165	165	0.0144	521.9
NFAT(RHD)/Jurkat-NFATC1-ChIP-Seq(Jolma_et_al.)/Homer	ATTTTCCATT	1	-0.6854	0.6496	1026	0.0738	2642	0.0738	0.1	-2.966	0.098	589	0.0629	2324.2	0.0589	1	-1.286	0.4049	466	0.0602	2403.2	0.0586	1	-1.981	0.2194	1544	0.0825	2497.7	0.0804	0.001	-7.888	0.0007	1809	0.0774	1886.2	0.0717	1	-2.041	0.1828	1138	0.0722	2355.3	0.0699	1	-1.311	0.4062	839	0.0731	2722.3
NFE2L2(bZIP)/HepG2-NFE2L2-ChIP-Seq(Encode)/Homer	AWWWTGCTGAGTCAT	1e-77	-178.9	0	225	0.0162	121.9	0.0034	1e-10	-24.52	0	72	0.0077	124.1	0.0031	1e-53	-122.1	0	135	0.0175	132.1	0.0032	1e-55	-128.7	0	228	0.0122	107.2	0.0034	1e-45	-104.6	0	270	0.0116	111.5	0.0042	1e-116	-267.2	0	298	0.0189	117.5	0.0035	1e-25	-58.88	0	127	0.0111	139.1
NFIL3(bZIP)/HepG2-NFIL3-ChIP-Seq(Encode)/Homer	VTTACGTAAYNNNNN	1e-84	-195.3	0	1334	0.096	1949.4	0.0545	1e-07	-16.88	0	465	0.0497	1522.5	0.0386	1e-28	-65.61	0	533	0.0689	1693.6	0.0413	1e-46	-107.7	0	1792	0.0958	2105.9	0.0678	1e-48	-110.7	0	1801	0.0771	1424.8	0.0541	1e-72	-167.3	0	1467	0.093	1915.4	0.0568	1e-27	-62.21	0	835	0.0727	1875.3
NFkB-p50,p52(RHD)/Monocyte-p50-ChIP-Chip(Schreiber_et_al.)/Homer	GGGGGAATCCCC	1	-0.08421	1	116	0.0083	338	0.0094	1	-0.02077	1	96	0.0103	493.5	0.0125	1	-0.01922	1	73	0.0094	486.3	0.0119	1	-0.355	0.8821	145	0.0078	251.6	0.0081	1	-0.02058	1	186	0.008	242.2	0.0092	1	-0.09228	1	125	0.0079	300.8	0.0089	1	-0.02184	1	95	0.0083	383.8
NFkB-p65-Rel(RHD)/ThioMac-LPS-Expression(GSE23622)/Homer	GGAAATTCCC	0.0001	-10.84	0.0001	98	0.0071	161.8	0.0045	0.1	-3.648	0.0527	59	0.0063	190.5	0.0048	0.01	-4.99	0.0128	48	0.0062	173.5	0.0042	0.0001	-9.302	0.0002	108	0.0058	122.2	0.0039	0.01	-5.784	0.0052	112	0.0048	97	0.0037	0.0001	-9.378	0.0002	99	0.0063	141.7	0.0042	1	-0.3348	0.9224	43	0.0037	154.3
NFkB-p65(RHD)/GM12787-p65-ChIP-Seq(GSE19485)/Homer	WGGGGATTTCCC	1	-0.5887	0.707	641	0.0461	1658.2	0.0463	1	-0.5561	0.8113	466	0.0498	1980.5	0.0502	1	-0.1372	1	349	0.0451	1960.5	0.0478	1	-0.4131	0.8453	781	0.0417	1316.9	0.0424	1	-0.07504	1	982	0.042	1157.6	0.044	0.1	-4.022	0.0278	686	0.0435	1354.8	0.0402	1	0	1	403	0.0351	1712.2
NFY(CCAAT)/Promoter/Homer	RGCCAATSRG	0.01	-4.923	0.0143	1008	0.0725	2407	0.0673	1	-1.247	0.4554	618	0.066	2548.3	0.0645	0.001	-7.991	0.0008	549	0.071	2519.2	0.0614	0.1	-2.573	0.1262	1326	0.0709	2120.2	0.0682	1e-05	-11.68	0	1737	0.0744	1768.5	0.0672	0.0001	-9.575	0.0001	1181	0.0749	2264.2	0.0672	0.01	-4.797	0.0177	816	0.0711	2489.1
Nkx2.1(Homeobox)/LungAC-Nkx2.1-ChIP-Seq(GSE43252)/Homer	RSCACTYRAG	1	0	1	4321	0.3109	11840.9	0.3309	1	-0.01792	1	2913	0.3111	12681.8	0.3211	1	-8.6e-05	1	2393	0.3094	13501.8	0.3293	1	-0.542	0.7683	5957	0.3184	9918.5	0.3191	1	-1e-06	1	7287	0.3119	8590	0.3264	1	0	1	4747	0.3011	10847.6	0.3218	1	-0.8671	0.5916	3806	0.3314	12574.1
Nkx2.2(Homeobox)/NPC-Nkx2.2-ChIP-Seq(GSE61673)/Homer	BTBRAGTGSN	1	0	1	2957	0.2127	8576.8	0.2397	1	-2e-06	1	2038	0.2176	9388.5	0.2377	1	0	1	1665	0.2153	10083.5	0.2459	1	-2.4e-05	1	4034	0.2156	7086.4	0.228	1	0	1	4926	0.2109	6271	0.2383	1	0	1	3145	0.1995	7888.1	0.234	1	-4.4e-05	1	2621	0.2282	9275.1
Nkx2.5(Homeobox)/HL1-Nkx2.5.biotin-ChIP-Seq(GSE21529)/Homer	RRSCACTYAA	1	0	1	3319	0.2388	9257.3	0.2587	1	-3e-06	1	2180	0.2328	9991.5	0.253	1	-1e-06	1	1820	0.2353	10632	0.2593	1	-0.1491	1	4574	0.2445	7705.2	0.2479	1	-1e-06	1	5629	0.241	6693	0.2543	1	0	1	3660	0.2321	8497.1	0.2521	1	-0.0105	1	2933	0.2554	10076.4
Nkx3.1(Homeobox)/LNCaP-Nkx3.1-ChIP-Seq(GSE28264)/Homer	AAGCACTTAA	1	0	1	3636	0.2616	10031.4	0.2804	1	0	1	2129	0.2273	10626.9	0.2691	1	0	1	1831	0.2367	11222	0.2737	1	-0.000285	1	4977	0.266	8617.6	0.2772	1	0	1	5855	0.2506	7320.8	0.2782	1	0	1	3946	0.2503	9089.3	0.2696	1	0	1	2934	0.2555	10603.6
Nkx6.1(Homeobox)/Islet-Nkx6.1-ChIP-Seq(GSE40975)/Homer	GKTAATGR	0.001	-8.125	0.0007	3652	0.2628	8946.6	0.2501	1e-11	-25.87	0	1922	0.2052	7024.8	0.1779	1e-06	-15.27	0	1621	0.2096	7661.5	0.1869	1	-1.933	0.2286	5313	0.284	8719	0.2805	1e-15	-36.56	0	6289	0.2692	6471.4	0.2459	1e-08	-20.14	0	4296	0.2725	8491.7	0.2519	1e-05	-13.54	0	2944	0.2564	9036.3
NPAS(bHLH)/Liver-NPAS-ChIP-Seq(GSE39860)/Homer	NVCACGTG	1	-0.7813	0.6085	2241	0.1612	5756.5	0.1609	0.01	-5.322	0.0107	1629	0.1739	6474.6	0.164	1	-1.536	0.3245	1314	0.1699	6826.3	0.1665	1	-0.8898	0.5726	2841	0.1519	4701.1	0.1512	0.01	-5.067	0.0105	3805	0.1629	4130	0.1569	1	-1.207	0.3914	2414	0.1531	5110.3	0.1516	0.0001	-10.15	0.0001	2018	0.1757	6162.7
NPAS2(bHLH)/Liver-NPAS2-ChIP-Seq(GSE39860)/Homer	KCCACGTGAC	1	-1.075	0.471	1706	0.1227	4350.3	0.1216	0.1	-2.717	0.1219	1353	0.1445	5490.9	0.139	0.1	-4.201	0.0269	1133	0.1465	5652.2	0.1379	1	-1.723	0.2738	2079	0.1111	3388.9	0.109	0.1	-4.54	0.0174	2990	0.128	3237.5	0.123	1	-0.5854	0.6966	1834	0.1163	3933.5	0.1167	1e-08	-20.72	0	1659	0.1445	4775.9
Nr5a2(NR)/mES-Nr5a2-ChIP-Seq(GSE19019)/Homer	BTCAAGGTCA	1e-09	-21.05	0	857	0.0617	1791.4	0.0501	1e-73	-168.3	0	999	0.1067	2291.9	0.058	1e-46	-106.6	0	782	0.1011	2417.6	0.059	1e-05	-13.48	0	974	0.0521	1392.4	0.0448	1e-72	-167.8	0	1845	0.079	1340.2	0.0509	1e-23	-54.5	0	1047	0.0664	1624.3	0.0482	1e-76	-175	0	1067	0.0929	1933.1
Nr5a2(NR)/Pancreas-LRH1-ChIP-Seq(GSE34295)/Homer	BTCAAGGTCA	1e-08	-19.08	0	1165	0.0838	2540.8	0.071	1e-126	-290.8	0	1488	0.1589	3273.3	0.0829	1e-75	-174.3	0	1142	0.1476	3435.8	0.0838	0.1	-4.231	0.027	1288	0.0688	2016	0.0649	1e-95	-219.3	0	2593	0.111	1925.7	0.0732	1e-28	-65.12	0	1458	0.0925	2325	0.069	1e-103	-239	0	1531	0.1333	2843.3
NRF(NRF)/Promoter/Homer	STGCGCATGCGC	1	-0.001147	1	85	0.0061	298.7	0.0083	1	-1.531	0.3548	95	0.0101	368.3	0.0093	1	-0.5356	0.7978	65	0.0084	352.6	0.0086	1	-2.8e-05	1	119	0.0064	279.3	0.009	1	-0.1008	1	193	0.0083	238.3	0.0091	1	-0.6576	0.6541	198	0.0126	424.4	0.0126	1	-0.03025	1	72	0.0063	294.7
NRF1(NRF)/MCF7-NRF1-ChIP-Seq(Unpublished)/Homer	CTGCGCATGCGC	1	-0.7595	0.6181	60	0.0043	152.8	0.0043	1	-0.3072	0.9799	46	0.0049	211.1	0.0053	1	-0.8286	0.6194	40	0.0052	205.6	0.005	1	-0.00023	1	85	0.0045	201.6	0.0065	1	-0.5915	0.7334	124	0.0053	141.8	0.0054	0.01	-5.081	0.01	184	0.0117	325.6	0.0097	1	-0.04858	1	27	0.0024	120.2
Nrf2(bZIP)/Lymphoblast-Nrf2-ChIP-Seq(GSE37589)/Homer	HTGCTGAGTCAT	1e-95	-219.8	0	253	0.0182	124	0.0035	1e-13	-30.56	0	95	0.0101	167.4	0.0042	1e-59	-137.6	0	169	0.0218	184.9	0.0045	1e-47	-109.8	0	222	0.0119	115.5	0.0037	1e-47	-109.1	0	279	0.0119	114.3	0.0043	1e-127	-293.4	0	299	0.019	106.6	0.0032	1e-22	-51.74	0	131	0.0114	159.6
Nur77(NR)/K562-NR4A1-ChIP-Seq(GSE31363)/Homer	TGACCTTTNCNT	0.001	-7.172	0.0018	240	0.0173	500.7	0.014	1e-72	-167	0	335	0.0358	439.2	0.0111	1e-45	-105.6	0	248	0.0321	456.7	0.0111	0.01	-4.737	0.0174	327	0.0175	475.4	0.0153	1e-51	-119.4	0	591	0.0253	333.6	0.0127	1e-18	-42.04	0	353	0.0224	455.9	0.0135	1e-57	-131.8	0	377	0.0328	485.1
OCT:OCT-short(POU,Homeobox)/NPC-OCT6-ChIP-Seq(GSE43916)/Homer	ATGCATWATGCATRW	1e-08	-20.11	0	1013	0.0729	2167.6	0.0606	0.001	-8.747	0.0004	453	0.0484	1610.1	0.0408	0.001	-9.036	0.0003	397	0.0513	1746.7	0.0426	0.01	-6.191	0.0044	1437	0.0768	2217.3	0.0713	1e-06	-14.41	0	1586	0.0679	1583.2	0.0602	1e-07	-18.01	0	1154	0.0732	2098.6	0.0623	0.1	-4.087	0.0344	701	0.061	2146
OCT:OCT(POU,Homeobox,IR1)/NPC-Brn2-ChIP-Seq(GSE35496)/Homer	ATGAATWATTCATGA	1	-0.765	0.6166	17	0.0012	42.2	0.0012	1	-0.2637	0.9994	6	0.0006	32.5	0.0008	1	-0.4052	0.8809	5	0.0006	30.8	0.0008	1	-1.544	0.3196	31	0.0017	44.9	0.0014	1	-1.086	0.4689	31	0.0013	32.6	0.0012	0.01	-6.279	0.0032	31	0.002	37.2	0.0011	1	-0.3009	0.9456	13	0.0011	50.3
OCT:OCT(POU,Homeobox)/NPC-Brn1-ChIP-Seq(GSE35496)/Homer	ATGAATATTCATGAG	1	-0.5342	0.7336	9	0.0006	24.4	0.0007	1	-0.5189	0.8271	3	0.0003	13.7	0.0003	1	-1.873	0.2358	6	0.0008	19.5	0.0005	1	-0.1125	1	17	0.0009	37	0.0012	1	-0.09007	1	9	0.0004	15.1	0.0006	1	-1.507	0.2964	10	0.0006	16.4	0.0005	1	-0.4973	0.8059	8	0.0007	28.6
OCT:OCT(POU,Homeobox)/NPC-OCT6-ChIP-Seq(GSE43916)/Homer	YATGCATATRCATRT	1	0	1	114	0.0082	491.4	0.0137	1	-0.000843	1	53	0.0057	332	0.0084	1	0	1	26	0.0034	382.5	0.0093	1	0	1	219	0.0117	560.9	0.018	1	0	1	187	0.008	360.4	0.0137	1	0	1	128	0.0081	494.1	0.0147	1	-3e-06	1	86	0.0075	444.1
Oct11(POU,Homeobox)/NCIH1048-POU2F3-ChIP-seq(GSE115123)/Homer	GATTTGCATA	0.01	-6.853	0.0024	383	0.0276	840.5	0.0235	1	-1.448	0.3824	162	0.0173	644.3	0.0163	0.1	-4.111	0.0294	143	0.0185	630.2	0.0154	1e-08	-20.16	0	695	0.0371	918.7	0.0296	1e-17	-39.68	0	730	0.0312	591.8	0.0225	1e-06	-15.63	0	493	0.0313	832.9	0.0247	1	-1.625	0.3111	273	0.0238	858.4
Oct2(POU,Homeobox)/Bcell-Oct2-ChIP-Seq(GSE21512)/Homer	ATATGCAAAT	1	-0.7291	0.6273	322	0.0232	826.7	0.0231	1	-0.3688	0.9278	140	0.0149	614.4	0.0156	1	-0.4091	0.8806	115	0.0149	633	0.0154	0.1	-4.113	0.0303	620	0.0331	945.6	0.0304	1e-05	-12.44	0	637	0.0273	599.6	0.0228	0.01	-5.557	0.0065	431	0.0273	809.6	0.024	1	-0.6813	0.6963	244	0.0212	808.7
OCT4-SOX2-TCF-NANOG(POU,Homeobox,HMG)/mES-Oct4-ChIP-Seq(GSE11431)/Homer	ATTTGCATAACAATG	1	-0.2733	0.9122	161	0.0116	437.9	0.0122	0.001	-7.048	0.0021	94	0.01	282	0.0071	1	-1.899	0.2306	57	0.0074	261	0.0064	0.1	-2.871	0.0954	339	0.0181	516.2	0.0166	0.001	-7.055	0.0015	321	0.0137	302.7	0.0115	1	-0.3478	0.8539	181	0.0115	403	0.012	1	-1.803	0.2682	124	0.0108	375.6
Oct4:Sox17(POU,Homeobox,HMG)/F9-Sox17-ChIP-Seq(GSE44553)/Homer	CCATTGTATGCAAAT	0.001	-8.874	0.0003	181	0.013	351.1	0.0098	0.1	-2.922	0.1019	75	0.008	260.5	0.0066	1	-0.3536	0.9106	51	0.0066	289.8	0.0071	1e-06	-14.43	0	311	0.0166	387.5	0.0125	1	-1.608	0.2887	264	0.0113	282.5	0.0107	0.001	-8.856	0.0003	224	0.0142	372.5	0.011	0.1	-3.399	0.0653	121	0.0105	337.4
Oct4(POU,Homeobox)/mES-Oct4-ChIP-Seq(GSE11431)/Homer	ATTTGCATAW	1	-1.4	0.3539	517	0.0372	1291.2	0.0361	0.1	-2.753	0.1181	265	0.0283	1016.2	0.0257	1	-1.512	0.331	216	0.0279	1085.3	0.0265	0.0001	-9.914	0.0001	980	0.0524	1438.4	0.0463	1e-05	-12.99	0	1028	0.044	1003.5	0.0381	0.0001	-9.546	0.0001	716	0.0454	1327.1	0.0394	1	-0.2855	0.9518	398	0.0347	1362.8
Oct6(POU,Homeobox)/NPC-Pou3f1-ChIP-Seq(GSE35496)/Homer	WATGCAAATGAG	0.1	-3.165	0.0709	481	0.0346	1144.8	0.032	0.1	-2.448	0.1587	233	0.0249	897.8	0.0227	0.1	-2.943	0.0874	195	0.0252	918.4	0.0224	0.001	-8.158	0.0007	812	0.0434	1195.4	0.0385	1e-05	-11.7	0	855	0.0366	830.7	0.0316	1	-1.498	0.298	548	0.0348	1134.6	0.0337	0.01	-5.388	0.0103	387	0.0337	1121.1
Olig2(bHLH)/Neuron-Olig2-ChIP-Seq(GSE30882)/Homer	RCCATMTGTT	1e-17	-39.8	0	3081	0.2217	6886.1	0.1925	0.01	-6.786	0.0027	2067	0.2207	8205.3	0.2078	1e-08	-20.1	0	1818	0.235	8503.2	0.2074	1e-15	-35.93	0	4045	0.2162	5982.8	0.1925	1e-09	-22.13	0	4943	0.2116	5139.6	0.1953	1e-14	-32.74	0	3425	0.2172	6493.1	0.1926	1e-07	-16.28	0	2604	0.2268	7865.5
Otx2(Homeobox)/EpiLC-Otx2-ChIP-Seq(GSE56098)/Homer	NYTAATCCYB	1e-29	-68.37	0	1489	0.1071	2850.1	0.0797	1	-0.3011	0.9804	595	0.0635	2572.9	0.0652	1e-05	-12.6	0	619	0.08	2740.3	0.0668	1e-07	-17.85	0	1884	0.1007	2766.6	0.089	1	-0.05664	1	1824	0.0781	2129.6	0.0809	1e-11	-25.94	0	1465	0.0929	2629.1	0.078	1	-2.065	0.2164	924	0.0805	2951.7
p53(p53)/mES-cMyc-ChIP-Seq(GSE11431)/Homer	ACATGCCCGGGCAT	1	-0.3318	0.8701	29	0.0021	82.3	0.0023	1	-0.1305	1	18	0.0019	97.6	0.0025	1	-0.09671	1	16	0.0021	114.3	0.0028	1	-0.08479	1	30	0.0016	63.5	0.002	1	-0.000318	1	39	0.0017	72.7	0.0028	1	-2.17	0.1618	35	0.0022	60.4	0.0018	0.1	-3.384	0.0657	26	0.0023	58.4
p53(p53)/Saos-p53-ChIP-Seq(GSE15780)/Homer	RRCATGYCYRGRCATGYYYN	0.1	-4.051	0.0321	139	0.01	297.3	0.0083	0.01	-5.756	0.0072	100	0.0107	316.7	0.008	1e-05	-12.74	0	106	0.0137	349.5	0.0085	0.01	-5.845	0.0061	171	0.0091	228.6	0.0074	0.01	-4.65	0.0157	232	0.0099	223.5	0.0085	1e-08	-18.48	0	198	0.0126	276.9	0.0082	1	-1.802	0.2682	118	0.0103	356
p53(p53)/Saos-p53-ChIP-Seq/Homer	RRCATGYCYRGRCATGYYYN	0.1	-4.051	0.0321	139	0.01	297.3	0.0083	0.01	-5.756	0.0072	100	0.0107	316.7	0.008	1e-05	-12.74	0	106	0.0137	349.5	0.0085	0.01	-5.845	0.0061	171	0.0091	228.6	0.0074	0.01	-4.65	0.0157	232	0.0099	223.5	0.0085	1e-08	-18.48	0	198	0.0126	276.9	0.0082	1	-1.802	0.2682	118	0.0103	356
p63(p53)/Keratinocyte-p63-ChIP-Seq(GSE17611)/Homer	NNDRCATGYCYNRRCATGYH	0.1	-2.605	0.1184	528	0.038	1277	0.0357	1	-1.56	0.3458	381	0.0407	1541.6	0.039	0.0001	-10.68	0.0001	381	0.0493	1633.1	0.0398	1	-2.293	0.1635	608	0.0325	959.6	0.0309	1e-06	-13.89	0	916	0.0392	880.5	0.0335	0.0001	-11.39	0	638	0.0405	1151.6	0.0342	0.1	-4.54	0.0222	467	0.0407	1390.7
p73(p53)/Trachea-p73-ChIP-Seq(PRJNA310161)/Homer	NRRRCAWGTCCDGRCATGYY	0.01	-6.018	0.0051	73	0.0053	132.7	0.0037	0.001	-8.73	0.0004	55	0.0059	137	0.0035	1e-10	-25.02	0	67	0.0087	138.7	0.0034	0.01	-6.215	0.0043	82	0.0044	97.1	0.0031	0.001	-8.022	0.0006	123	0.0053	100.2	0.0038	1e-06	-14.44	0	101	0.0064	127.1	0.0038	0.1	-3.373	0.0661	57	0.005	146.2
PAX3:FKHR-fusion(Paired,Homeobox)/Rh4-PAX3:FKHR-ChIP-Seq(GSE19063)/Homer	ACCRTGACTAATTNN	0.01	-6.013	0.0051	276	0.0199	597.8	0.0167	0.01	-6.655	0.003	157	0.0168	515.8	0.0131	0.001	-8.197	0.0006	129	0.0167	496	0.0121	1	-0.5933	0.739	365	0.0195	610.3	0.0196	0.1	-3.621	0.0418	434	0.0186	445.2	0.0169	1e-10	-24.37	0	349	0.0221	515.4	0.0153	0.1	-3.075	0.0874	221	0.0192	652.4
PAX5(Paired,Homeobox),condensed/GM12878-PAX5-ChIP-Seq(GSE32465)/Homer	GTCACGCTCSCTGM	0.001	-7.803	0.001	184	0.0132	366.7	0.0102	1e-09	-21.88	0	189	0.0202	491.1	0.0124	1e-06	-15.12	0	150	0.0194	513.8	0.0125	1	-0.3493	0.8825	159	0.0085	275	0.0088	1e-06	-15.08	0	320	0.0137	269.5	0.0102	0.0001	-10.52	0.0001	205	0.013	326.5	0.0097	1e-07	-17.88	0	182	0.0158	390
PAX5(Paired,Homeobox)/GM12878-PAX5-ChIP-Seq(GSE32465)/Homer	GCAGCCAAGCRTGACH	0.1	-3.924	0.036	566	0.0407	1336.2	0.0373	0.01	-4.703	0.0193	457	0.0488	1725.5	0.0437	0.01	-5.612	0.0072	401	0.0518	1858.9	0.0453	0.1	-3.665	0.0458	673	0.036	1037.4	0.0334	1	-1.191	0.4294	946	0.0405	1048.7	0.0398	1	-2.091	0.1745	637	0.0404	1301.1	0.0386	0.01	-6.575	0.0034	539	0.0469	1569.7
PAX6(Paired,Homeobox)/Forebrain-Pax6-ChIP-Seq(GSE66961)/Homer	NGTGTTCAVTSAAGCGKAAA	0.1	-3.579	0.0489	110	0.0079	234.9	0.0066	1	-0.6018	0.7868	66	0.007	281.5	0.0071	0.01	-6.109	0.0045	63	0.0081	227.5	0.0055	0.1	-3.277	0.0662	153	0.0082	219.1	0.007	1	-0.4642	0.8104	156	0.0067	181	0.0069	1	-0.5153	0.7388	116	0.0074	253.4	0.0075	1	-1.666	0.2996	94	0.0082	283.4
Pax7(Paired,Homeobox),long/Myoblast-Pax7-ChIP-Seq(GSE25064)/Homer	TAATCHGATTAC	1	-1.071	0.4716	24	0.0017	56.1	0.0016	1	-0.5669	0.8066	7	0.0007	30.8	0.0008	1	-0.08725	1	5	0.0006	44.9	0.0011	0.1	-3.27	0.0664	64	0.0034	84.8	0.0027	0.1	-3.657	0.0406	47	0.002	39.3	0.0015	1	-0.4042	0.8162	23	0.0015	53.8	0.0016	1	-0.9066	0.5724	17	0.0015	52
Pax7(Paired,Homeobox),longest/Myoblast-Pax7-ChIP-Seq(GSE25064)/Homer	NTAATTDGCYAATTANNWWD	1	-3e-06	1	15	0.0011	101.7	0.0028	1	-0.5843	0.7954	11	0.0012	47.9	0.0012	1	-0.5654	0.7794	12	0.0016	65.5	0.0016	1	-0.001088	1	36	0.0019	95.3	0.0031	1	-0.000373	1	31	0.0013	60.1	0.0023	1	-0.3008	0.8924	33	0.0021	78.5	0.0023	1	-1.033	0.5113	26	0.0023	79.6
Pax7(Paired,Homeobox)/Myoblast-Pax7-ChIP-Seq(GSE25064)/Homer	TAATCAATTA	1	-0.07356	1	78	0.0056	235.9	0.0066	1	-1.837	0.2707	42	0.0045	150.5	0.0038	0.1	-3.83	0.0384	40	0.0052	150.5	0.0037	1	-0.06619	1	136	0.0073	256.9	0.0083	1	-0.07434	1	163	0.007	205.8	0.0078	1	-0.5565	0.7132	106	0.0067	231	0.0069	0.01	-6.723	0.0029	90	0.0078	212.9
Pax8(Paired,Homeobox)/Thyroid-Pax8-ChIP-Seq(GSE26938)/Homer	GTCATGCHTGRCTGS	0.001	-7.988	0.0008	565	0.0407	1259.9	0.0352	0.1	-4.418	0.0253	472	0.0504	1794.7	0.0454	0.001	-7.834	0.0009	418	0.054	1878	0.0458	0.1	-3.628	0.0472	647	0.0346	996.3	0.0321	1	-0.5487	0.7561	900	0.0385	1020.1	0.0388	1	-0.4698	0.7711	576	0.0365	1247.3	0.037	0.1	-3.325	0.069	504	0.0439	1541.7
PBX1(Homeobox)/MCF7-PBX1-ChIP-Seq(GSE28007)/Homer	GSCTGTCACTCA	0.001	-7.403	0.0014	125	0.009	237.9	0.0066	1	-2.211	0.193	97	0.0104	359.5	0.0091	0.1	-4.237	0.0261	88	0.0114	365.4	0.0089	0.001	-6.961	0.0021	139	0.0074	175.2	0.0056	1e-06	-14.04	0	240	0.0103	195.7	0.0074	0.01	-5.379	0.0077	138	0.0088	234.5	0.007	0.01	-6.033	0.0056	122	0.0106	309.8
PBX2(Homeobox)/K562-PBX2-ChIP-Seq(Encode)/Homer	RTGATTKATRGN	1e-11	-25.79	0	1193	0.0858	2527	0.0706	1e-14	-34.44	0	668	0.0713	2059	0.0521	1e-12	-27.99	0	575	0.0743	2255.8	0.055	1e-10	-23.46	0	1766	0.0944	2525.7	0.0813	1e-15	-35.1	0	2033	0.087	1921.7	0.073	1e-13	-31.19	0	1420	0.0901	2491.4	0.0739	1e-06	-14.46	0	966	0.0841	2740.4
Pbx3(Homeobox)/GM12878-PBX3-ChIP-Seq(GSE32465)/Homer	SCTGTCAMTCAN	1	-1.475	0.333	319	0.023	787.4	0.022	1e-06	-16.04	0	300	0.032	926.6	0.0235	0.01	-5.272	0.0099	239	0.0309	1069.3	0.0261	0.01	-5.521	0.0084	417	0.0223	607.1	0.0195	1e-14	-32.86	0	645	0.0276	529.7	0.0201	0.001	-9.191	0.0002	383	0.0243	674.6	0.02	1e-08	-19.49	0	380	0.0331	924.9
Pdx1(Homeobox)/Islet-Pdx1-ChIP-Seq(SRA008281)/Homer	YCATYAATCA	1e-12	-29.8	0	1382	0.0994	2928.4	0.0818	1e-09	-22.5	0	755	0.0806	2531	0.0641	1e-12	-27.85	0	665	0.086	2674	0.0652	1e-11	-26.26	0	2050	0.1096	2940.9	0.0946	1e-15	-36.16	0	2275	0.0974	2167.8	0.0824	1e-17	-39.17	0	1648	0.1045	2866	0.085	1e-07	-16.35	0	1146	0.0998	3262.4
PGR(NR)/EndoStromal-PGR-ChIP-Seq(GSE69539)/Homer	AAGAACATWHTGTTC	1e-05	-12.26	0	300	0.0216	592.1	0.0165	1e-07	-17.12	0	212	0.0226	604.5	0.0153	0.001	-8.82	0.0003	156	0.0202	610.8	0.0149	1	-1.35	0.3824	389	0.0208	625.6	0.0201	1e-08	-18.7	0	518	0.0222	451.5	0.0172	1e-07	-16.73	0	373	0.0237	599.3	0.0178	0.0001	-9.57	0.0002	250	0.0218	645.7
Phox2a(Homeobox)/Neuron-Phox2a-ChIP-Seq(GSE31456)/Homer	YTAATYNRATTA	1	-0.1215	1	417	0.03	1136.9	0.0318	1	-1.011	0.5563	166	0.0177	680.3	0.0172	1	-1.126	0.4706	133	0.0172	676.5	0.0165	1	-0.8982	0.5697	782	0.0418	1288.9	0.0415	1	-0.4826	0.7999	738	0.0316	840.2	0.0319	1	-0.8549	0.5483	519	0.0329	1100.9	0.0327	0.001	-7.669	0.0012	357	0.0311	989.8
Phox2b(Homeobox)/CLBGA-PHOX2B-ChIP-Seq(GSE90683)/Homer	TTAATTNAATTA	1	-0.2467	0.9316	221	0.0159	598.1	0.0167	1	-1.628	0.3269	85	0.0091	325	0.0082	1	-0.09664	1	58	0.0075	363	0.0089	1	-0.237	0.9512	386	0.0206	667.2	0.0215	1	-0.1241	1	379	0.0162	453.4	0.0172	1	-0.8095	0.5721	287	0.0182	608.7	0.0181	1	-0.7763	0.6393	164	0.0143	538.5
Pit1(Homeobox)/GCrat-Pit1-ChIP-Seq(GSE58009)/Homer	ATGMATATDC	0.1	-2.685	0.1102	1299	0.0935	3213.9	0.0898	1	-1.765	0.2885	580	0.0619	2352.9	0.0596	1	-0.1135	1	463	0.0599	2592.5	0.0632	0.01	-6.377	0.0037	2173	0.1161	3400.1	0.1094	1e-07	-16.45	0	2271	0.0972	2298.9	0.0874	1e-09	-22.28	0	1689	0.1071	3114.2	0.0924	1	-1.154	0.4621	1004	0.0874	3277.1
Pit1+1bp(Homeobox)/GCrat-Pit1-ChIP-Seq(GSE58009)/Homer	ATGCATAATTCA	0.0001	-10.89	0	430	0.0309	903.9	0.0253	0.1	-2.982	0.0968	167	0.0178	618.6	0.0157	0.1	-4.53	0.0196	148	0.0191	646	0.0158	1	-1.091	0.481	658	0.0352	1075	0.0346	0.0001	-9.469	0.0001	717	0.0307	701	0.0266	0.01	-5.462	0.0071	489	0.031	927.4	0.0275	1	-2.008	0.2281	298	0.0259	925.6
Pitx1:Ebox(Homeobox,bHLH)/Hindlimb-Pitx1-ChIP-Seq(GSE41591)/Homer	YTAATTRAWWCCAGATGT	0.1	-3.8	0.0404	218	0.0157	488.8	0.0137	1	-0.08431	1	95	0.0101	460	0.0116	1	-1.945	0.2242	87	0.0112	409	0.01	0.1	-2.789	0.1032	337	0.018	514.6	0.0166	0.1	-2.313	0.1475	377	0.0161	397.9	0.0151	0.1	-2.826	0.0863	272	0.0173	528.3	0.0157	1	-0.375	0.8914	156	0.0136	536.2
Pitx1(Homeobox)/Chicken-Pitx1-ChIP-Seq(GSE38910)/Homer	TAATCCCN	1	-0.7294	0.6273	6630	0.477	17059.6	0.4768	1	0	1	3485	0.3721	16644.9	0.4215	1	0	1	3088	0.3992	17653.5	0.4306	1	-0.04819	1	9174	0.4904	15431.3	0.4964	1	0	1	10016	0.4287	12331.8	0.4686	1	-1.1e-05	1	7129	0.4522	15810.1	0.469	1	0	1	4921	0.4285	17795.8
Pknox1(Homeobox)/ES-Prep1-ChIP-Seq(GSE63282)/Homer	SCTGTCAVTCAV	1	-0.5586	0.7223	301	0.0217	782.2	0.0219	1e-06	-14.77	0	298	0.0318	933.8	0.0236	0.01	-6.256	0.0039	232	0.03	1012	0.0247	0.01	-6.249	0.0042	401	0.0214	575.6	0.0185	1e-10	-23.16	0	602	0.0258	518.8	0.0197	0.1	-2.371	0.1337	340	0.0216	676.8	0.0201	1e-07	-18.28	0	346	0.0301	838.8
PPARa(NR),DR1/Liver-Ppara-ChIP-Seq(GSE47954)/Homer	VNAGGKCAAAGGTCA	1e-13	-30.77	0	1642	0.1181	3532.3	0.0987	1e-68	-157	0	1659	0.1771	4557.3	0.1154	1e-32	-74.9	0	1253	0.162	4762.8	0.1162	1e-08	-20.17	0	1976	0.1056	2885.3	0.0928	1e-58	-133.6	0	3109	0.1331	2632.1	0.1	1e-15	-35.87	0	1873	0.1188	3336.2	0.099	1e-43	-100.2	0	1705	0.1485	4046.3
PPARE(NR),DR1/3T3L1-Pparg-ChIP-Seq(GSE13511)/Homer	TGACCTTTGCCCCA	1e-13	-30.18	0	1535	0.1104	3285.2	0.0918	1e-52	-120.7	0	1517	0.162	4325.5	0.1095	1e-14	-32.63	0	1096	0.1417	4632.9	0.113	1e-05	-13.07	0	1781	0.0952	2661.3	0.0856	1e-31	-73.17	0	2778	0.1189	2511.6	0.0954	1e-06	-15.83	0	1631	0.1035	3081.1	0.0914	1e-23	-55.15	0	1503	0.1309	3844.3
PR(NR)/T47D-PR-ChIP-Seq(GSE31130)/Homer	VAGRACAKNCTGTBC	1e-07	-17.97	0	3200	0.2302	7544.6	0.2109	1e-51	-118.4	0	2645	0.2824	8523.2	0.2158	1e-42	-97.22	0	2131	0.2755	8607	0.2099	1e-10	-23.97	0	4306	0.2302	6545	0.2106	1e-48	-111	0	5926	0.2537	5619.2	0.2135	1e-22	-51.23	0	3770	0.2391	6975.9	0.2069	1e-38	-89.79	0	3017	0.2627	8038.1
PRDM1(Zf)/Hela-PRDM1-ChIP-Seq(GSE31477)/Homer	ACTTTCACTTTC	1	-0.4512	0.7901	635	0.0457	1656.5	0.0463	1	-0.007368	1	323	0.0345	1550	0.0393	1	-0.006592	1	275	0.0356	1680.3	0.041	1	-0.3026	0.914	931	0.0498	1578.5	0.0508	1	-0.8445	0.5803	992	0.0425	1111.4	0.0422	1	-1.241	0.3797	713	0.0452	1493.8	0.0443	1	-0.2086	1	521	0.0454	1791.8
PRDM10(Zf)/HEK293-PRDM10.eGFP-ChIP-Seq(Encode)/Homer	TGGTACATTCCA	1	-0.003785	1	899	0.0647	2518.2	0.0704	1	-0.6911	0.7294	730	0.0779	3077.5	0.0779	1	-0.2612	0.9696	585	0.0756	3191.7	0.0778	1	-0.7843	0.6302	1200	0.0641	1987.4	0.0639	1	-0.4833	0.7999	1577	0.0675	1789.8	0.068	1	-0.006921	1	947	0.0601	2185.4	0.0648	1	-0.009957	1	775	0.0675	2780
PRDM14(Zf)/H1-PRDM14-ChIP-Seq(GSE22767)/Homer	RGGTCTCTAACY	1	-1.19	0.4243	387	0.0278	970.6	0.0271	1	-1.407	0.3972	273	0.0292	1103.6	0.0279	1	-2.082	0.1969	226	0.0292	1108.6	0.027	1	-0.6945	0.6806	512	0.0274	850.2	0.0274	1	-0.2791	0.9515	645	0.0276	746.2	0.0284	1	-0.02513	1	375	0.0238	884.7	0.0262	0.1	-2.487	0.1464	340	0.0296	1044.5
PRDM15(Zf)/ESC-Prdm15-ChIP-Seq(GSE73694)/Homer	YCCDNTCCAGGTTTT	0.0001	-9.411	0.0002	1427	0.1027	3335.7	0.0932	0.1	-3.311	0.071	949	0.1013	3783.9	0.0958	0.1	-3.331	0.0612	797	0.103	3972.7	0.0969	0.1	-3.468	0.0552	1853	0.099	2953.8	0.095	0.1	-3.982	0.03	2280	0.0976	2463.9	0.0936	0.001	-8.892	0.0003	1582	0.1003	3096.5	0.0919	1	-1.741	0.2812	1073	0.0934	3458.6
PRDM9(Zf)/Testis-DMC1-ChIP-Seq(GSE35498)/Homer	ADGGYAGYAGCATCT	1	-1.237	0.4073	615	0.0442	1548.3	0.0433	1	-1.039	0.5448	447	0.0477	1851.1	0.0469	1	-1.304	0.3991	345	0.0446	1769.7	0.0432	0.001	-8.599	0.0004	828	0.0443	1215.5	0.0391	0.01	-6.796	0.002	1055	0.0452	1082.1	0.0411	1	-0.7349	0.6091	640	0.0406	1365.7	0.0405	0.01	-5.241	0.0116	509	0.0443	1505.7
Prop1(Homeobox)/GHFT1-PROP1.biotin-ChIP-Seq(GSE77302)/Homer	NTAATBNAATTA	1	-0.03409	1	683	0.0491	1880.7	0.0526	1	-0.09101	1	264	0.0282	1206.7	0.0306	1	-0.7705	0.6494	223	0.0288	1173.6	0.0286	1	-0.1568	1	1249	0.0668	2135.5	0.0687	1	-0.08038	1	1239	0.053	1451.5	0.0552	1	-0.3784	0.8353	856	0.0543	1859.3	0.0552	0.1	-2.741	0.1165	563	0.049	1750.8
PSE(SNAPc)/K562-mStart-Seq/Homer	WAVTCACCMTAASYDAAAAG	1	-1.779	0.2527	679	0.0489	1685.7	0.0471	1e-10	-24.51	0	470	0.0502	1448.6	0.0367	1e-10	-24.85	0	399	0.0516	1498.8	0.0366	1	-1.845	0.2459	1025	0.0548	1651.3	0.0531	1e-08	-19.06	0	1249	0.0535	1196.9	0.0455	0.001	-8.401	0.0004	861	0.0546	1634.4	0.0485	1e-07	-16.14	0	613	0.0534	1642
Ptf1a(bHLH)/Panc1-Ptf1a-ChIP-Seq(GSE47459)/Homer	ACAGCTGTTN	0.01	-6.323	0.0038	4778	0.3438	11881.6	0.3321	1	-0.001254	1	3518	0.3757	15433.4	0.3908	1	-0.6105	0.7498	2978	0.385	15808.3	0.3855	0.1	-3.176	0.0718	5760	0.3079	9388.2	0.302	1	-0.2254	0.9902	7696	0.3294	8737.2	0.332	1	-2.236	0.152	5091	0.3229	10730	0.3183	1	-1.992	0.2308	4019	0.35	13128.4
PU.1-IRF(ETS:IRF)/Bcell-PU.1-ChIP-Seq(GSE21512)/Homer	MGGAAGTGAAAC	0.01	-4.836	0.0155	1723	0.124	4197.8	0.1173	1	-0.009403	1	961	0.1026	4348.9	0.1101	1	-0.01678	1	791	0.1023	4498.6	0.1097	0.01	-6.002	0.0053	2433	0.13	3830.6	0.1232	1	-0.2914	0.9434	2632	0.1127	3001.4	0.114	0.1	-3.513	0.0448	1869	0.1185	3834.4	0.1137	1	-0.06766	1	1296	0.1129	4464.9
PU.1:IRF8(ETS:IRF)/pDC-Irf8-ChIP-Seq(GSE66899)/Homer	GGAAGTGAAAST	0.1	-3.775	0.0413	244	0.0176	551.5	0.0154	1	-0.02653	1	112	0.012	562.3	0.0142	1	-0.2026	1	96	0.0124	555.6	0.0136	0.01	-4.815	0.0161	350	0.0187	511	0.0164	0.1	-2.437	0.1317	336	0.0144	351.4	0.0134	0.1	-4.063	0.0268	267	0.0169	500.6	0.0149	1	-0.3206	0.93	167	0.0145	578.6
PU.1(ETS)/ThioMac-PU.1-ChIP-Seq(GSE21512)/Homer	AGAGGAAGTG	1e-16	-37.41	0	851	0.0612	1638.9	0.0458	1	-0.4264	0.8843	432	0.0461	1854.5	0.047	0.1	-3.1	0.0756	376	0.0486	1826.4	0.0445	1e-09	-21.44	0	1018	0.0544	1394.6	0.0449	1e-07	-17.79	0	1141	0.0488	1091	0.0415	1e-13	-31.61	0	841	0.0533	1377.7	0.0409	1	-1.564	0.3289	545	0.0475	1744.8
RAR:RXR(NR),DR5/ES-RAR-ChIP-Seq(GSE56893)/Homer	RGGTCADNNAGAGGTCAV	1e-07	-17.77	0	69	0.005	84	0.0023	1e-67	-155.4	0	423	0.0452	675.8	0.0171	1e-36	-83.19	0	290	0.0375	667	0.0163	0.01	-5.283	0.0106	50	0.0027	56.9	0.0018	1e-40	-92.81	0	605	0.0259	377.7	0.0144	1e-16	-37.62	0	91	0.0058	70.7	0.0021	1e-41	-95.81	0	385	0.0335	588.7
RAR:RXR(NR),DR5/ES-RAR-ChIP-Seq(GSE56893)/Homer	AGGTCAAGGTCA	1	-0.7573	0.6181	205	0.0147	524.5	0.0147	1e-22	-51.82	0	97	0.0104	123.6	0.0031	1e-30	-70.17	0	100	0.0129	127.3	0.0031	1	-0.06469	1	219	0.0117	402.2	0.0129	1e-25	-58.74	0	144	0.0062	58.5	0.0022	1e-05	-12.21	0	270	0.0171	436.1	0.0129	1e-18	-42.16	0	95	0.0083	108.5
RARa(NR)/K562-RARa-ChIP-Seq(Encode)/Homer	TTGAMCTTTG	1	-0.001398	1	4713	0.3391	12563.9	0.3512	1e-176	-406.5	0	4802	0.5128	14556.7	0.3686	1e-98	-227.6	0	3832	0.4954	15458.6	0.377	1	0	1	5865	0.3135	10372.8	0.3337	1e-40	-92.92	0	9220	0.3947	9277.9	0.3525	0.001	-9.132	0.0002	5586	0.3543	11471.6	0.3403	1e-133	-307.2	0	5439	0.4736	13745.3
RARg(NR)/ES-RARg-ChIP-Seq(GSE30538)/Homer	AGGTCAAGGTCA	1	-0.3075	0.889	55	0.004	153.2	0.0043	1e-44	-101.4	0	166	0.0177	187.2	0.0047	1e-20	-47.63	0	103	0.0133	182.1	0.0044	1	-0.1213	1	52	0.0028	102	0.0033	1e-38	-87.66	0	212	0.0091	84	0.0032	0.001	-8.249	0.0005	82	0.0052	116.2	0.0034	1e-27	-62.81	0	136	0.0118	149
RBPJ:Ebox(?,bHLH)/Panc1-Rbpj1-ChIP-Seq(GSE47459)/Homer	GGGRAARRGRMCAGMTG	0.0001	-10.23	0.0001	479	0.0345	1025.5	0.0287	0.1	-2.994	0.0962	356	0.038	1375.5	0.0348	0.1	-3.14	0.0732	300	0.0388	1439.9	0.0351	0.1	-3.909	0.0362	581	0.0311	886.1	0.0285	1	-0.2674	0.9579	724	0.031	837.1	0.0318	0.001	-8.34	0.0004	508	0.0322	928.6	0.0275	1	-1.008	0.5225	380	0.0331	1236.1
Rbpj1(?)/Panc1-Rbpj1-ChIP-Seq(GSE47459)/Homer	HTTTCCCASG	1e-05	-12.07	0	2128	0.1531	5009.6	0.14	0.1	-4.02	0.0371	1400	0.1495	5601.9	0.1419	0.0001	-10.39	0.0001	1208	0.1562	5743.9	0.1401	1e-08	-19.12	0	2767	0.1479	4147.4	0.1334	1e-05	-12.74	0	3538	0.1514	3711.4	0.141	1e-10	-23.1	0	2342	0.1485	4419.2	0.1311	1	-1.154	0.4621	1645	0.1432	5389.3
REST-NRSF(Zf)/Jurkat-NRSF-ChIP-Seq/Homer	GGMGCTGTCCATGGTGCTGA	0.01	-6.604	0.003	16	0.0012	17.4	0.0005	1	-0.9614	0.5803	11	0.0012	41.4	0.001	0.1	-3.644	0.0453	9	0.0012	22.5	0.0005	1e-06	-15.27	0	26	0.0014	13.3	0.0004	0.1	-4.058	0.0279	31	0.0013	23.4	0.0009	1	-0.5859	0.6966	12	0.0008	26.3	0.0008	1e-07	-18.06	0	27	0.0024	24.8
Reverb(NR),DR2/RAW-Reverba.biotin-ChIP-Seq(GSE45914)/Homer	GTRGGTCASTGGGTCA	1e-05	-11.79	0	323	0.0232	648.6	0.0181	1e-36	-82.93	0	408	0.0436	866.7	0.0219	1e-35	-80.7	0	372	0.0481	969.3	0.0236	0.1	-4.03	0.0326	312	0.0167	459.1	0.0148	1e-24	-57.02	0	604	0.0259	434.3	0.0165	1e-20	-47.23	0	389	0.0247	498.9	0.0148	1e-26	-60.49	0	369	0.0321	666.1
RFX(HTH)/K562-RFX3-ChIP-Seq(SRA012198)/Homer	CGGTTGCCATGGCAAC	1	-0.9889	0.507	73	0.0053	180.1	0.005	0.01	-4.822	0.0174	76	0.0081	239.3	0.0061	1	-0.6587	0.7176	44	0.0057	233.2	0.0057	1	-2.194	0.1794	112	0.006	165.4	0.0053	1e-06	-16.06	0	180	0.0077	134.6	0.0051	0.01	-6.47	0.0027	107	0.0068	169.9	0.005	1	-0.8108	0.6238	56	0.0049	181.6
Rfx1(HTH)/NPC-H3K4me1-ChIP-Seq(GSE16256)/Homer	KGTTGCCATGGCAA	1	-0.8393	0.5778	220	0.0158	559.3	0.0156	0.0001	-11.18	0	203	0.0217	629.6	0.0159	1e-05	-12.95	0	188	0.0243	701.1	0.0171	0.1	-3.105	0.0764	336	0.018	508.5	0.0164	1e-09	-22.62	0	499	0.0214	419.7	0.0159	1e-05	-13.79	0	320	0.0203	519.1	0.0154	0.1	-2.997	0.0934	208	0.0181	613
Rfx2(HTH)/LoVo-RFX2-ChIP-Seq(GSE49402)/Homer	GTTGCCATGGCAACM	1	-0.537	0.7336	80	0.0058	210.4	0.0059	0.1	-3.564	0.0569	82	0.0088	277.4	0.007	1	-1.654	0.2914	56	0.0072	262.8	0.0064	0.1	-2.771	0.1047	134	0.0072	194.1	0.0062	1e-10	-23.39	0	207	0.0089	144.6	0.0055	0.1	-4.506	0.0174	122	0.0077	210.9	0.0063	0.1	-2.944	0.0972	77	0.0067	210.9
Rfx5(HTH)/GM12878-Rfx5-ChIP-Seq(GSE31477)/Homer	SCCTAGCAACAG	1	-1.419	0.3499	425	0.0306	1057.6	0.0296	0.0001	-9.502	0.0002	318	0.034	1078.1	0.0273	0.001	-7.874	0.0009	244	0.0315	1036.6	0.0253	0.001	-7.328	0.0015	609	0.0326	887.4	0.0285	1e-06	-14.61	0	786	0.0336	741.8	0.0282	0.0001	-11.41	0	514	0.0326	908.5	0.027	0.1	-3.526	0.0583	351	0.0306	1050.3
Rfx6(HTH)/Min6b1-Rfx6.HA-ChIP-Seq(GSE62844)/Homer	TGTTKCCTAGCAACM	1e-10	-23.83	0	1603	0.1153	3525.9	0.0985	1e-07	-16.57	0	1151	0.1229	4174.9	0.1057	1e-11	-26.53	0	1009	0.1304	4329.4	0.1056	1e-07	-17.29	0	1941	0.1037	2862.6	0.0921	1e-10	-24.38	0	2696	0.1154	2688.2	0.1021	1e-29	-67.05	0	1909	0.1211	3163	0.0938	1e-05	-13.24	0	1265	0.1102	3694
Ronin(THAP)/ES-Thap11-ChIP-Seq(GSE51522)/Homer	RACTACAACTCCCAGVAKGC	0.1	-2.697	0.1093	33	0.0024	64.6	0.0018	1	-0.006029	1	9	0.001	77.5	0.002	1	-0.104	1	9	0.0012	69.7	0.0017	0.1	-4.333	0.0251	47	0.0025	55.6	0.0018	1	-1.31	0.3863	47	0.002	48.6	0.0018	1e-07	-16.61	0	60	0.0038	59.9	0.0018	0.01	-4.782	0.0178	26	0.0023	51.9
RORa(NR)/Liver-Rora-ChIP-Seq(GSE101115)/Homer	AAWCTAGGTCARDNN	1e-12	-27.91	0	268	0.0193	434.9	0.0122	1e-62	-143.7	0	321	0.0343	453.2	0.0115	1e-46	-107	0	253	0.0327	467.6	0.0114	1e-07	-17.48	0	295	0.0158	351.5	0.0113	1e-28	-65.47	0	495	0.0212	324.6	0.0123	1e-34	-78.77	0	363	0.023	379.1	0.0112	1e-34	-79.35	0	315	0.0274	479.4
RORg(NR)/Liver-Rorc-ChIP-Seq(GSE101115)/Homer	WAABTAGGTCAV	1e-08	-20.7	0	175	0.0126	276.2	0.0077	1e-56	-131.2	0	231	0.0247	275.6	0.007	1e-28	-64.87	0	160	0.0207	305.2	0.0074	1e-05	-13.54	0	193	0.0103	224.4	0.0072	1e-29	-67.45	0	307	0.0131	168.8	0.0064	1e-20	-47.06	0	227	0.0144	243.2	0.0072	1e-47	-109.3	0	246	0.0214	274.3
RORgt(NR)/EL4-RORgt.Flag-ChIP-Seq(GSE56019)/Homer	AAYTAGGTCA	1e-13	-31.47	0	244	0.0176	372.4	0.0104	1e-89	-206.5	0	353	0.0377	410.9	0.0104	1e-51	-118.8	0	263	0.034	465	0.0113	1e-09	-22.43	0	265	0.0142	292.9	0.0094	1e-56	-129.7	0	493	0.0211	248.4	0.0094	1e-31	-73.27	0	331	0.021	343.8	0.0102	1e-59	-136.6	0	341	0.0297	405.2
RORgt(NR)/EL4-RORgt.Flag-ChIP-Seq(GSE56019)/Homer	AAYTAGGTCA	1e-13	-31.47	0	244	0.0176	372.4	0.0104	1e-89	-206.5	0	353	0.0377	410.9	0.0104	1e-51	-118.8	0	263	0.034	465	0.0113	1e-09	-22.43	0	265	0.0142	292.9	0.0094	1e-56	-129.7	0	493	0.0211	248.4	0.0094	1e-31	-73.27	0	331	0.021	343.8	0.0102	1e-59	-136.6	0	341	0.0297	405.2
RUNX-AML(Runt)/CD4+-PolII-ChIP-Seq(Barski_et_al.)/Homer	GCTGTGGTTW	1e-32	-74.38	0	1365	0.0982	2535.8	0.0709	0.01	-5.547	0.0087	756	0.0807	2899	0.0734	1e-10	-23.51	0	723	0.0935	3017.3	0.0736	1e-30	-69.48	0	1705	0.0911	2140.7	0.0689	1e-11	-26.21	0	1939	0.083	1874.6	0.0712	1e-57	-132.3	0	1583	0.1004	2237.8	0.0664	0.01	-5.574	0.0087	952	0.0829	2898.9
RUNX(Runt)/HPC7-Runx1-ChIP-Seq(GSE22178)/Homer	SAAACCACAG	1e-37	-86.78	0	1340	0.0964	2408.8	0.0673	1e-05	-12.59	0	758	0.0809	2718.7	0.0688	1e-17	-40.12	0	753	0.0973	2906.5	0.0709	1e-32	-73.92	0	1610	0.0861	1982.9	0.0638	1e-16	-38.52	0	1901	0.0814	1767.7	0.0672	1e-74	-172.5	0	1608	0.102	2137.5	0.0634	1e-06	-13.9	0	930	0.081	2639.9
RUNX1(Runt)/Jurkat-RUNX1-ChIP-Seq(GSE29180)/Homer	AAACCACARM	1e-33	-77.39	0	1809	0.1302	3509.6	0.0981	1	-0.769	0.6864	959	0.1024	4031.8	0.1021	1e-09	-21.36	0	919	0.1188	4000.1	0.0976	1e-20	-48.06	0	2236	0.1195	3054.5	0.0983	0.0001	-9.992	0.0001	2542	0.1088	2658.5	0.101	1e-57	-131.6	0	2103	0.1334	3172.3	0.0941	0.001	-8.868	0.0004	1303	0.1135	3918.5
RUNX2(Runt)/PCa-RUNX2-ChIP-Seq(GSE33889)/Homer	NWAACCACADNN	1e-24	-57.03	0	1501	0.108	2959.4	0.0827	0.1	-2.869	0.106	806	0.0861	3219.2	0.0815	1e-05	-12.28	0	785	0.1015	3563.1	0.0869	1e-21	-48.85	0	1891	0.1011	2527.8	0.0813	0.001	-8.483	0.0004	2097	0.0898	2192.9	0.0833	1e-53	-123.8	0	1731	0.1098	2534.7	0.0752	1	-1.876	0.254	1040	0.0906	3341.7
RXR(NR),DR1/3T3L1-RXR-ChIP-Seq(GSE13511)/Homer	TAGGGCAAAGGTCA	1e-16	-38.43	0	1827	0.1314	3885.3	0.1086	1e-70	-162.8	0	1866	0.1993	5245.9	0.1328	1e-33	-76.33	0	1426	0.1844	5543.9	0.1352	1e-12	-27.91	0	2128	0.1137	3046.9	0.098	1e-54	-124.9	0	3396	0.1454	2946.8	0.112	1e-18	-42.91	0	2034	0.129	3588.7	0.1065	1e-37	-86.28	0	1843	0.1605	4555.4
SCL(bHLH)/HPC7-Scl-ChIP-Seq(GSE13511)/Homer	AVCAGCTG	1e-29	-67.26	0	7059	0.5079	16457.1	0.46	1e-22	-50.97	0	5299	0.5658	20353.4	0.5154	1e-15	-35.86	0	4376	0.5657	21310.3	0.5197	1e-35	-81.37	0	8945	0.4781	13450.4	0.4327	1e-42	-98.96	0	11963	0.5121	12288.7	0.4669	1e-41	-94.62	0	7966	0.5053	15224.6	0.4516	1e-19	-44.61	0	5997	0.5222	18250.6
SCRT1(Zf)/HEK293-SCRT1.eGFP-ChIP-Seq(Encode)/Homer	GCAACAGGTG	1	-0.7481	0.6181	508	0.0365	1303.7	0.0364	1	-0.000153	1	324	0.0346	1651.3	0.0418	1	-0.02089	1	282	0.0365	1678.1	0.0409	1	-0.062	1	637	0.034	1123.9	0.0362	1	-0.002203	1	812	0.0348	1007.3	0.0383	1	-0.1116	1	535	0.0339	1205.7	0.0358	1	-0.0343	1	421	0.0367	1519.3
SF1(NR)/H295R-Nr5a1-ChIP-Seq(GSE44220)/Homer	CAAGGHCANV	1e-07	-17.31	0	809	0.0582	1719.4	0.0481	1e-78	-181.9	0	989	0.1056	2198.3	0.0557	1e-54	-126.2	0	780	0.1008	2281	0.0556	1	-0.6066	0.7315	844	0.0451	1407.5	0.0453	1e-63	-145.6	0	1754	0.0751	1301.5	0.0495	1e-19	-45.87	0	970	0.0615	1530.3	0.0454	1e-76	-177.1	0	1051	0.0915	1886.5
Six1(Homeobox)/Myoblast-Six1-ChIP-Chip(GSE20150)/Homer	GKVTCADRTTWC	1e-05	-13.34	0	353	0.0254	703.2	0.0197	1e-07	-17.95	0	248	0.0265	722.3	0.0183	1e-08	-18.92	0	207	0.0268	720.7	0.0176	1e-09	-21.23	0	537	0.0287	680.4	0.0219	1e-17	-39.65	0	652	0.0279	517.9	0.0197	1e-11	-25.99	0	455	0.0289	697.7	0.0207	1e-06	-15.65	0	329	0.0286	813.3
Six2(Homeobox)/NephronProgenitor-Six2-ChIP-Seq(GSE39837)/Homer	GWAAYHTGAKMC	1e-05	-12.85	0	1331	0.0958	3033.5	0.0848	1e-06	-14.25	0	803	0.0857	2859.8	0.0724	1e-06	-14.88	0	682	0.0882	2993.9	0.073	1e-14	-33.69	0	2017	0.1078	2825.8	0.0909	1e-15	-36.7	0	2274	0.0973	2163.2	0.0822	1e-14	-32.56	0	1614	0.1024	2858.9	0.0848	1e-06	-15.21	0	1085	0.0945	3094.9
Six4(Homeobox)/MCF7-SIX4-ChIP-Seq(Encode)/Homer	TGWAAYCTGABACCB	0.01	-5.926	0.0055	76	0.0055	139.4	0.0039	0.1	-3.28	0.0725	47	0.005	150.3	0.0038	0.01	-5.984	0.005	45	0.0058	151.2	0.0037	0.0001	-10.75	0.0001	124	0.0066	139.9	0.0045	1e-05	-13.15	0	137	0.0059	101.1	0.0038	1e-08	-18.64	0	112	0.0071	133	0.0039	0.1	-3.796	0.0458	68	0.0059	174.5
Slug(Zf)/Mesoderm-Snai2-ChIP-Seq(GSE61475)/Homer	SNGCACCTGCHS	1	-1e-06	1	1036	0.0745	3059.1	0.0855	1	0	1	799	0.0853	4288.7	0.1086	1	0	1	633	0.0818	4339.5	0.1058	1	-5e-06	1	1229	0.0657	2299.5	0.074	1	0	1	1751	0.075	2273.4	0.0864	1	0	1	988	0.0627	2803.4	0.0832	1	-1e-06	1	891	0.0776	3430.8
Smad2(MAD)/ES-SMAD2-ChIP-Seq(GSE29422)/Homer	CTGTCTGG	0.1	-2.36	0.1485	2195	0.1579	5505.4	0.1539	1	-0.7187	0.7168	1696	0.1811	7145.3	0.1809	1	-0.003873	1	1333	0.1723	7541.6	0.1839	0.1	-3.254	0.0672	2698	0.1442	4342.4	0.1397	1	-0.68	0.6755	3828	0.1639	4313.6	0.1639	1	-1.667	0.2566	2455	0.1557	5163.7	0.1532	0.1	-2.436	0.153	1868	0.1627	6011.9
Smad3(MAD)/NPC-Smad3-ChIP-Seq(GSE36673)/Homer	TWGTCTGV	0.0001	-11.32	0	4392	0.316	10715.8	0.2995	0.001	-6.966	0.0023	3207	0.3424	12924.7	0.3273	0.0001	-9.218	0.0002	2692	0.348	13449.5	0.328	1e-08	-19.37	0	5656	0.3023	8801.8	0.2832	1e-08	-19.41	0	7542	0.3228	8035.7	0.3053	1e-11	-25.7	0	4989	0.3164	9835.5	0.2918	0.0001	-9.71	0.0002	3757	0.3272	11811.8
Smad4(MAD)/ESC-SMAD4-ChIP-Seq(GSE29422)/Homer	VBSYGTCTGG	1	-1.516	0.323	2218	0.1596	5623.6	0.1572	1	-0.464	0.8543	1728	0.1845	7337.8	0.1858	1	-0.000156	1	1326	0.1714	7675.4	0.1872	0.1	-2.745	0.107	2713	0.145	4386.4	0.1411	1	-0.1078	1	3856	0.1651	4425.6	0.1682	1	-0.01969	1	2423	0.1537	5382.3	0.1597	1	-1.04	0.511	1894	0.1649	6224.5
Sox10(HMG)/SciaticNerve-Sox3-ChIP-Seq(GSE35132)/Homer	CCWTTGTYYB	1e-17	-39.42	0	2373	0.1707	5176.6	0.1447	1e-17	-40.83	0	1481	0.1581	5024.4	0.1272	1e-14	-34.27	0	1235	0.1597	5271.5	0.1286	1e-10	-24.89	0	3231	0.1727	4813.4	0.1549	1e-10	-25.26	0	3782	0.1619	3847.7	0.1462	1e-20	-48.1	0	2665	0.169	4787.4	0.142	1e-05	-11.96	0	1863	0.1622	5614.4
Sox15(HMG)/CPA-Sox15-ChIP-Seq(GSE62909)/Homer	RAACAATGGN	1	-1.907	0.2254	1412	0.1016	3539.2	0.0989	1	-2.031	0.2284	789	0.0842	3200.6	0.081	1	-0.3249	0.926	626	0.0809	3392.2	0.0827	1e-05	-13.27	0	2185	0.1168	3300.1	0.1062	0.1	-2.833	0.0893	2335	0.1	2550.2	0.0969	0.01	-5.13	0.0096	1650	0.1047	3324.6	0.0986	1	-0.0487	1	1082	0.0942	3760
Sox17(HMG)/Endoderm-Sox17-ChIP-Seq(GSE61475)/Homer	CCATTGTTYB	0.01	-5.798	0.0062	952	0.0685	2245.1	0.0627	0.1	-3.505	0.0601	520	0.0555	2020.5	0.0512	1	-2.117	0.1916	415	0.0537	2077.4	0.0507	0.0001	-9.453	0.0002	1393	0.0745	2095.3	0.0674	0.0001	-10.86	0	1579	0.0676	1606.3	0.061	0.01	-5.225	0.0089	1039	0.0659	2055.7	0.061	1	-0.2117	1	714	0.0622	2440.9
Sox2(HMG)/mES-Sox2-ChIP-Seq(GSE11431)/Homer	BCCATTGTTC	0.01	-5.967	0.0053	1081	0.0778	2561	0.0716	0.01	-4.689	0.0194	633	0.0676	2433.3	0.0616	1	-0.9397	0.5593	482	0.0623	2522.2	0.0615	1e-05	-12.5	0	1629	0.0871	2428.8	0.0781	0.0001	-9.603	0.0001	1791	0.0767	1847.5	0.0702	0.001	-8.591	0.0003	1240	0.0787	2401.5	0.0712	1	-1.415	0.3706	877	0.0764	2839.1
Sox3(HMG)/NPC-Sox3-ChIP-Seq(GSE33059)/Homer	CCWTTGTY	0.001	-8.356	0.0006	2327	0.1674	5600.5	0.1565	1e-07	-17.3	0	1411	0.1507	5187.7	0.1314	0.0001	-11.14	0	1162	0.1502	5483.8	0.1337	1e-05	-12.03	0	3416	0.1826	5298	0.1704	1e-05	-13.19	0	3926	0.1681	4130.3	0.1569	1e-06	-15.57	0	2696	0.171	5261.4	0.1561	0.001	-7.73	0.0011	1924	0.1675	5940.4
Sox4(HMG)/proB-Sox4-ChIP-Seq(GSE50066)/Homer	YCTTTGTTCC	0.01	-6.803	0.0025	1081	0.0778	2540.7	0.071	0.001	-8.043	0.0009	667	0.0712	2467.8	0.0625	1	-2.066	0.1994	524	0.0677	2644.2	0.0645	0.0001	-10.94	0	1556	0.0832	2333.4	0.0751	0.0001	-11.14	0	1800	0.0771	1842	0.07	1e-06	-15.02	0	1259	0.0799	2343.4	0.0695	1	-1.756	0.278	865	0.0753	2777.3
Sox6(HMG)/Myotubes-Sox6-ChIP-Seq(GSE32627)/Homer	CCATTGTTNY	1e-08	-19.05	0	2171	0.1562	4977.5	0.1391	1e-09	-21.68	0	1251	0.1336	4459	0.1129	0.01	-5.666	0.0068	973	0.1258	4748.9	0.1158	0.0001	-10.91	0	3098	0.1656	4805	0.1546	1e-09	-21.28	0	3559	0.1523	3642.9	0.1384	1e-05	-13.06	0	2433	0.1543	4766.7	0.1414	1	-1.283	0.4165	1654	0.144	5405.4
Sox9(HMG)/Limb-SOX9-ChIP-Seq(GSE73225)/Homer	AGGVNCCTTTGT	0.01	-5.663	0.0071	1148	0.0826	2734.2	0.0764	1e-09	-22.21	0	816	0.0871	2767.4	0.0701	1e-11	-25.38	0	743	0.0961	3079.7	0.0751	0.0001	-10.89	0.0001	1543	0.0825	2313.7	0.0744	1e-05	-11.61	0	2026	0.0867	2080.4	0.0791	1e-08	-18.86	0	1317	0.0835	2412.2	0.0716	0.01	-5.304	0.0111	1006	0.0876	3079.2
Sp1(Zf)/Promoter/Homer	GGCCCCGCCCCC	0.01	-5.209	0.0109	291	0.0209	643.4	0.018	1	-0.4723	0.8499	213	0.0227	916.7	0.0232	0.01	-6.827	0.0022	205	0.0265	871.7	0.0213	0.001	-8.964	0.0003	437	0.0234	607.8	0.0196	0.01	-6.745	0.002	492	0.0211	482.3	0.0183	1e-09	-21.25	0	549	0.0348	898.7	0.0267	1	-0.7955	0.6313	157	0.0137	514.3
Sp2(Zf)/HEK293-Sp2.eGFP-ChIP-Seq(Encode)/Homer	YGGCCCCGCCCC	0.0001	-11.28	0	2251	0.162	5333.7	0.1491	1	-0.000343	1	1742	0.186	7893.1	0.1999	1	-0.01662	1	1425	0.1842	7942.1	0.1937	0.0001	-11.17	0	2699	0.1443	4156.1	0.1337	1	-0.0985	1	3604	0.1543	4142.8	0.1574	1e-05	-11.85	0	2625	0.1665	5187.8	0.1539	1	-1.172	0.4554	1746	0.152	5720.7
Sp5(Zf)/mES-Sp5.Flag-ChIP-Seq(GSE72989)/Homer	RGKGGGCGGAGC	1e-09	-21	0	1470	0.1058	3244.3	0.0907	1	0	1	965	0.103	4706.1	0.1192	1	-0.0261	1	837	0.1082	4722.5	0.1152	1e-06	-13.86	0	1807	0.0966	2692.4	0.0866	1	-4.6e-05	1	2090	0.0895	2551.6	0.097	0.01	-6.527	0.0026	1722	0.1092	3437.1	0.102	1	-0.000189	1	920	0.0801	3401.6
SPDEF(ETS)/VCaP-SPDEF-ChIP-Seq(SRA014231)/Homer	ASWTCCTGBT	1e-39	-91.19	0	1738	0.125	3258.9	0.0911	0.01	-5.655	0.0078	977	0.1043	3790.7	0.096	1e-09	-21.91	0	872	0.1127	3761.2	0.0917	1e-32	-75.4	0	2134	0.1141	2740.1	0.0882	1e-15	-36.29	0	2488	0.1065	2389.6	0.0908	1e-53	-123.7	0	1987	0.126	2997.2	0.0889	0.01	-6.099	0.0053	1160	0.101	3545.4
SpiB(ETS)/OCILY3-SPIB-ChIP-Seq(GSE56857)/Homer	AAAGRGGAAGTG	1e-05	-11.78	0	348	0.025	705.6	0.0197	1	-1.889	0.2598	175	0.0187	681.5	0.0173	1	-0.4511	0.8573	134	0.0173	731	0.0178	0.1	-2.438	0.1433	429	0.0229	667.2	0.0215	1	-1.179	0.4329	461	0.0197	507.6	0.0193	0.001	-7.83	0.0007	342	0.0217	607.9	0.018	1	-0.3883	0.8835	216	0.0188	737.5
Srebp1a(bHLH)/HepG2-Srebp1a-ChIP-Seq(GSE31477)/Homer	RTCACSCCAY	1	-9.8e-05	1	342	0.0246	1066.4	0.0298	1	-0.5007	0.8329	300	0.032	1283.3	0.0325	0.1	-2.538	0.1281	293	0.0379	1429.6	0.0349	1	-0.009106	1	439	0.0235	813.9	0.0262	1	-0.01213	1	607	0.026	747.3	0.0284	1	-0.02408	1	380	0.0241	896.3	0.0266	1	-0.3973	0.8798	362	0.0315	1226.4
Srebp2(bHLH)/HepG2-Srebp2-ChIP-Seq(GSE31477)/Homer	CGGTCACSCCAC	1	0	1	215	0.0155	766.1	0.0214	1	-0.2698	0.9963	216	0.0231	954.3	0.0242	1	-0.2125	1	191	0.0247	1075.2	0.0262	1	0	1	257	0.0137	629.7	0.0203	1	0	1	383	0.0164	551.1	0.0209	1	0	1	238	0.0151	697.6	0.0207	1	-0.04178	1	241	0.021	889.3
STAT1(Stat)/HelaS3-STAT1-ChIP-Seq(GSE12782)/Homer	NATTTCCNGGAAAT	0.0001	-9.558	0.0002	384	0.0276	810.9	0.0227	1	-0.166	1	158	0.0169	720.3	0.0182	0.1	-4.045	0.0311	153	0.0198	680.5	0.0166	0.001	-8.236	0.0006	540	0.0289	771.6	0.0248	0.01	-5.387	0.0077	571	0.0244	576.2	0.0219	1e-07	-16.82	0	427	0.0271	699.6	0.0208	1	-0.7019	0.6865	229	0.0199	757.8
Stat3(Stat)/mES-Stat3-ChIP-Seq(GSE11431)/Homer	CTTCCGGGAA	1e-06	-14.61	0	681	0.049	1449.4	0.0405	0.1	-3.443	0.063	405	0.0432	1558	0.0395	1e-07	-16.22	0	385	0.0498	1553.7	0.0379	1e-13	-30.9	0	962	0.0514	1250.9	0.0402	1e-07	-18.33	0	1119	0.0479	1065.7	0.0405	1e-16	-37.05	0	781	0.0495	1232.5	0.0366	1	-1.937	0.2419	464	0.0404	1463.6
Stat3+il21(Stat)/CD4-Stat3-ChIP-Seq(GSE19198)/Homer	SVYTTCCNGGAARB	1e-07	-17.42	0	998	0.0718	2165	0.0605	1	-2.285	0.1799	561	0.0599	2243.3	0.0568	1e-08	-20.63	0	553	0.0715	2265.1	0.0552	1e-10	-23.14	0	1334	0.0713	1862.3	0.0599	1e-16	-37.47	0	1627	0.0696	1491.3	0.0567	1e-26	-61.8	0	1138	0.0722	1752.6	0.052	0.01	-5.296	0.0111	720	0.0627	2169
STAT4(Stat)/CD4-Stat4-ChIP-Seq(GSE22104)/Homer	NYTTCCWGGAAR	0.0001	-10.53	0.0001	1262	0.0908	2907.4	0.0813	1	-1.233	0.4595	651	0.0695	2687.3	0.068	1e-05	-13.45	0	627	0.0811	2759.5	0.0673	1e-08	-18.46	0	1852	0.099	2709.7	0.0872	1e-05	-12.2	0	2038	0.0872	2087.8	0.0793	1e-18	-41.53	0	1466	0.093	2495.5	0.074	1	-0.2672	0.9637	897	0.0781	3040.2
STAT5(Stat)/mCD4+-Stat5-ChIP-Seq(GSE12346)/Homer	RTTTCTNAGAAA	1e-07	-17.92	0	458	0.033	903	0.0252	1	-0.1472	1	184	0.0196	838.4	0.0212	0.01	-6.736	0.0024	200	0.0259	850	0.0207	0.1	-4.294	0.0258	584	0.0312	885.9	0.0285	0.0001	-10.09	0.0001	675	0.0289	652.2	0.0248	1e-07	-17.67	0	469	0.0297	772.3	0.0229	1	-0.5862	0.7513	273	0.0238	911.4
STAT6(Stat)/CD4-Stat6-ChIP-Seq(GSE22104)/Homer	ABTTCYYRRGAA	1	-1.653	0.2845	586	0.0422	1455.5	0.0407	1	-0.8304	0.65	310	0.0331	1294.3	0.0328	1	-0.3873	0.894	234	0.0303	1276.2	0.0311	1	-0.1629	1	786	0.042	1353.1	0.0435	1	-0.01711	1	898	0.0384	1083.3	0.0412	1	-0.7807	0.5835	624	0.0396	1328.1	0.0394	1	-1.417	0.3706	442	0.0385	1416.6
STAT6(Stat)/Macrophage-Stat6-ChIP-Seq(GSE38377)/Homer	TTCCKNAGAA	0.01	-5.939	0.0055	644	0.0463	1486	0.0415	1	-0.5005	0.8329	312	0.0333	1334.4	0.0338	1	-0.4807	0.8375	249	0.0322	1343.2	0.0328	1	-0.8741	0.5798	826	0.0441	1362.9	0.0438	1	-0.5803	0.7371	966	0.0414	1093.6	0.0416	1	-1.814	0.2265	667	0.0423	1373.9	0.0408	1	-0.5449	0.778	439	0.0382	1468
T1ISRE(IRF)/ThioMac-Ifnb-Expression/Homer	ACTTTCGTTTCT	0.1	-2.934	0.0876	14	0.001	22.3	0.0006	1	-1.836	0.2707	5	0.0005	12.7	0.0003	1	-0.136	1	2	0.0003	19.1	0.0005	1	-0.3797	0.8662	13	0.0007	24.1	0.0008	1	-0.169	1	14	0.0006	20.3	0.0008	1	-0.3727	0.8376	13	0.0008	31.9	0.0009	1	-0.06593	1	5	0.0004	29.7
TATA-Box(TBP)/Promoter/Homer	CCTTTTAWAGSC	1	-0.02016	1	1472	0.1059	3983.3	0.1113	0.01	-4.713	0.0192	895	0.0956	3495.6	0.0885	1	-0.5419	0.7953	696	0.09	3715	0.0906	1	-0.275	0.9352	2365	0.1264	3983	0.1281	0.01	-6.124	0.0038	2663	0.114	2846.6	0.1082	1	-0.000263	1	1674	0.1062	3872.3	0.1149	1	-0.5272	0.7895	1243	0.1082	4142.3
Tbet(T-box)/CD8-Tbet-ChIP-Seq(GSE33802)/Homer	AGGTGTGAAM	1e-05	-13.5	0	1820	0.1309	4218.3	0.1179	0.001	-7.106	0.002	1174	0.1254	4534.4	0.1148	0.1	-3.406	0.0572	988	0.1277	4954.8	0.1208	1	-0.1378	1	2243	0.1199	3810.1	0.1226	0.001	-8.684	0.0003	2903	0.1243	3070.5	0.1167	0.01	-6.171	0.0036	1901	0.1206	3818.4	0.1133	1e-05	-12.12	0	1604	0.1397	4787.8
Tbox:Smad(T-box,MAD)/ESCd5-Smad2_3-ChIP-Seq(GSE29422)/Homer	AGGTGHCAGACA	0.1	-4.067	0.0319	303	0.0218	689.2	0.0193	1	-0.04259	1	183	0.0195	872.5	0.0221	1	-0.01879	1	152	0.0197	946.6	0.0231	1	-2.023	0.2112	330	0.0176	515.4	0.0166	0.1	-2.966	0.0784	509	0.0218	533.2	0.0203	1	-0.6272	0.6723	266	0.0169	571.1	0.0169	1	-0.2897	0.9506	231	0.0201	798.7
Tbr1(T-box)/Cortex-Tbr1-ChIP-Seq(GSE71384)/Homer	AAGGTGTKAA	1	-1.626	0.2902	1955	0.1407	4942.2	0.1381	1	-1.882	0.2608	1166	0.1245	4778.2	0.121	1	-0.0644	1	948	0.1226	5261.4	0.1283	1	-0.1007	1	2632	0.1407	4476.3	0.144	1	-0.7767	0.6171	3156	0.1351	3549.1	0.1349	1	-1.621	0.2677	2163	0.1372	4546.9	0.1349	1	-0.3538	0.9077	1558	0.1357	5225.8
Tbx20(T-box)/Heart-Tbx20-ChIP-Seq(GSE29636)/Homer	GGTGYTGACAGS	0.001	-8.706	0.0004	320	0.023	670.8	0.0187	0.01	-5.444	0.0096	252	0.0269	897.8	0.0227	0.0001	-10.82	0.0001	225	0.0291	897.4	0.0219	1e-05	-12.16	0	424	0.0227	565.7	0.0182	1e-05	-13.21	0	551	0.0236	507	0.0193	1e-11	-25.72	0	402	0.0255	603.6	0.0179	0.01	-4.946	0.0153	272	0.0237	774.4
Tbx21(T-box)/GM12878-TBX21-ChIP-Seq(Encode)/Homer	AGGTGTGAAA	1	-0.3479	0.8611	1538	0.1107	4010.7	0.1121	1	-0.000376	1	896	0.0957	4194.4	0.1062	1	-1e-06	1	739	0.0955	4595	0.1121	1	-0.01142	1	2044	0.1093	3559.9	0.1145	1	-0.00025	1	2376	0.1017	2861.6	0.1087	1	-3e-06	1	1564	0.0992	3719.6	0.1103	1	-0.001366	1	1250	0.1088	4479.7
Tbx5(T-box)/HL1-Tbx5.biotin-ChIP-Seq(GSE21529)/Homer	AGGTGTCA	0.001	-7.16	0.0018	5789	0.4165	14429.6	0.4033	1	-0.1351	1	4044	0.4318	17282.7	0.4376	1	-0.3664	0.9046	3396	0.439	18116.3	0.4418	1	-0.3557	0.8821	7157	0.3825	11948.2	0.3844	1	-0.3448	0.897	9398	0.4023	10633.3	0.404	0.01	-6.541	0.0025	6306	0.4	13092	0.3884	0.01	-6.716	0.0029	4994	0.4349	16011.2
Tbx6(T-box)/ESC-Tbx6-ChIP-Seq(GSE93524)/Homer	DAGGTGTBAA	0.01	-4.931	0.0142	1821	0.131	4440.3	0.1241	1	-0.5579	0.8113	1229	0.1312	5206.4	0.1318	1	-0.253	0.9717	1010	0.1306	5472.6	0.1335	1	-0.1182	1	2260	0.1208	3845.4	0.1237	1	-0.5568	0.7523	2861	0.1225	3233.4	0.1229	1	-0.1434	1	1866	0.1184	4086.1	0.1212	1	-1.867	0.2545	1556	0.1355	5031.8
Tcf12(bHLH)/GM12878-Tcf12-ChIP-Seq(GSE32465)/Homer	VCAGCTGYTG	1e-14	-32.57	0	1676	0.1206	3592.2	0.1004	0.0001	-9.848	0.0002	1310	0.1399	4990	0.1264	1e-05	-12.45	0	1110	0.1435	5177.8	0.1263	1e-14	-34.2	0	1961	0.1048	2736	0.088	1e-11	-25.78	0	2688	0.1151	2669.3	0.1014	1e-08	-19.84	0	1848	0.1172	3464.1	0.1028	1e-05	-13.73	0	1373	0.1196	4021.3
Tcf21(bHLH)/ArterySmoothMuscle-Tcf21-ChIP-Seq(GSE61369)/Homer	NAACAGCTGG	1e-12	-28.4	0	1613	0.1161	3491.9	0.0976	0.01	-5.68	0.0077	1172	0.1251	4584	0.1161	1e-06	-14.7	0	1034	0.1337	4729.1	0.1153	1e-08	-19.31	0	1875	0.1002	2736.7	0.088	0.001	-7.556	0.0009	2388	0.1022	2522.2	0.0958	1e-08	-19.96	0	1751	0.1111	3267.7	0.0969	0.001	-7.566	0.0013	1263	0.11	3828.7
Tcf3(HMG)/mES-Tcf3-ChIP-Seq(GSE11724)/Homer	ASWTCAAAGG	0.01	-5.049	0.0128	293	0.0211	650.8	0.0182	1e-12	-28.63	0	216	0.0231	537.5	0.0136	0.001	-7.015	0.0019	159	0.0206	651.5	0.0159	1	-1.394	0.3686	386	0.0206	619.5	0.0199	0.001	-8.973	0.0002	513	0.022	490.6	0.0186	1	-1.679	0.2543	316	0.02	642.7	0.0191	1e-06	-14.88	0	294	0.0256	720.9
TCF4(bHLH)/SHSY5Y-TCF4-ChIP-Seq(GSE96915)/Homer	SMCATCTGKH	1e-09	-22.44	0	2481	0.1785	5679.4	0.1587	0.1	-2.895	0.1038	1805	0.1927	7355.3	0.1863	0.001	-7.477	0.0012	1529	0.1977	7510.7	0.1832	1e-10	-24.63	0	3144	0.168	4678.3	0.1505	0.01	-6.424	0.0028	4010	0.1717	4328.5	0.1645	1e-06	-15.33	0	2674	0.1696	5220	0.1548	1e-06	-13.86	0	2176	0.1895	6561
Tcf7(HMG)/GM12878-TCF7-ChIP-Seq(Encode)/Homer	CTTTGATGTGSB	1	-1.168	0.432	389	0.028	976.7	0.0273	1e-05	-12.95	0	259	0.0277	812.9	0.0206	0.1	-4.053	0.031	209	0.027	954.4	0.0233	1	-0.7287	0.6598	528	0.0282	875.3	0.0282	0.0001	-10.41	0.0001	698	0.0299	674.2	0.0256	1	-0.5984	0.6899	415	0.0263	892.6	0.0265	0.01	-6.187	0.0049	366	0.0319	1042
Tcfcp2l1(CP2)/mES-Tcfcp2l1-ChIP-Seq(GSE11431)/Homer	NRAACCRGTTYRAACCRGYT	1e-05	-12.27	0	211	0.0152	394.3	0.011	0.01	-6.449	0.0037	160	0.0171	529.4	0.0134	1e-06	-15.63	0	153	0.0198	521.3	0.0127	0.1	-4.339	0.025	229	0.0122	327.3	0.0105	1e-10	-23.21	0	347	0.0149	272.8	0.0104	1e-05	-12.3	0	228	0.0145	358.6	0.0106	1	-1.871	0.2543	145	0.0126	440.2
TCFL2(HMG)/K562-TCF7L2-ChIP-Seq(GSE29196)/Homer	ACWTCAAAGG	1	-0.9986	0.5054	81	0.0058	200.3	0.0056	1e-05	-11.8	0	71	0.0076	170.8	0.0043	1	-1.776	0.2588	40	0.0052	180.5	0.0044	1	-1.326	0.3906	114	0.0061	178.7	0.0057	0.1	-3.496	0.047	147	0.0063	141.5	0.0054	1	-0.08544	1	76	0.0048	189	0.0056	0.0001	-10.41	0.0001	89	0.0077	186.7
TEAD(TEA)/Fibroblast-PU.1-ChIP-Seq(Unpublished)/Homer	YCWGGAATGY	1e-22	-52.52	0	1138	0.0819	2173.8	0.0608	0.001	-7.321	0.0017	584	0.0624	2157.1	0.0546	1e-10	-25.23	0	575	0.0743	2295.2	0.056	1e-17	-39.91	0	1584	0.0847	2122.8	0.0683	1e-20	-46.25	0	1771	0.0758	1599.1	0.0608	1e-25	-59.86	0	1284	0.0814	2031.9	0.0603	0.01	-5.517	0.0091	821	0.0715	2483.4
TEAD1(TEAD)/HepG2-TEAD1-ChIP-Seq(Encode)/Homer	CYRCATTCCA	1e-25	-59.2	0	1607	0.1156	3184.9	0.089	0.001	-7.781	0.0011	844	0.0901	3180.5	0.0805	1e-07	-18.4	0	793	0.1025	3454	0.0842	1e-30	-71.12	0	2154	0.1151	2792.1	0.0898	1e-15	-36.13	0	2405	0.1029	2303.5	0.0875	1e-38	-88.03	0	1825	0.1158	2878.9	0.0854	0.01	-5.129	0.0129	1135	0.0988	3498.8
TEAD2(TEA)/Py2T-Tead2-ChIP-Seq(GSE55709)/Homer	CCWGGAATGY	1e-16	-38.56	0	919	0.0661	1782.8	0.0498	0.001	-7.139	0.002	532	0.0568	1956.5	0.0495	0.0001	-11.48	0	479	0.0619	2087.8	0.0509	1e-15	-35.9	0	1214	0.0649	1594.8	0.0513	1e-09	-22.87	0	1425	0.061	1358	0.0516	1e-22	-51.69	0	1030	0.0653	1608.3	0.0477	0.1	-2.535	0.1407	652	0.0568	2045.9
TEAD3(TEA)/HepG2-TEAD3-ChIP-Seq(Encode)/Homer	TRCATTCCAG	1e-28	-66.54	0	1890	0.136	3775.1	0.1055	0.0001	-9.446	0.0002	1003	0.1071	3767.9	0.0954	1e-13	-31.47	0	951	0.1229	3960.8	0.0966	1e-29	-68.46	0	2563	0.137	3419.9	0.11	1e-21	-49.07	0	2882	0.1234	2730.8	0.1038	1e-39	-91.39	0	2119	0.1344	3409.8	0.1011	0.001	-7.373	0.0016	1359	0.1183	4140.1
TEAD4(TEA)/Tropoblast-Tead4-ChIP-Seq(GSE37350)/Homer	CCWGGAATGY	1e-24	-55.53	0	1441	0.1037	2834.6	0.0792	1e-06	-15.28	0	862	0.092	3068.9	0.0777	1e-10	-24.36	0	778	0.1006	3263.8	0.0796	1e-26	-60.38	0	1881	0.1005	2445.5	0.0787	1e-18	-42.02	0	2254	0.0965	2114.3	0.0803	1e-45	-104.7	0	1660	0.1053	2491.6	0.0739	1e-06	-14.93	0	1095	0.0954	3130.9
TFE3(bHLH)/MEF-TFE3-ChIP-Seq(GSE75757)/Homer	GTCACGTGACYV	0.001	-7.049	0.002	103	0.0074	191.6	0.0054	0.01	-6.793	0.0027	82	0.0088	241.6	0.0061	0.001	-7.916	0.0008	75	0.0097	261.3	0.0064	0.001	-7.284	0.0016	131	0.007	162.3	0.0052	1e-14	-34.13	0	234	0.01	150.9	0.0057	1e-10	-25.12	0	150	0.0095	176.5	0.0052	0.0001	-9.459	0.0002	87	0.0076	186.1
Tgif1(Homeobox)/mES-Tgif1-ChIP-Seq(GSE55404)/Homer	YTGWCADY	1e-18	-42.98	0	4938	0.3553	11435.6	0.3196	1e-89	-205.5	0	3968	0.4237	12810.2	0.3244	1e-75	-173.3	0	3270	0.4228	13228.2	0.3226	1e-15	-36.47	0	6400	0.3421	9763.8	0.3141	1e-91	-211.5	0	9023	0.3862	8499.9	0.323	1e-52	-120.9	0	5836	0.3702	10543.5	0.3128	1e-80	-185.9	0	4845	0.4219	12793.3
Tgif2(Homeobox)/mES-Tgif2-ChIP-Seq(GSE55404)/Homer	TGTCANYT	1e-52	-120.3	0	5690	0.4094	12413	0.3469	1e-114	-263.1	0	4393	0.4691	13995.6	0.3544	1e-109	-253.2	0	3676	0.4752	14412.6	0.3515	1e-41	-96.34	0	7234	0.3867	10537.4	0.339	1e-174	-402.7	0	10129	0.4336	9061.9	0.3443	1e-112	-258.9	0	6654	0.422	11313	0.3356	1e-119	-276	0	5421	0.472	13906.5
THRa(NR)/C17.2-THRa-ChIP-Seq(GSE38347)/Homer	GGTCANYTGAGGWCA	1	0	1	757	0.0545	2606.9	0.0729	0.001	-7.16	0.0019	922	0.0985	3513.5	0.089	1	-0.6608	0.7176	706	0.0913	3746.7	0.0914	1	0	1	879	0.047	1877.3	0.0604	1	-2.8e-05	1	1597	0.0684	1979	0.0752	1	0	1	919	0.0583	2336.7	0.0693	0.01	-4.618	0.0207	949	0.0826	2920
THRb(NR)/HepG2-THRb.Flag-ChIP-Seq(Encode)/Homer	GGTCACCTGAGGTCA	1	-0.002535	1	1106	0.0796	3082.9	0.0862	1e-16	-37.71	0	1289	0.1376	4335.9	0.1098	1e-06	-15.22	0	991	0.1281	4501.2	0.1098	1	-0.4192	0.8452	1275	0.0681	2141.3	0.0689	1e-05	-12.38	0	2286	0.0979	2353.6	0.0894	1	-0.7944	0.579	1315	0.0834	2802.7	0.0831	1e-12	-28.63	0	1262	0.1099	3428.7
THRb(NR)/Liver-NR1A2-ChIP-Seq(GSE52613)/Homer	TRAGGTCA	1e-26	-60.39	0	6741	0.485	15737.7	0.4399	1e-401	-924.3	0	6647	0.7098	19401.3	0.4913	1e-296	-682.3	0	5427	0.7016	20299.6	0.4951	1e-16	-38.54	0	8168	0.4366	12626.4	0.4062	1e-223	-513.9	0	12938	0.5538	11831.1	0.4496	1e-92	-213.8	0	7996	0.5072	14360.4	0.426	1e-341	-785.3	0	7452	0.6489	17709.5
Tlx?(NR)/NPC-H3K4me1-ChIP-Seq(GSE16256)/Homer	CTGGCAGSCTGCCA	1e-40	-93.81	0	937	0.0674	1521.6	0.0425	1e-12	-29.88	0	677	0.0723	2142.7	0.0543	1e-15	-36.05	0	587	0.0759	2205.5	0.0538	1e-77	-177.9	0	1203	0.0643	1123.2	0.0361	1e-60	-138.5	0	1605	0.0687	1179	0.0448	1e-82	-190.6	0	1195	0.0758	1404.8	0.0417	1e-19	-45.34	0	717	0.0624	1666.4
TR4(NR),DR1/Hela-TR4-ChIP-Seq(GSE24685)/Homer	GAGGTCAAAGGTCA	0.001	-8.822	0.0004	175	0.0126	338.9	0.0095	1e-21	-50.18	0	236	0.0252	494.5	0.0125	0.01	-5.043	0.0122	126	0.0163	530.3	0.0129	0.01	-6.509	0.0033	175	0.0094	230.9	0.0074	1e-11	-25.49	0	340	0.0146	260.5	0.0099	0.1	-4.481	0.0178	175	0.0111	313.7	0.0093	1e-08	-20.02	0	190	0.0165	398.1
TRPS1(Zf)/MCF7-TRPS1-ChIP-Seq(GSE107013)/Homer	AGATAAGANN	0.1	-3.371	0.0591	2756	0.1983	6875	0.1922	1e-29	-68.41	0	1778	0.1899	5788.2	0.1466	1e-15	-36.66	0	1432	0.1851	6181.4	0.1508	0.0001	-9.52	0.0002	4218	0.2255	6651.7	0.214	1e-21	-48.57	0	4995	0.2138	4974.6	0.189	1e-09	-22.75	0	3352	0.2126	6489.3	0.1925	1e-10	-25.15	0	2531	0.2204	7429.2
Twist(bHLH)/HMLE-TWIST1-ChIP-Seq(Chang_et_al)/Homer	VCAKCTGGNNNCCAGMTGBN	0.01	-5.042	0.0128	216	0.0155	467.9	0.0131	1	-1.753	0.2909	164	0.0175	641.2	0.0162	0.1	-3.673	0.0442	153	0.0198	689.1	0.0168	0.001	-8.371	0.0006	250	0.0134	330.1	0.0106	1	-1.115	0.4586	353	0.0151	388.7	0.0148	1e-05	-12.62	0	247	0.0157	391	0.0116	0.0001	-10.63	0.0001	201	0.0175	493.1
Twist2(bHLH)/Myoblast-Twist2.Ty1-ChIP-Seq(GSE127998)/Homer	MCAGCTGBYH	1e-07	-16.89	0	2774	0.1996	6507.4	0.1819	1	-1.675	0.3132	2021	0.2158	8372.6	0.212	0.001	-7.1	0.0018	1719	0.2222	8510.3	0.2076	1e-08	-19.52	0	3566	0.1906	5418.1	0.1743	0.1	-3.558	0.0444	4469	0.1913	4906	0.1864	0.0001	-10.54	0.0001	3034	0.1924	6066.1	0.1799	0.001	-8.37	0.0006	2381	0.2073	7391.3
Unknown-ESC-element(?)/mES-Nanog-ChIP-Seq(GSE11724)/Homer	CACAGCAGGGGG	1e-10	-24	0	1068	0.0768	2253.8	0.063	1e-06	-14.25	0	914	0.0976	3293.3	0.0834	0.0001	-9.972	0.0001	736	0.0952	3387.5	0.0826	1e-10	-24.97	0	1202	0.0642	1647.5	0.053	1e-19	-44.54	0	1862	0.0797	1699.7	0.0646	1e-12	-28.62	0	1132	0.0718	1954.7	0.058	1e-05	-12.39	0	892	0.0777	2549.3
Unknown(Homeobox)/Limb-p300-ChIP-Seq/Homer	SSCMATWAAA	0.1	-3.463	0.0543	817	0.0588	1972.3	0.0551	1	-1.85	0.268	351	0.0375	1402.2	0.0355	1	-1.42	0.3581	304	0.0393	1547.8	0.0377	0.0001	-9.692	0.0002	1313	0.0702	1965.4	0.0632	1e-06	-15.94	0	1464	0.0627	1442.4	0.0548	0.0001	-9.892	0.0001	1027	0.0651	1947.7	0.0578	0.1	-2.504	0.1446	633	0.0551	1985.1
USF1(bHLH)/GM12878-Usf1-ChIP-Seq(GSE32465)/Homer	SGTCACGTGR	0.1	-2.937	0.0876	604	0.0435	1456.8	0.0407	1e-06	-14.07	0	515	0.055	1753	0.0444	0.0001	-11.31	0	434	0.0561	1874.8	0.0457	0.001	-8.96	0.0003	753	0.0402	1094.4	0.0352	1e-12	-29.8	0	1139	0.0488	1029.5	0.0391	1e-10	-23.79	0	736	0.0467	1233.4	0.0366	1e-09	-21.37	0	589	0.0513	1509.4
Usf2(bHLH)/C2C12-Usf2-ChIP-Seq(GSE36030)/Homer	GTCACGTGGT	0.1	-3.597	0.0483	505	0.0363	1194	0.0334	0.001	-7.057	0.0021	403	0.043	1451.6	0.0368	0.01	-6.671	0.0026	328	0.0424	1468.7	0.0358	0.0001	-9.986	0.0001	651	0.0348	926.3	0.0298	0.0001	-10.77	0	908	0.0389	892.7	0.0339	0.0001	-11.39	0	581	0.0369	1039.9	0.0308	0.0001	-9.706	0.0002	450	0.0392	1240.6
VDR(NR),DR3/GM10855-VDR+vitD-ChIP-Seq(GSE22484)/Homer	ARAGGTCANWGAGTTCANNN	0.1	-2.861	0.0938	309	0.0222	726.6	0.0203	1e-32	-75.01	0	426	0.0455	955.7	0.0242	1e-17	-40.77	0	307	0.0397	955.6	0.0233	1	-1.307	0.3954	329	0.0176	528.3	0.017	1e-21	-50.21	0	674	0.0289	512.8	0.0195	0.001	-7.757	0.0008	336	0.0213	596.6	0.0177	1e-22	-51.82	0	403	0.0351	787.1
WT1(Zf)/Kidney-WT1-ChIP-Seq(GSE90016)/Homer	MCTCCCMCRCAB	0.1	-2.708	0.1085	790	0.0568	1929.7	0.0539	1	-2.1e-05	1	550	0.0587	2731.7	0.0692	1	-0.9089	0.5749	480	0.0621	2516	0.0614	0.001	-7.583	0.0012	991	0.053	1484.1	0.0477	1	-0.3952	0.8631	1233	0.0528	1406.5	0.0534	0.001	-8.882	0.0003	922	0.0585	1750.9	0.0519	1	-0.01096	1	552	0.0481	2007.7
X-box(HTH)/NPC-H3K4me1-ChIP-Seq(GSE16256)/Homer	GGTTGCCATGGCAA	1	-0.7516	0.6181	104	0.0075	265.2	0.0074	0.1	-2.449	0.1587	84	0.009	303.4	0.0077	0.1	-2.988	0.0839	73	0.0094	316.9	0.0077	0.01	-6.884	0.0023	190	0.0102	250.1	0.008	0.0001	-10.99	0	252	0.0108	217	0.0082	0.01	-6.587	0.0024	152	0.0096	252.4	0.0075	1	-1.675	0.2981	107	0.0093	324.4
YY1(Zf)/Promoter/Homer	CAAGATGGCGGC	1	-0.004593	1	51	0.0037	184.8	0.0052	1	-0.0718	1	42	0.0045	219.4	0.0056	1	-0.004308	1	26	0.0034	219.1	0.0053	1	-0.000445	1	66	0.0035	160.1	0.0052	1	-0.005501	1	99	0.0042	142.5	0.0054	1	-0.3698	0.8377	80	0.0051	180.5	0.0054	1	-0.4463	0.8402	55	0.0048	190.2
Zac1(Zf)/Neuro2A-Plagl1-ChIP-Seq(GSE75942)/Homer	HAWGRGGCCM	1	-4e-06	1	4178	0.3006	11384.5	0.3182	1	-7.6e-05	1	3464	0.3699	15356.3	0.3889	1	-0.000194	1	2742	0.3545	15330.2	0.3739	1	-0.000868	1	5068	0.2709	8738.2	0.2811	1	-0.007097	1	7301	0.3125	8421.6	0.32	1	-9e-06	1	4546	0.2883	10247.9	0.304	1	-0.000591	1	3624	0.3156	12544.5
ZBTB12(Zf)/HEK293-ZBTB12.GFP-ChIP-Seq(GSE58341)/Homer	NGNTCTAGAACCNGV	1	-1.282	0.3907	520	0.0374	1304.6	0.0365	1	-0.08089	1	342	0.0365	1552.3	0.0393	1	-0.3114	0.9357	280	0.0362	1537	0.0375	1	-0.672	0.6939	675	0.0361	1122.2	0.0361	1	-1.775	0.2466	844	0.0361	920	0.035	1	-0.9609	0.4962	553	0.0351	1167.3	0.0346	1	-0.1173	1	407	0.0354	1429.6
ZBTB18(Zf)/HEK293-ZBTB18.GFP-ChIP-Seq(GSE58341)/Homer	AACATCTGGA	0.1	-4.561	0.0201	770	0.0554	1825.6	0.051	1	-0.000339	1	490	0.0523	2389	0.0605	1	-1.446	0.3501	474	0.0613	2431.9	0.0593	1	-1.902	0.235	932	0.0498	1497.6	0.0482	1	-0.001407	1	1107	0.0474	1359.5	0.0517	1	-0.786	0.5822	798	0.0506	1699.3	0.0504	1	-0.00017	1	542	0.0472	2077.4
ZBTB33(Zf)/GM12878-ZBTB33-ChIP-Seq(GSE32465)/Homer	GGVTCTCGCGAGAAC	1	-0.08794	1	16	0.0012	56.5	0.0016	1	-0.04186	1	8	0.0009	57.1	0.0014	1	-0.2116	1	10	0.0013	67.8	0.0017	1	-0.34	0.8881	24	0.0013	44.3	0.0014	1	-0.02215	1	29	0.0012	46.9	0.0018	1	-0.1679	1	33	0.0021	83.2	0.0025	1	-0.07096	1	6	0.0005	33.9
ZEB1(Zf)/PDAC-ZEB1-ChIP-Seq(GSE64557)/Homer	VCAGGTRDRY	1	-0.9321	0.5316	3370	0.2425	8639.8	0.2415	1	-1e-06	1	2442	0.2608	11164	0.2827	1	-0.08645	1	2122	0.2743	11536	0.2814	1	-0.2768	0.9352	4031	0.2155	6762.3	0.2176	1	-0.1204	1	5477	0.2345	6258.3	0.2378	1	-0.03516	1	3557	0.2256	7810.8	0.2317	1	-0.02872	1	2764	0.2407	9447.8
ZEB2(Zf)/SNU398-ZEB2-ChIP-Seq(GSE103048)/Homer	GNMCAGGTGTGC	1	-0.012	1	1894	0.1363	5113.4	0.1429	1	-0.000115	1	1507	0.1609	6918.1	0.1752	1	-0.4364	0.8645	1323	0.171	7077.5	0.1726	1	-0.001575	1	2211	0.1182	3893.3	0.1253	1	-0.01957	1	3172	0.1358	3696.1	0.1404	1	-1.3e-05	1	1944	0.1233	4536.5	0.1346	1	-0.1254	1	1659	0.1445	5644.1
Zfp281(Zf)/ES-Zfp281-ChIP-Seq(GSE81042)/Homer	CCCCTCCCCCAC	0.01	-6.218	0.0042	243	0.0175	517.1	0.0145	1	-1.2e-05	1	135	0.0144	798.7	0.0202	1	-0.00657	1	107	0.0138	712	0.0174	1e-05	-12.25	0	298	0.0159	379.7	0.0122	1	-0.000979	1	295	0.0126	395.6	0.015	0.01	-4.74	0.014	252	0.016	462	0.0137	1	-0.00023	1	127	0.0111	563.1
ZFP3(Zf)/HEK293-ZFP3.GFP-ChIP-Seq(GSE58341)/Homer	GGGTTTTGAAGGATGARTAGGAGTT	1	-0.01657	1	3	0.0002	20.6	0.0006	1	-0.09349	1	2	0.0002	17.1	0.0004	1	-0.04129	1	1	0.0001	17.5	0.0004	1	-0.5396	0.7683	7	0.0004	12	0.0004	1	-0.000402	1	4	0.0002	16.5	0.0006	1	-0.002288	1	1	0.0001	13.4	0.0004	1	0	1	0	0	15.1
Zfp57(Zf)/H1-ZFP57.HA-ChIP-Seq(GSE115387)/Homer	NANTGCSGCA	1	-0.7569	0.6181	293	0.0211	750.8	0.021	1	-0.5259	0.824	234	0.025	1000.9	0.0253	1	-0.17	1	170	0.022	970.5	0.0237	1	-0.1615	1	389	0.0208	680.7	0.0219	1	-1.034	0.4865	528	0.0226	585.6	0.0223	0.1	-2.318	0.1405	490	0.0311	988.1	0.0293	1	-0.5218	0.7912	178	0.0155	599.1
Zfp809(Zf)/ES-Zfp809-ChIP-Seq(GSE70799)/Homer	GGGGCTYGKCTGGGA	0.0001	-10.54	0.0001	356	0.0256	735.4	0.0206	0.1	-3.449	0.063	326	0.0348	1239.1	0.0314	0.01	-4.609	0.0183	257	0.0332	1175.4	0.0287	1e-05	-12.43	0	411	0.022	544.4	0.0175	0.0001	-10.9	0	595	0.0255	564.5	0.0214	0.01	-6.298	0.0032	376	0.0238	691	0.0205	0.1	-4.494	0.023	301	0.0262	873
ZFX(Zf)/mES-Zfx-ChIP-Seq(GSE11431)/Homer	AGGCCTRG	1e-05	-12.43	0	2193	0.1578	5162.8	0.1443	0.01	-6.296	0.0042	1868	0.1995	7409.9	0.1876	1e-05	-13.37	0	1568	0.2027	7459	0.1819	1e-06	-15.04	0	2559	0.1368	3871.3	0.1245	1e-07	-17.18	0	3810	0.1631	3956.1	0.1503	0.01	-4.678	0.0148	2373	0.1505	4850.8	0.1439	0.001	-7.832	0.001	1890	0.1646	5827.3
Zic(Zf)/Cerebellum-ZIC1.2-ChIP-Seq(GSE60731)/Homer	CCTGCTGAGH	0.0001	-10.38	0.0001	1320	0.095	3052.5	0.0853	1e-06	-14.18	0	1099	0.1174	4025	0.1019	1e-06	-14.22	0	903	0.1167	4093.3	0.0998	0.01	-5.276	0.0106	1477	0.0789	2299.8	0.074	1e-21	-48.45	0	2336	0.1	2167.7	0.0824	0.0001	-10.78	0	1438	0.0912	2767.1	0.0821	0.01	-5.839	0.0067	1096	0.0954	3349.5
Zic3(Zf)/mES-Zic3-ChIP-Seq(GSE37889)/Homer	GGCCYCCTGCTGDGH	1e-08	-20.37	0	1013	0.0729	2164.6	0.0605	0.0001	-9.528	0.0002	917	0.0979	3421.1	0.0866	0.001	-7.225	0.0016	712	0.092	3358.6	0.0819	1e-10	-25.13	0	1136	0.0607	1546.2	0.0497	1e-21	-48.52	0	1879	0.0804	1699.7	0.0646	1e-10	-23.85	0	1149	0.0729	2030	0.0602	1e-09	-22.81	0	885	0.0771	2369.6
ZKSCAN1(Zf)/HepG2-ZKSCAN1-ChIP-Seq(Encode)/Homer	GCACAYAGTAGGKCY	1	-0.001438	1	39	0.0028	155.8	0.0044	1	-0.02889	1	27	0.0029	159.3	0.004	1	-6e-06	1	12	0.0016	177.2	0.0043	1	-0.1993	0.9795	57	0.003	107	0.0034	1	-4e-06	1	54	0.0023	105.6	0.004	1	-0.000532	1	39	0.0025	134.3	0.004	1	-0.1274	1	33	0.0029	132.4
ZNF136(Zf)/HEK293-ZNF136.GFP-ChIP-Seq(GSE58341)/Homer	YTKGATAHAGTATTCTWGGTNGGCA	1	-1e-06	1	105	0.0076	412.5	0.0115	1	0	1	41	0.0044	380.8	0.0096	1	0	1	41	0.0053	444.5	0.0108	1	-0.000592	1	174	0.0093	365.4	0.0118	1	0	1	164	0.007	287.4	0.0109	1	-6.1e-05	1	124	0.0079	366	0.0109	1	-5.3e-05	1	78	0.0068	387.8
ZNF143|STAF(Zf)/CUTLL-ZNF143-ChIP-Seq(GSE29600)/Homer	ATTTCCCAGVAKSCY	1	-0.05809	1	446	0.0321	1234.7	0.0345	1	-1.6e-05	1	312	0.0333	1641.9	0.0416	1	-0.000856	1	265	0.0343	1685.2	0.0411	1	-0.1331	1	567	0.0303	987.3	0.0318	1	-0.261	0.9584	756	0.0324	874.5	0.0332	1	-0.009668	1	471	0.0299	1117.8	0.0332	1	-0.001275	1	375	0.0327	1441.4
ZNF16(Zf)/HEK293-ZNF16.GFP-ChIP-Seq(GSE58341)/Homer	MACCTTCYATGGCTCCCTAKTGCCY	0.1	-2.515	0.1282	18	0.0013	32.2	0.0009	1	-0.03462	1	9	0.001	64.5	0.0016	1	-0.3664	0.9046	10	0.0013	60.1	0.0015	1	-0.2428	0.9484	19	0.001	37.7	0.0012	1	-0.02572	1	14	0.0006	25.5	0.001	1	-0.239	0.9388	9	0.0006	24.1	0.0007	1	-1.731	0.283	13	0.0011	32.8
ZNF165(Zf)/WHIM12-ZNF165-ChIP-Seq(GSE65937)/Homer	AAGGKGRCGCAGGCA	0.1	-4.248	0.0271	216	0.0155	477	0.0133	0.1	-2.445	0.1587	189	0.0202	720.7	0.0182	1	-0.304	0.9399	132	0.0171	737.9	0.018	1	-0.7929	0.6268	223	0.0119	367.1	0.0118	1	-0.2799	0.9515	319	0.0137	373.3	0.0142	1	-0.03135	1	202	0.0128	490.8	0.0146	1	-0.2407	0.9837	161	0.014	566.2
ZNF189(Zf)/HEK293-ZNF189.GFP-ChIP-Seq(GSE58341)/Homer	TGGAACAGMA	0.1	-3.279	0.0634	1115	0.0802	2725	0.0762	1	-1.959	0.2433	741	0.0791	3006.4	0.0761	0.1	-3.168	0.0715	638	0.0825	3163.2	0.0771	0.1	-4.591	0.0198	1442	0.0771	2257.9	0.0726	1	-1.868	0.2272	1774	0.0759	1952.5	0.0742	0.01	-5.859	0.0049	1185	0.0752	2342.8	0.0695	1	-0.9493	0.5503	866	0.0754	2841
Znf263(Zf)/K562-Znf263-ChIP-Seq(GSE31477)/Homer	CVGTSCTCCC	0.001	-9.042	0.0003	2920	0.2101	7068	0.1975	0.1	-3.33	0.0701	2331	0.2489	9512.5	0.2409	1	-1.905	0.2299	1853	0.2396	9614.5	0.2345	0.01	-4.883	0.0152	3423	0.183	5475.6	0.1762	0.0001	-10.21	0.0001	4918	0.2105	5265.7	0.2001	0.01	-6.313	0.0031	3121	0.198	6365.3	0.1888	1	-1.428	0.368	2467	0.2148	8069.1
ZNF264(Zf)/HEK293-ZNF264.GFP-ChIP-Seq(GSE58341)/Homer	RGGGCACTAACY	1e-05	-12.55	0	916	0.0659	2035	0.0569	1e-05	-13.58	0	690	0.0737	2433.9	0.0616	0.01	-6.633	0.0027	554	0.0716	2587.8	0.0631	1e-05	-12.55	0	1122	0.06	1631.9	0.0525	1e-05	-12.96	0	1574	0.0674	1582.4	0.0601	0.0001	-9.77	0.0001	985	0.0625	1864.1	0.0553	0.0001	-10.62	0.0001	802	0.0698	2304.9
ZNF317(Zf)/HEK293-ZNF317.GFP-ChIP-Seq(GSE58341)/Homer	GTCWGCTGTYYCTCT	1	-0.2332	0.9384	106	0.0076	294.7	0.0082	1	-0.3012	0.9804	73	0.0078	330.9	0.0084	1	-0.4117	0.8806	63	0.0081	350.9	0.0086	1	-0.005992	1	119	0.0064	246.6	0.0079	1	-0.09285	1	189	0.0081	234.8	0.0089	1	-0.1811	0.9919	115	0.0073	268.2	0.008	1	-0.02574	1	79	0.0069	322.5
ZNF322(Zf)/HEK293-ZNF322.GFP-ChIP-Seq(GSE58341)/Homer	GAGCCTGGTACTGWGCCTGR	0.1	-3.061	0.078	515	0.0371	1231.9	0.0344	0.01	-6.688	0.0029	480	0.0513	1762.2	0.0446	0.01	-4.801	0.0153	378	0.0489	1770.6	0.0432	0.0001	-9.303	0.0002	608	0.0325	866.8	0.0279	1e-06	-14.92	0	944	0.0404	903.3	0.0343	0.0001	-9.354	0.0002	577	0.0366	1053.6	0.0313	1	-1.882	0.2536	454	0.0395	1433.7
ZNF341(Zf)/EBV-ZNF341-ChIP-Seq(GSE113194)/Homer	GGAACAGCCG	0.001	-7.758	0.001	931	0.067	2151.4	0.0601	0.01	-6.816	0.0027	754	0.0805	2849.4	0.0722	0.1	-3.682	0.044	588	0.076	2879.8	0.0702	0.01	-5.208	0.0112	1128	0.0603	1739.3	0.056	0.0001	-9.634	0.0001	1594	0.0682	1634.1	0.0621	0.01	-5.06	0.0102	1028	0.0652	2036.2	0.0604	1	-1.441	0.3658	753	0.0656	2431.4
ZNF382(Zf)/HEK293-ZNF382.GFP-ChIP-Seq(GSE58341)/Homer	GNCTGTASTRNTGBCTCHTT	1	-1.401	0.3539	32	0.0023	72.1	0.002	0.0001	-10.68	0.0001	35	0.0037	67.9	0.0017	1e-08	-19.91	0	43	0.0056	79.2	0.0019	1	-0.5275	0.7683	41	0.0022	70.6	0.0023	0.0001	-9.427	0.0001	80	0.0034	57.6	0.0022	0.01	-5.367	0.0077	53	0.0034	77.8	0.0023	1	-0.6204	0.7288	30	0.0026	100.1
ZNF41(Zf)/HEK293-ZNF41.GFP-ChIP-Seq(GSE58341)/Homer	CCTCATGGTGYCYTWYTCCCTTGTG	1	-1.499	0.3272	32	0.0023	71.8	0.002	1	-0.9989	0.5609	23	0.0025	89.6	0.0023	1	-0.1139	1	9	0.0012	68.4	0.0017	1	-0.2672	0.9352	39	0.0021	72.8	0.0023	1	-0.2652	0.9579	45	0.0019	56.2	0.0021	1	-0.01018	1	20	0.0013	69	0.002	1	-2.2e-05	1	10	0.0009	94.1
ZNF415(Zf)/HEK293-ZNF415.GFP-ChIP-Seq(GSE58341)/Homer	GRTGMTRGAGCC	1	-1.791	0.2513	729	0.0524	1811.2	0.0506	0.1	-3.457	0.0628	639	0.0682	2506.4	0.0635	0.01	-5.288	0.0098	536	0.0693	2545.1	0.0621	1	-2.123	0.1918	914	0.0489	1461	0.047	1e-09	-22.65	0	1394	0.0597	1326.8	0.0504	0.0001	-9.957	0.0001	887	0.0563	1664.7	0.0494	0.0001	-11.1	0	707	0.0616	2002.9
ZNF416(Zf)/HEK293-ZNF416.GFP-ChIP-Seq(GSE58341)/Homer	WDNCTGGGCA	1	-0.1127	1	2526	0.1817	6648.4	0.1858	0.1	-2.442	0.1587	2046	0.2185	8398.8	0.2127	1e-05	-13.46	0	1786	0.2309	8567	0.2089	1	-0.02261	1	3055	0.1633	5245.4	0.1688	1	-0.05666	1	4257	0.1822	4902.3	0.1863	1	-1.141	0.417	2799	0.1775	5936.1	0.1761	1	-0.8872	0.5817	2203	0.1918	7266.8
ZNF467(Zf)/HEK293-ZNF467.GFP-ChIP-Seq(GSE58341)/Homer	TGGGGAAGGGCM	1e-05	-11.51	0	1240	0.0892	2835.7	0.0793	1	-0.000552	1	871	0.093	4070.4	0.1031	1	-0.1144	1	739	0.0955	4087.5	0.0997	0.0001	-11.12	0	1464	0.0783	2185.2	0.0703	1	-0.06178	1	1921	0.0822	2238.6	0.0851	0.0001	-11.37	0	1299	0.0824	2475.8	0.0734	1	-0.0176	1	910	0.0792	3220.5
ZNF519(Zf)/HEK293-ZNF519.GFP-ChIP-Seq(GSE58341)/Homer	GAGSCCGAGC	0.1	-3.299	0.0625	286	0.0206	661.8	0.0185	1	-0.01957	1	199	0.0212	965	0.0244	1	-0.5897	0.7631	180	0.0233	962.2	0.0235	1	-0.577	0.7464	325	0.0174	544.1	0.0175	1	-2.102	0.1809	486	0.0208	519.1	0.0197	1	-1.742	0.2418	358	0.0227	728.3	0.0216	1	-0.5201	0.7912	207	0.018	696.1
ZNF528(Zf)/HEK293-ZNF528.GFP-ChIP-Seq(GSE58341)/Homer	AGAAATGACTTCCCT	1	-1.699	0.2728	8	0.0006	14.6	0.0004	0.1	-3.821	0.0451	6	0.0006	9.3	0.0002	0.1	-3.405	0.0572	9	0.0012	23.9	0.0006	1	-1.201	0.4337	7	0.0004	9.2	0.0003	0.01	-5.322	0.0082	14	0.0006	7.3	0.0003	0.1	-3.82	0.0334	12	0.0008	13	0.0004	1	-2.302	0.1719	9	0.0008	18.5
ZNF652/HepG2-ZNF652.Flag-ChIP-Seq(Encode)/Homer	TTAACCCTTTVNKKN	1	-0.02318	1	306	0.022	879.4	0.0246	1	-0.5881	0.795	149	0.0159	634.4	0.0161	1	-0.696	0.6973	123	0.0159	651	0.0159	1	-1e-06	1	387	0.0207	807.1	0.026	1	-0.3858	0.8686	445	0.019	512.3	0.0195	1	-1.716	0.2475	350	0.0222	712.2	0.0211	1	-1.845	0.2591	244	0.0212	757.5
ZNF669(Zf)/HEK293-ZNF669.GFP-ChIP-Seq(GSE58341)/Homer	GARTGGTCATCGCCC	1	-0.9538	0.5218	81	0.0058	201	0.0056	1	-2.108	0.2123	81	0.0086	298.9	0.0076	1	-0.1628	1	49	0.0063	298	0.0073	1	-1.266	0.4086	98	0.0052	153.3	0.0049	1	-0.5913	0.7334	139	0.006	158.9	0.006	0.01	-5.836	0.005	98	0.0062	157	0.0047	1	-1.269	0.4194	69	0.006	212.3
ZNF675(Zf)/HEK293-ZNF675.GFP-ChIP-Seq(GSE58341)/Homer	ARGAGGMCAAAATGW	1	-0.4926	0.7625	163	0.0117	428.3	0.012	0.001	-8.262	0.0007	126	0.0135	383.6	0.0097	0.1	-2.7	0.1093	94	0.0122	424.6	0.0104	1	-1.095	0.4807	241	0.0129	389.7	0.0125	0.001	-7.021	0.0016	315	0.0135	296.6	0.0113	1	-1.433	0.317	177	0.0112	358.8	0.0106	0.01	-5.281	0.0112	170	0.0148	459.9
ZNF692(Zf)/HEK293-ZNF692.GFP-ChIP-Seq(GSE58341)/Homer	GTGGGCCCCA	1	-0.04643	1	172	0.0124	501.3	0.014	1	-2.1e-05	1	156	0.0167	893.7	0.0226	1	-1.1e-05	1	115	0.0149	879.7	0.0215	1	-0.01042	1	208	0.0111	403.1	0.013	1	-0.004006	1	326	0.014	423.4	0.0161	1	-0.01974	1	204	0.0129	501.7	0.0149	1	-0.003286	1	154	0.0134	628.7
ZNF7(Zf)/HepG2-ZNF7.Flag-ChIP-Seq(Encode)/Homer	CTGCCWVCTTTTRTA	0.1	-3.571	0.0491	675	0.0486	1615.9	0.0452	0.01	-4.747	0.0187	415	0.0443	1556.1	0.0394	1	-1.354	0.3812	306	0.0396	1562.4	0.0381	1	-1.774	0.2612	957	0.0512	1542.3	0.0496	0.0001	-10.91	0	1242	0.0532	1245.5	0.0473	0.001	-7.325	0.0012	831	0.0527	1590.5	0.0472	0.1	-3.781	0.0463	553	0.0482	1683.1
ZNF711(Zf)/SHSY5Y-ZNF711-ChIP-Seq(GSE20673)/Homer	AGGCCTAG	0.1	-2.542	0.1257	2980	0.2144	7495.3	0.2095	1	-2.302	0.1777	2511	0.2681	10356.2	0.2622	0.001	-6.934	0.002	2099	0.2714	10490.4	0.2558	1	-1.709	0.2767	3505	0.1873	5742.4	0.1847	0.1	-3.075	0.0706	5119	0.2191	5647	0.2146	0.1	-3.454	0.0473	3440	0.2182	7150.5	0.2121	0.1	-3.665	0.0512	2556	0.2226	8181.2
ZNF768(Zf)/Rajj-ZNF768-ChIP-Seq(GSE111879)/Homer	RHHCAGAGAGGB	1	-1.328	0.3768	82	0.0059	196.5	0.0055	1	-0.6653	0.7434	70	0.0075	296	0.0075	1	-0.3408	0.9141	47	0.0061	268.9	0.0066	1	-0.1957	0.9803	70	0.0037	129	0.0042	1	-0.1516	1	134	0.0057	165.5	0.0063	1	-0.2511	0.9301	70	0.0044	163.6	0.0049	1	-0.2347	0.9839	62	0.0054	226.5
ZSCAN22(Zf)/HEK293-ZSCAN22.GFP-ChIP-Seq(GSE58341)/Homer	SMCAGTCWGAKGGAGGAGGC	1	-0.1422	1	104	0.0075	297.5	0.0083	1	-0.1447	1	80	0.0085	379.4	0.0096	1	-0.06236	1	69	0.0089	436.9	0.0107	1	-0.003386	1	104	0.0056	222.9	0.0072	1	-0.003201	1	175	0.0075	240.1	0.0091	1	-0.124	1	102	0.0065	244.5	0.0073	1	-0.009793	1	83	0.0072	350.3
[truncated: 15 more columns]

## Sheet: ATAC_WT_Specific_4condition
Motif enrichment analysis of condition-specific ATAC-seq peak data within WT clone, all 4 conditions (related to Figure. S2C)
		WT_NonTreat_specific	WT_NonTreat_specific	WT_NonTreat_specific	WT_NonTreat_specific	WT_NonTreat_specific	WT_NonTreat_specific	WT_NonTreat_specific	WT_E2_specific	WT_E2_specific	WT_E2_specific	WT_E2_specific	WT_E2_specific	WT_E2_specific	WT_E2_specific	WT_Dox_specific	WT_Dox_specific	WT_Dox_specific	WT_Dox_specific	WT_Dox_specific	WT_Dox_specific	WT_Dox_specific	WT_DoxE2_specific	WT_DoxE2_specific	WT_DoxE2_specific	WT_DoxE2_specific	WT_DoxE2_specific	WT_DoxE2_specific	WT_DoxE2_specific
Motif Name	Consensus	P-value	Log P-value	q-value (Benjamini)	# of Target Sequences with Motif(of 3466)	% of Target Sequences with Motif	# of Background Sequences with Motif(of 46329)	% of Background Sequences with Motif	P-value	Log P-value	q-value (Benjamini)	# of Target Sequences with Motif(of 11243)	% of Target Sequences with Motif	# of Background Sequences with Motif(of 38063)	% of Background Sequences with Motif	P-value	Log P-value	q-value (Benjamini)	# of Target Sequences with Motif(of 11231)	% of Target Sequences with Motif	# of Background Sequences with Motif(of 38450)	% of Background Sequences with Motif	P-value	Log P-value	q-value (Benjamini)	# of Target Sequences with Motif(of 7623)	% of Target Sequences with Motif	# of Background Sequences with Motif(of 41248)	% of Background Sequences with Motif
AMYB(HTH)/Testes-AMYB-ChIP-Seq(GSE44588)/Homer	TGGCAGTTGG	0.01	-6.272	0.0109	537	0.155	6401.1	0.1376	1e-12	-28.63	0	1846	0.1642	5367.8	0.1402	1e-14	-33.46	0	1838	0.1637	5292	0.1376	1e-05	-12.64	0	1109	0.1455	5282.6	0.1279
AP-1(bZIP)/ThioMac-PU.1-ChIP-Seq(GSE21512)/Homer	VTGACTCATC	0.001	-8.465	0.0019	285	0.0823	3102.3	0.0667	1e-31	-72.24	0	1039	0.0924	2438.1	0.0637	1e-611	-1407	0	2607	0.2321	2791.3	0.0726	1e-90	-208.3	0	1062	0.1393	2987.1	0.0723
AP-2alpha(AP2)/Hela-AP2alpha-ChIP-Seq(GSE31477)/Homer	ATGCCCTGAGGC	1e-46	-107.4	0	525	0.1515	3630.8	0.0781	1e-285	-658	0	2071	0.1842	2995	0.0782	1e-39	-90.25	0	1257	0.1119	2951.3	0.0767	1e-20	-46.98	0	1098	0.144	4508	0.1091
AP-2gamma(AP2)/MCF7-TFAP2C-ChIP-Seq(GSE21234)/Homer	SCCTSAGGSCAW	1e-50	-115.8	0	646	0.1864	4727.8	0.1017	1e-311	-717.7	0	2525	0.2246	3906.7	0.102	1e-38	-87.86	0	1538	0.137	3787.8	0.0985	1e-23	-53.76	0	1377	0.1806	5751.9	0.1392
AR-halfsite(NR)/LNCaP-AR-ChIP-Seq(GSE27824)/Homer	CCAGGAACAG	0.001	-7.424	0.0044	1440	0.4156	18069.2	0.3885	1e-14	-32.84	0	4733	0.421	14755.6	0.3853	1e-16	-38.29	0	4921	0.4382	15350	0.3992	1e-29	-68.1	0	3747	0.4915	17627.1	0.4267
ARE(NR)/LNCAP-AR-ChIP-Seq(GSE27824)/Homer	RGRACASNSTGTYCYB	1	-0.8618	0.6598	72	0.0208	940.3	0.0202	1	-1.188	0.4514	240	0.0213	791	0.0207	1e-05	-12.92	0	306	0.0272	799.4	0.0208	1e-66	-152.1	0	462	0.0606	1012	0.0245
Ap4(bHLH)/AML-Tfap4-ChIP-Seq(GSE45738)/Homer	NAHCAGCTGD	1	-1.444	0.4355	434	0.1253	5634.3	0.1211	1	-1.311	0.4093	1380	0.1227	4627.3	0.1208	1e-10	-25.04	0	1670	0.1487	4893.3	0.1272	1e-05	-12.42	0	1246	0.1635	5994.5	0.1451
Arnt:Ahr(bHLH)/MCF7-Arnt-ChIP-Seq(Lo_et_al.)/Homer	TBGCACGCAA	1	-0.178	0.9919	154	0.0444	2226.5	0.0479	1	-0.3975	0.8624	529	0.0471	1835	0.0479	1	-0.0697	1	511	0.0455	1864.2	0.0485	1	0	1	332	0.0436	2322.8	0.0562
Ascl1(bHLH)/NeuralTubes-Ascl1-ChIP-Seq(GSE55840)/Homer	NNVVCAGCTGBN	0.01	-5.006	0.0295	648	0.187	7948.5	0.1709	0.1	-2.639	0.128	1974	0.1756	6523.6	0.1703	1e-14	-32.97	0	2314	0.2061	6827.6	0.1775	0.01	-5.499	0.0096	1733	0.2273	8872.2	0.2148
Ascl2(bHLH)/ESC-Ascl2-ChIP-Seq(GSE97712)/Homer	SSRGCAGCTGCH	1	-0.2527	0.9635	465	0.1342	6443.5	0.1385	1	-0.003251	1	1445	0.1285	5256.3	0.1373	1	-0.8385	0.5819	1629	0.1451	5555.8	0.1445	1	-0.00168	1	1219	0.1599	7124	0.1724
Atf1(bZIP)/K562-ATF1-ChIP-Seq(GSE31477)/Homer	GATGACGTCA	1	-0.5642	0.7836	268	0.0773	3629.1	0.078	1	-8.1e-05	1	722	0.0642	2806.9	0.0733	0.01	-5.963	0.0054	1057	0.0941	3329	0.0866	1e-11	-27.42	0	870	0.1141	3728.4	0.0903
Atf2(bZIP)/3T3L1-Atf2-ChIP-Seq(GSE56872)/Homer	NRRTGACGTCAT	0.1	-2.758	0.1622	121	0.0349	1408.3	0.0303	0.1	-2.632	0.1283	344	0.0306	1082.4	0.0283	0.0001	-11.36	0	484	0.0431	1363.5	0.0355	1e-33	-76.04	0	513	0.0673	1573.1	0.0381
Atf3(bZIP)/GBM-ATF3-ChIP-Seq(GSE33912)/Homer	DATGASTCATHN	0.001	-8.337	0.0021	251	0.0724	2696.5	0.058	1e-38	-87.97	0	974	0.0866	2154.9	0.0563	1e-638	-1471	0	2484	0.2212	2469.6	0.0642	1e-93	-215.4	0	951	0.1248	2518.7	0.061
Atf4(bZIP)/MEF-Atf4-ChIP-Seq(GSE35681)/Homer	MTGATGCAAT	0.1	-4.441	0.048	111	0.032	1192.8	0.0256	1e-10	-24.25	0	416	0.037	1014.2	0.0265	1e-85	-196.8	0	678	0.0604	997.3	0.0259	1	-0.5778	0.8368	174	0.0228	953	0.0231
Atf7(bZIP)/3T3L1-Atf7-ChIP-Seq(GSE56872)/Homer	NGRTGACGTCAY	1	-0.09262	1	177	0.0511	2613.3	0.0562	1	-5e-05	1	495	0.044	1989.6	0.052	0.01	-5.213	0.0109	758	0.0675	2369.2	0.0616	1e-16	-36.92	0	706	0.0926	2795.5	0.0677
Atoh1(bHLH)/Cerebellum-Atoh1-ChIP-Seq(GSE22111)/Homer	VNRVCAGCTGGY	1	-1.807	0.3253	403	0.1163	5161	0.111	1	-1.292	0.4155	1271	0.113	4260.4	0.1112	1e-09	-22.37	0	1493	0.1329	4373.8	0.1137	0.1	-4.334	0.0292	1049	0.1376	5327.2	0.129
BATF(bZIP)/Th17-BATF-ChIP-Seq(GSE39756)/Homer	DATGASTCAT	0.001	-8.655	0.0016	249	0.0719	2657	0.0571	1e-33	-76.87	0	957	0.0851	2175.3	0.0568	1e-654	-1508	0	2450	0.2182	2359.3	0.0614	1e-97	-224.1	0	952	0.1249	2480.1	0.06
BHLHA15(bHLH)/NIH3T3-BHLHB8.HA-ChIP-Seq(GSE119782)/Homer	NAMCAGCTGK	1	-0.2187	0.9798	488	0.1408	6782.8	0.1458	1	-0.2632	0.948	1598	0.1421	5535.5	0.1445	1e-08	-19.76	0	1902	0.1694	5744	0.1494	1	-2.204	0.2098	1312	0.1721	6891.8	0.1668
BMAL1(bHLH)/Liver-Bmal1-ChIP-Seq(GSE39860)/Homer	GNCACGTG	1	-1.948	0.2938	624	0.1801	8049.9	0.1731	0.01	-5.643	0.0077	2031	0.1806	6548.3	0.171	1e-06	-15.44	0	2279	0.2029	7080.1	0.1841	1e-10	-24.47	0	1749	0.2294	8212	0.1988
BMYB(HTH)/Hela-BMYB-ChIP-Seq(GSE27030)/Homer	NHAACBGYYV	0.01	-5.19	0.0254	513	0.1481	6189.4	0.1331	1e-10	-23.2	0	1766	0.1571	5207.6	0.136	1e-10	-23.64	0	1719	0.1531	5075.5	0.132	1e-07	-18.12	0	1037	0.136	4757.8	0.1152
BORIS(Zf)/K562-CTCFL-ChIP-Seq(GSE32465)/Homer	CNNBRGCGCCCCCTGSTGGC	1e-207	-477.7	0	359	0.1036	554.6	0.0119	1e-1026	-2363	0	1518	0.135	467.3	0.0122	1e-355	-818.9	0	794	0.0707	431.7	0.0112	1e-100	-232.3	0	411	0.0539	633.2	0.0153
Bach1(bZIP)/K562-Bach1-ChIP-Seq(GSE31477)/Homer	AWWNTGCTGAGTCAT	0.01	-6.277	0.0109	28	0.0081	203.9	0.0044	1e-12	-28.73	0	93	0.0083	135.1	0.0035	1e-114	-263.2	0	256	0.0228	138.4	0.0036	1e-19	-43.95	0	94	0.0123	169.7	0.0041
Bach2(bZIP)/OCILy7-Bach2-ChIP-Seq(GSE44420)/Homer	TGCTGAGTCA	0.001	-7.677	0.0037	85	0.0245	778	0.0167	1e-17	-41.08	0	299	0.0266	590.2	0.0154	1e-258	-595.7	0	827	0.0736	657.9	0.0171	1e-43	-99.55	0	354	0.0464	839.2	0.0203
Bapx1(Homeobox)/VertebralCol-Bapx1-ChIP-Seq(GSE36672)/Homer	TTRAGTGSYK	1	-1.5e-05	1	928	0.2678	13947.8	0.2999	1	0	1	2721	0.242	11504.7	0.3004	1	0	1	2863	0.2549	11801.8	0.3069	1	0	1	1746	0.229	12449.5	0.3014
Barx1(Homeobox)/Stomach-Barx1.3xFlag-ChIP-Seq(GSE69483)/Homer	AAACMATTAN	1	-0.6898	0.743	161	0.0465	2157.8	0.0464	1	-1.74	0.2813	563	0.0501	1844.9	0.0482	1	-1.096	0.4601	515	0.0459	1730.1	0.045	1	-0.09273	1	218	0.0286	1289.1	0.0312
Bcl11a(Zf)/HSPC-BCL11A-ChIP-Seq(GSE104676)/Homer	TYTGACCASWRG	0.01	-5.407	0.0213	362	0.1045	4247.8	0.0913	1e-10	-24.74	0	1188	0.1057	3350.8	0.0875	1e-07	-17.65	0	1261	0.1123	3716.5	0.0966	1e-07	-16.49	0	1018	0.1335	4704.4	0.1139
Bcl6(Zf)/Liver-Bcl6-ChIP-Seq(GSE31578)/Homer	NNNCTTTCCAGGAAA	0.1	-3.541	0.0901	459	0.1325	5660.7	0.1217	1e-13	-31.05	0	1658	0.1475	4732.2	0.1236	1e-10	-23.81	0	1518	0.1352	4428.6	0.1152	0.1	-3.502	0.0623	927	0.1216	4736	0.1146
Brachyury(T-box)/Mesoendoderm-Brachyury-ChIP-exo(GSE54963)/Homer	ANTTMRCASBNNNGTGYKAAN	1	-0.05188	1	68	0.0196	1100	0.0237	1	-2.237	0.1813	286	0.0254	905	0.0236	1	-1.269	0.3972	293	0.0261	969.3	0.0252	1	-0.4901	0.8917	171	0.0224	945.7	0.0229
Brn1(POU,Homeobox)/NPC-Brn1-ChIP-Seq(GSE35496)/Homer	TATGCWAATBAV	0.1	-2.53	0.1947	111	0.032	1298.5	0.0279	0.001	-9.07	0.0003	368	0.0327	1030.8	0.0269	1	-0.1238	1	266	0.0237	977.3	0.0254	1	-0.929	0.6376	137	0.018	724.7	0.0175
Brn2(POU,Homeobox)/NPC-Brn2-ChIP-Seq(GSE35496)/Homer	ATGAATATTC	1	-0.5726	0.7818	30	0.0087	410.1	0.0088	1	-0.6181	0.7347	91	0.0081	312.6	0.0082	1	-0.6327	0.6786	91	0.0081	313.7	0.0082	1	-0.7749	0.7236	41	0.0054	217.1	0.0053
CArG(MADS)/PUER-Srf-ChIP-Seq(Sullivan_et_al.)/Homer	CCATATATGGNM	0.1	-2.359	0.2224	106	0.0306	1247.4	0.0268	1	-0.1798	1	273	0.0243	984.2	0.0257	1	-0.3715	0.8458	293	0.0261	1031.9	0.0268	0.1	-3.731	0.0501	196	0.0257	919.1	0.0222
CDX4(Homeobox)/ZebrafishEmbryos-Cdx4.Myc-ChIP-Seq(GSE48254)/Homer	NGYCATAAAWCH	0.01	-5.25	0.0244	343	0.099	4019.4	0.0864	1e-14	-33.72	0	1196	0.1064	3255.7	0.085	0.01	-5.529	0.0081	999	0.089	3152	0.082	0.0001	-10.32	0.0001	511	0.067	2320.3	0.0562
CEBP(bZIP)/ThioMac-CEBPb-ChIP-Seq(GSE21512)/Homer	ATTGCGCAAC	0.0001	-10.57	0.0003	327	0.0944	3509.3	0.0755	1e-06	-13.84	0	977	0.0869	2864.3	0.0748	1e-56	-130.5	0	1295	0.1153	2812.8	0.0731	1	-0.1944	1	413	0.0542	2337.7	0.0566
CEBP:AP1(bZIP)/ThioMac-CEBPb-ChIP-Seq(GSE21512)/Homer	DRTGTTGCAA	0.1	-3.43	0.0963	271	0.0782	3254.3	0.07	1e-09	-22.71	0	1006	0.0895	2812.8	0.0734	1e-74	-172.3	0	1344	0.1197	2735.8	0.0711	0.1	-2.496	0.1596	477	0.0626	2427.1	0.0588
CEBP:CEBP(bZIP)/MEF-Chop-ChIP-Seq(GSE35681)/Homer	NTNATGCAAYMNNHTGMAAY	1	-0.7897	0.6939	57	0.0165	749.5	0.0161	1	-0.000779	1	137	0.0122	603	0.0157	0.1	-4.178	0.0283	187	0.0167	544.4	0.0142	1	-0.000121	1	57	0.0075	481.1	0.0116
CHR(?)/Hela-CellCycle-Expression/Homer	SRGTTTCAAA	1	-0.7609	0.7067	188	0.0543	2504.9	0.0539	1	-0.000107	1	520	0.0463	2065.3	0.0539	1	-0.0361	1	521	0.0464	1924.4	0.05	1	-0.3956	0.9479	260	0.0341	1446.5	0.035
CLOCK(bHLH)/Liver-Clock-ChIP-Seq(GSE39860)/Homer	GHCACGTG	0.1	-3.047	0.1265	164	0.0473	1929	0.0415	1e-05	-12.72	0	564	0.0502	1584.7	0.0414	1e-05	-11.76	0	587	0.0523	1679.9	0.0437	0.0001	-9.844	0.0002	465	0.061	2103.9	0.0509
COUP-TFII(NR)/Artia-Nr2f2-ChIP-Seq(GSE46497)/Homer	AGRGGTCA	1	-0.1005	1	638	0.1841	8963.5	0.1927	1	0	1	1764	0.1569	7025.6	0.1835	1e-20	-47.55	0	2762	0.2459	8038	0.209	1e-482	-1110	0	3825	0.5018	10351	0.2506
COUP-TFII(NR)/K562-NR2F1-ChIP-Seq(Encode)/Homer	GKBCARAGGTCA	1	-5.3e-05	1	510	0.1472	7972	0.1714	1	0	1	1400	0.1245	6153.7	0.1607	1e-08	-20.42	0	2316	0.2062	7080.9	0.1841	1e-305	-703	0	3128	0.4103	9057.8	0.2193
CRE(bZIP)/Promoter/Homer	CSGTGACGTCAC	0.1	-3.144	0.1191	61	0.0176	649.1	0.014	0.01	-6.621	0.003	188	0.0167	510.4	0.0133	1e-07	-16.76	0	254	0.0226	612.5	0.0159	1e-05	-12.22	0	197	0.0258	767.6	0.0186
CRX(Homeobox)/Retina-Crx-ChIP-Seq(GSE20012)/Homer	GCTAATCC	1	0	1	915	0.2641	14353.7	0.3086	1	0	1	3051	0.2714	11704.7	0.3056	1	-1.122	0.4494	3425	0.305	11651	0.303	1	0	1	1688	0.2214	11012.9	0.2666
CTCF(Zf)/CD4+-CTCF-ChIP-Seq(Barski_et_al.)/Homer	AYAGTGCCMYCTRGTGGCCA	1e-249	-574.9	0	330	0.0952	324.3	0.007	1e-1208	-2782	0	1447	0.1287	300.7	0.0079	1e-539	-1243	0	826	0.0736	263.3	0.0068	1e-149	-345.3	0	374	0.0491	364.1	0.0088
CTCF-SatelliteElement(Zf?)/CD4+-CTCF-ChIP-Seq(Barski_et_al.)/Homer	TGCAGTTCCMVNWRTGGCCA	1e-05	-13.44	0	15	0.0043	43.7	0.0009	1e-24	-55.38	0	61	0.0054	40	0.001	1e-07	-17.05	0	32	0.0028	35.6	0.0009	0.001	-7.319	0.0018	22	0.0029	54.5	0.0013
CUX1(Homeobox)/K562-CUX1-ChIP-Seq(GSE92882)/Homer	TATCGATNAN	1	-1.546	0.4091	215	0.062	2732.3	0.0587	1	-0.00745	1	603	0.0536	2257.9	0.059	1	-0.03901	1	613	0.0546	2247.6	0.0584	0.1	-2.699	0.134	334	0.0438	1667.8	0.0404
Cdx2(Homeobox)/mES-Cdx2-ChIP-Seq(GSE14586)/Homer	GYMATAAAAH	0.1	-3.658	0.0836	265	0.0765	3158.5	0.0679	1e-06	-13.88	0	918	0.0817	2676.4	0.0699	0.01	-4.663	0.0179	785	0.0699	2475.2	0.0644	0.0001	-10.24	0.0001	382	0.0501	1684.8	0.0408
Chop(bZIP)/MEF-Chop-ChIP-Seq(GSE35681)/Homer	ATTGCATCAT	0.1	-2.554	0.1913	81	0.0234	922.8	0.0198	0.0001	-9.411	0.0002	288	0.0256	780.7	0.0204	1e-70	-162.7	0	551	0.0491	802.7	0.0209	1	-0.1554	1	132	0.0173	781.8	0.0189
Cux2(Homeobox)/Liver-Cux2-ChIP-Seq(GSE35985)/Homer	HNRAATCAAT	1	-0.5362	0.7974	127	0.0367	1732.7	0.0373	1	-0.259	0.9492	392	0.0349	1384.9	0.0362	1	-0.005483	1	363	0.0323	1412.6	0.0367	0.01	-5.656	0.0084	250	0.0328	1138.9	0.0276
DMRT1(DM)/Testis-DMRT1-ChIP-Seq(GSE64892)/Homer	TWGHWACAWTGTWDC	0.1	-3.624	0.0859	92	0.0266	1001.8	0.0215	1	-1.373	0.39	272	0.0242	889.8	0.0232	1	-0.7728	0.6062	253	0.0225	860.7	0.0224	0.01	-4.734	0.02	131	0.0172	572.1	0.0138
DMRT6(DM)/Testis-DMRT6-ChIP-Seq(GSE60440)/Homer	YDGHTACAWTGTADC	0.1	-4.407	0.0492	80	0.0231	824.7	0.0177	0.01	-5.208	0.0117	243	0.0216	700.1	0.0183	1	-0.9693	0.5154	205	0.0183	686.7	0.0179	0.001	-6.999	0.0024	111	0.0146	440.9	0.0107
DUX(Homeobox)/C2C12-Dux-ChIP-Seq(GSE87279)/Homer	BCWGATTCAATCAAN	1	-0.5809	0.7818	1	0.0003	11.2	0.0002	0.1	-3.07	0.0861	7	0.0006	11.5	0.0003	0.1	-3.41	0.0589	5	0.0004	6.7	0.0002	1	-1.445	0.4119	2	0.0003	5.7	0.0001
DUX4(Homeobox)/Myoblasts-DUX4.V5-ChIP-Seq(GSE75791)/Homer	NWTAAYCYAATCAWN	1	-1.083	0.5551	16	0.0046	189.5	0.0041	1	-0.6064	0.7409	41	0.0036	141.8	0.0037	1	-0.858	0.5743	38	0.0034	125.1	0.0033	1	-0.5855	0.8362	16	0.0021	88.3	0.0021
Dlx3(Homeobox)/Kerainocytes-Dlx3-ChIP-Seq(GSE89884)/Homer	NDGTAATTAC	1	-1.839	0.3172	231	0.0667	2903.5	0.0624	0.01	-4.646	0.0199	790	0.0703	2479.2	0.0647	1	-0.1509	1	668	0.0595	2380.6	0.0619	1e-09	-21.77	0	390	0.0512	1531	0.0371
Duxbl(Homeobox)/NIH3T3-Duxbl.HA-ChIP-Seq(GSE119782)/Homer	TAAYCYAATCAA	1	-0.4772	0.8297	24	0.0069	338.3	0.0073	1	-0.8618	0.6087	76	0.0068	252.9	0.0066	1	-0.1538	0.9999	68	0.0061	263.2	0.0068	1	-0.4237	0.9309	37	0.0049	212.5	0.0051
E-box(bHLH)/Promoter/Homer	SSGGTCACGTGA	0.001	-7.975	0.0029	29	0.0084	190.4	0.0041	0.0001	-9.403	0.0002	82	0.0073	178.6	0.0047	0.01	-6.573	0.003	71	0.0063	166.6	0.0043	0.001	-7.01	0.0024	68	0.0089	245.9	0.006
E2A(bHLH),near_PU.1/Bcell-PU.1-ChIP-Seq(GSE21512)/Homer	NVCACCTGBN	1	-0.5948	0.7818	663	0.1913	8934.7	0.1921	1	-0.05013	1	2058	0.183	7242.1	0.1891	0.1	-2.537	0.1312	2369	0.211	7903.5	0.2055	1	-0.001338	1	1809	0.2373	10414.2	0.2521
E2A(bHLH)/proBcell-E2A-ChIP-Seq(GSE21978)/Homer	DNRCAGCTGY	1	-0.1344	1	640	0.1847	8940	0.1922	1	0	1	1914	0.1702	7263.1	0.1897	1	-0.2662	0.9265	2259	0.2012	7840.7	0.2039	1	0	1	1609	0.2111	10111.7	0.2448
E2F(E2F)/Hela-CellCycle-Expression/Homer	TTSGCGCGAAAA	1	-0.1976	0.9867	5	0.0014	93.7	0.002	0.1	-4.039	0.0349	34	0.003	78.2	0.002	1	-0.116	1	11	0.001	52.5	0.0014	1	-0.6368	0.8028	15	0.002	81.2	0.002
E2F1(E2F)/Hela-E2F1-ChIP-Seq(GSE22478)/Homer	CWGGCGGGAA	1	-0.5103	0.8157	40	0.0115	554.5	0.0119	1	-0.04182	1	142	0.0126	556.6	0.0145	1	-0.2065	0.965	115	0.0102	426.1	0.0111	1	-0.003049	1	79	0.0104	571.3	0.0138
E2F3(E2F)/MEF-E2F3-ChIP-Seq(GSE71376)/Homer	BTKGGCGGGAAA	1	-0.07368	1	117	0.0338	1784.2	0.0384	1	-0.5255	0.7933	457	0.0406	1572.3	0.0411	1	-1.267	0.3972	400	0.0356	1330.2	0.0346	1	-0.002003	1	269	0.0353	1721.2	0.0417
E2F4(E2F)/K562-E2F4-ChIP-Seq(GSE31477)/Homer	GGCGGGAAAH	1	-0.2151	0.9798	69	0.0199	1020.5	0.0219	1	-0.1247	1	280	0.0249	1021.3	0.0267	1	-0.01537	1	205	0.0183	811.9	0.0211	1	-0.000622	1	157	0.0206	1084.5	0.0263
E2F6(E2F)/Hela-E2F6-ChIP-Seq(GSE31477)/Homer	GGCGGGAARN	1	-0.6073	0.7764	105	0.0303	1420.2	0.0305	1	-0.8729	0.6041	391	0.0348	1317.4	0.0344	1	-0.3854	0.8366	322	0.0287	1130.1	0.0294	1	-0.001063	1	233	0.0306	1527.2	0.037
E2F7(E2F)/Hela-E2F7-ChIP-Seq(GSE32673)/Homer	VDTTTCCCGCCA	1	-0.03121	1	11	0.0032	241.3	0.0052	0.1	-2.361	0.1635	77	0.0068	224.9	0.0059	1	-0.1167	1	51	0.0045	205	0.0053	1	-0.0441	1	36	0.0047	254.3	0.0062
EAR2(NR)/K562-NR2F6-ChIP-Seq(Encode)/Homer	NRBCARRGGTCA	1	-0.000841	1	479	0.1382	7312.2	0.1572	1	0	1	1197	0.1065	5678.4	0.1483	1e-06	-14.07	0	2115	0.1883	6576.5	0.171	1e-359	-828.3	0	3155	0.4139	8600	0.2082
EBF(EBF)/proBcell-EBF-ChIP-Seq(GSE21978)/Homer	DGTCCCYRGGGA	0.01	-6.907	0.0064	88	0.0254	833.9	0.0179	1e-06	-14.3	0	276	0.0245	693.8	0.0181	0.01	-4.812	0.0157	222	0.0198	644.1	0.0167	1	-2.106	0.2266	189	0.0248	939.1	0.0227
EBF1(EBF)/Near-E2A-ChIP-Seq(GSE21512)/Homer	GTCCCCWGGGGA	1e-09	-22.4	0	476	0.1374	4810.4	0.1034	1e-58	-134.8	0	1662	0.1478	3799.3	0.0992	1e-06	-14.68	0	1287	0.1146	3858.7	0.1003	1e-10	-23.72	0	1224	0.1606	5560.4	0.1346
EBF2(EBF)/BrownAdipose-EBF2-ChIP-Seq(GSE97114)/Homer	NABTCCCWDGGGAVH	1e-08	-19.66	0	400	0.1154	4012.6	0.0863	1e-35	-81.61	0	1359	0.1209	3292.9	0.086	0.1	-3.323	0.064	1026	0.0914	3327.7	0.0865	0.0001	-10.85	0.0001	912	0.1196	4332.4	0.1049
EBNA1(EBV-virus)/Raji-EBNA1-ChIP-Seq(GSE30709)/Homer	GGYAGCAYDTGCTDCCCNNN	1	-0.1208	1	2	0.0006	50.6	0.0011	1	-2.292	0.1737	16	0.0014	38.3	0.001	1	-0.4596	0.7834	12	0.0011	44.8	0.0012	1	-2.079	0.2307	15	0.002	58.3	0.0014
EHF(ETS)/LoVo-EHF-ChIP-Seq(GSE49402)/Homer	AVCAGGAAGT	0.001	-7.329	0.0046	466	0.1345	5418.9	0.1165	1e-26	-62.14	0	1677	0.1492	4411.4	0.1152	1e-68	-156.8	0	1918	0.1708	4416.5	0.1148	1	-0.3066	1	876	0.1149	4841.6	0.1172
EKLF(Zf)/Erythrocyte-Klf1-ChIP-Seq(GSE20478)/Homer	NWGGGTGTGGCY	1	-0.4033	0.8691	74	0.0214	1039.9	0.0224	1	-0.1041	1	232	0.0206	857.7	0.0224	1	-0.326	0.8801	265	0.0236	939.1	0.0244	1	-0.000467	1	198	0.026	1339.8	0.0324
ELF1(ETS)/Jurkat-ELF1-ChIP-Seq(SRA014231)/Homer	AVCCGGAAGT	1	-0.9428	0.6198	128	0.0369	1672.2	0.036	1e-07	-17.6	0	524	0.0466	1398.6	0.0365	1e-17	-40.93	0	560	0.0499	1306.3	0.034	1	-0.09628	1	282	0.037	1648.6	0.0399
ELF3(ETS)/PDAC-ELF3-ChIP-Seq(GSE64557)/Homer	ANCAGGAAGT	0.01	-5.873	0.014	272	0.0785	3087.6	0.0664	1e-30	-70.54	0	1018	0.0905	2390.3	0.0624	1e-72	-165.9	0	1215	0.1082	2421.7	0.063	1	-0.9332	0.6376	492	0.0645	2633.6	0.0637
ELF5(ETS)/T47D-ELF5-ChIP-Seq(GSE30407)/Homer	ACVAGGAAGT	0.01	-6.648	0.0079	267	0.0771	2979.4	0.0641	1e-21	-50.1	0	968	0.0861	2403.9	0.0628	1e-59	-136.6	0	1157	0.103	2404.1	0.0625	1	-0.7772	0.7236	466	0.0611	2512.1	0.0608
ERE(NR),IR3/MCF7-ERa-ChIP-Seq(Unpublished)/Homer	VAGGTCACNSTGACC	1	-1.43	0.436	86	0.0248	1065.3	0.0229	1	-0.000524	1	197	0.0175	837.1	0.0219	1e-106	-245.7	0	730	0.065	995.5	0.0259	1e-780	-1797	0	1616	0.212	1348.8	0.0327
ERG(ETS)/VCaP-ERG-ChIP-Seq(GSE14097)/Homer	ACAGGAAGTG	0.0001	-10.77	0.0003	604	0.1743	6924	0.1489	1e-24	-55.7	0	2065	0.1837	5678.7	0.1483	1e-56	-130.5	0	2279	0.2029	5659.1	0.1472	1	-0.3688	0.9656	1210	0.1587	6642.7	0.1608
ERRg(NR)/Kidney-ESRRG-ChIP-Seq(GSE104905)/Homer	GTGACCTTGRVN	1	-2.045	0.2796	272	0.0785	3411.3	0.0733	1	-0.112	1	770	0.0685	2737.2	0.0715	1e-25	-59.26	0	1194	0.1063	3005.7	0.0782	1e-277	-639.6	0	1748	0.2293	3793.6	0.0918
ETS(ETS)/Promoter/Homer	AACCGGAAGT	1	-1.128	0.5351	81	0.0234	1029.2	0.0221	1e-05	-13.34	0	332	0.0295	868.7	0.0227	1e-13	-32.1	0	371	0.033	835.7	0.0217	1	-0.4388	0.923	181	0.0237	1006.3	0.0244
ETS1(ETS)/Jurkat-ETS1-ChIP-Seq(GSE17954)/Homer	ACAGGAAGTG	0.001	-7.32	0.0046	375	0.1082	4277.3	0.092	1e-17	-39.72	0	1287	0.1145	3463.8	0.0904	1e-33	-76.97	0	1411	0.1256	3499.3	0.091	1	-0.5089	0.8873	753	0.0988	4115.1	0.0996
ETS:E-box(ETS,bHLH)/HPC7-Scl-ChIP-Seq(GSE22178)/Homer	AGGAARCAGCTG	1	-1.296	0.4822	30	0.0087	356.4	0.0077	1	-0.6428	0.719	84	0.0075	287.3	0.0075	1	-1.8	0.2465	103	0.0092	319.9	0.0083	1	-0.6777	0.7837	62	0.0081	335.6	0.0081
ETS:RUNX(ETS,Runt)/Jurkat-RUNX1-ChIP-Seq(GSE17954)/Homer	RCAGGATGTGGT	1	-0.4091	0.8668	24	0.0069	347	0.0075	1	-0.8492	0.6123	83	0.0074	276.6	0.0072	0.0001	-11.36	0	132	0.0118	305.5	0.0079	1	-0.001144	1	55	0.0072	435.8	0.0105
ETV1(ETS)/GIST48-ETV1-ChIP-Seq(GSE22441)/Homer	AACCGGAAGT	0.001	-7.39	0.0045	486	0.1403	5666.4	0.1218	1e-24	-56.14	0	1741	0.1549	4670.2	0.1219	1e-37	-86.53	0	1813	0.1614	4618.5	0.1201	1	-0.4116	0.9359	999	0.1311	5479.1	0.1326
ETV4(ETS)/HepG2-ETV4-ChIP-Seq(ENCODE)/Homer	ACCGGAAGTG	0.1	-3.699	0.0821	357	0.103	4329	0.0931	1e-16	-38.16	0	1327	0.118	3604.7	0.0941	1e-28	-65.62	0	1386	0.1234	3521.4	0.0916	1	-0.05129	1	757	0.0993	4337.6	0.105
EWS:ERG-fusion(ETS)/CADO_ES1-EWS:ERG-ChIP-Seq(SRA014231)/Homer	ATTTCCTGTN	0.1	-3.718	0.0817	265	0.0765	3153.2	0.0678	1e-13	-29.98	0	926	0.0824	2475	0.0646	1e-31	-72.59	0	1065	0.0948	2523.9	0.0656	1	-0.2384	1	464	0.0609	2604.9	0.0631
EWS:FLI1-fusion(ETS)/SK_N_MC-EWS:FLI1-ChIP-Seq(SRA014231)/Homer	VACAGGAAAT	0.1	-4.177	0.0571	195	0.0563	2238.3	0.0481	1e-13	-31.48	0	712	0.0633	1816.7	0.0474	1e-16	-37.74	0	744	0.0663	1863.5	0.0485	1	-0.2778	1	374	0.0491	2097.5	0.0508
Egr1(Zf)/K562-Egr1-ChIP-Seq(GSE32465)/Homer	TGCGTGGGYG	1	-1.683	0.3598	181	0.0522	2271.7	0.0488	0.1	-3.63	0.0511	588	0.0523	1850.4	0.0483	0.1	-2.347	0.1556	578	0.0515	1875	0.0488	1	-0.000478	1	405	0.0531	2561.3	0.062
Egr2(Zf)/Thymocytes-Egr2-ChIP-Seq(GSE34254)/Homer	NGCGTGGGCGGR	1	-0.6712	0.743	34	0.0098	454.4	0.0098	0.1	-2.666	0.1256	135	0.012	403.8	0.0105	0.1	-3.129	0.0756	130	0.0116	381.7	0.0099	1	-0.7725	0.7236	95	0.0125	508.5	0.0123
Elf4(ETS)/BMDM-Elf4-ChIP-Seq(GSE88699)/Homer	ACTTCCKGKT	0.1	-4.272	0.0533	354	0.1022	4238.6	0.0911	1e-18	-42.5	0	1250	0.1112	3319.4	0.0867	1e-50	-115.7	0	1475	0.1313	3406.9	0.0886	1	-0.4565	0.9149	715	0.0938	3920.5	0.0949
Elk1(ETS)/Hela-Elk1-ChIP-Seq(GSE31477)/Homer	HACTTCCGGY	1	-1.469	0.4296	138	0.0398	1736.2	0.0373	1e-06	-16.05	0	538	0.0479	1459.7	0.0381	1e-09	-20.73	0	522	0.0465	1365.8	0.0355	1	-0.03615	1	272	0.0357	1637	0.0396
Elk4(ETS)/Hela-Elk4-ChIP-Seq(GSE31477)/Homer	NRYTTCCGGY	1	-2.059	0.2772	140	0.0404	1703.9	0.0366	0.001	-8.881	0.0003	500	0.0445	1445.3	0.0377	1e-06	-14.53	0	480	0.0427	1308.7	0.034	1	-0.02418	1	251	0.0329	1532.8	0.0371
Eomes(T-box)/H9-Eomes-ChIP-Seq(GSE26097)/Homer	ATTAACACCT	1	-0.3582	0.8983	771	0.2225	10515	0.2261	1	-0.8117	0.6273	2544	0.2263	8643.9	0.2257	1	-0.5544	0.7231	2639	0.235	9064.4	0.2357	1	-0.3073	1	1568	0.2057	8616.7	0.2086
Erra(NR)/HepG2-Erra-ChIP-Seq(GSE31477)/Homer	CAAAGGTCAG	1	-1.306	0.4789	839	0.2421	11050.2	0.2376	1	-1.207	0.4461	2580	0.2295	8707.7	0.2274	1e-14	-33.56	0	3121	0.2779	9447.6	0.2457	1e-201	-464.5	0	3417	0.4482	11753	0.2845
Esrrb(NR)/mES-Esrrb-ChIP-Seq(GSE11431)/Homer	KTGACCTTGA	1	-0.4394	0.8448	201	0.058	2762.9	0.0594	1	-0.02445	1	576	0.0512	2122.1	0.0554	1e-21	-50.49	0	974	0.0867	2430.8	0.0632	1e-302	-697	0	1592	0.2088	3084.8	0.0747
Ets1-distal(ETS)/CD4+-PolII-ChIP-Seq(Barski_et_al.)/Homer	MACAGGAAGT	0.01	-5.946	0.0134	117	0.0338	1200.1	0.0258	1e-06	-14.52	0	371	0.033	972.8	0.0254	1e-16	-37.39	0	444	0.0395	1004.6	0.0261	1	-0.144	1	202	0.0265	1179.9	0.0286
Etv2(ETS)/ES-ER71-ChIP-Seq(GSE59402)/Homer	NNAYTTCCTGHN	0.001	-7.844	0.0032	347	0.1001	3897.5	0.0838	1e-20	-48.01	0	1215	0.1081	3156.4	0.0824	1e-45	-104.4	0	1384	0.1232	3220.5	0.0837	1	-0.8453	0.6832	682	0.0895	3670.6	0.0889
FOXA1(Forkhead)/LNCAP-FOXA1-ChIP-Seq(GSE27824)/Homer	WAAGTAAACA	1e-66	-154.3	0	789	0.2277	5651.5	0.1215	1e-545	-1257	0	3423	0.3045	4787	0.125	1e-286	-659.7	0	2668	0.2376	4433.9	0.1153	1e-23	-55.08	0	875	0.1148	3350.9	0.0811
FOXA1(Forkhead)/MCF7-FOXA1-ChIP-Seq(GSE26831)/Homer	WAAGTAAACA	1e-71	-165.1	0	704	0.2032	4666.1	0.1003	1e-544	-1254	0	3067	0.2728	3985.7	0.1041	1e-269	-620.9	0	2313	0.206	3671.6	0.0955	1e-18	-43.22	0	696	0.0913	2668.1	0.0646
FOXA1:AR(Forkhead,NR)/LNCAP-AR-ChIP-Seq(GSE27824)/Homer	AGTAAACAAAAAAGAACAND	0.01	-5.079	0.0278	36	0.0104	306.4	0.0066	1e-06	-15.75	0	139	0.0124	296.7	0.0077	0.0001	-10.02	0.0001	112	0.01	258.6	0.0067	1	-0.5064	0.8873	29	0.0038	163.9	0.004
FOXK1(Forkhead)/HEK293-FOXK1-ChIP-Seq(GSE51673)/Homer	NVWTGTTTAC	1e-32	-74.01	0	563	0.1625	4532.3	0.0974	1e-207	-477.7	0	2271	0.202	3966.6	0.1036	1e-142	-327.9	0	2008	0.1788	3837.5	0.0998	1e-19	-45.36	0	765	0.1004	2960	0.0717
FOXK2(Forkhead)/U2OS-FOXK2-ChIP-Seq(E-MTAB-2204)/Homer	SCHTGTTTACAT	1e-25	-58.45	0	352	0.1016	2607.9	0.0561	1e-166	-384.3	0	1483	0.1319	2328.5	0.0608	1e-100	-231	0	1277	0.1137	2320.3	0.0603	1e-10	-24.34	0	483	0.0634	1927.9	0.0467
FOXM1(Forkhead)/MCF7-FOXM1-ChIP-Seq(GSE72977)/Homer	TRTTTACTTW	1e-72	-166.4	0	715	0.2063	4758.8	0.1023	1e-508	-1170	0	3066	0.2727	4146.5	0.1083	1e-243	-561.5	0	2304	0.2052	3814.5	0.0992	1e-19	-44.92	0	753	0.0988	2911	0.0705
FOXP1(Forkhead)/H9-FOXP1-ChIP-Seq(GSE31006)/Homer	NYYTGTTTACHN	1e-30	-70.54	0	279	0.0805	1745	0.0375	1e-182	-420.4	0	1185	0.1054	1577.8	0.0412	1e-117	-270.3	0	978	0.0871	1481.9	0.0385	1e-17	-40.7	0	331	0.0434	1077.4	0.0261
FXR(NR),IR1/Liver-FXR-ChIP-Seq(Chong_et_al.)/Homer	AGGTCANTGACCTB	1	-0.5915	0.7818	127	0.0367	1720.9	0.037	1	-1.27	0.4217	417	0.0371	1380.6	0.0361	1e-06	-15.07	0	549	0.0489	1513.3	0.0394	1e-28	-66.4	0	635	0.0833	2160.9	0.0523
Fli1(ETS)/CD8-FLI-ChIP-Seq(GSE20898)/Homer	NRYTTCCGGH	0.01	-6.25	0.0109	368	0.1062	4261.8	0.0916	1e-15	-35.71	0	1304	0.116	3563.1	0.093	1e-33	-77.57	0	1393	0.124	3442	0.0895	1	-0.04441	1	697	0.0914	4013.3	0.0971
Fosl2(bZIP)/3T3L1-Fosl2-ChIP-Seq(GSE56872)/Homer	NATGASTCABNN	0.001	-7.176	0.005	125	0.0361	1248.5	0.0268	1e-35	-81.49	0	524	0.0466	989.5	0.0258	1e-635	-1464	0	1657	0.1476	1107.2	0.0288	1e-91	-211.8	0	640	0.084	1403.4	0.034
Fox:Ebox(Forkhead,bHLH)/Panc1-Foxa2-ChIP-Seq(GSE47459)/Homer	NNNVCTGWGYAAACASN	1e-62	-143.7	0	628	0.1812	4181.1	0.0899	1e-401	-924.8	0	2586	0.23	3569.2	0.0932	1e-216	-497.9	0	2106	0.1875	3513.5	0.0914	1e-14	-32.87	0	843	0.1106	3504.1	0.0848
FoxD3(forkhead)/ZebrafishEmbryo-Foxd3.biotin-ChIP-seq(GSE106676)/Homer	TGTTTAYTTAGC	1e-29	-68.6	0	483	0.1394	3784.4	0.0814	1e-186	-428.6	0	1927	0.1714	3264.1	0.0852	1e-96	-221.8	0	1536	0.1368	3025.6	0.0787	1e-08	-19.24	0	548	0.0719	2316.8	0.0561
FoxL2(Forkhead)/Ovary-FoxL2-ChIP-Seq(GSE60858)/Homer	WWTRTAAACAVG	1e-32	-75.26	0	495	0.1429	3797.2	0.0816	1e-204	-471.5	0	2033	0.1808	3394.5	0.0886	1e-141	-324.9	0	1749	0.1557	3178.5	0.0827	1e-12	-28	0	549	0.072	2184.2	0.0529
Foxa2(Forkhead)/Liver-Foxa2-ChIP-Seq(GSE25694)/Homer	CYTGTTTACWYW	1e-59	-136.4	0	543	0.1567	3453	0.0742	1e-454	-1047	0	2406	0.214	2944.3	0.0769	1e-294	-679.3	0	1988	0.177	2776.6	0.0722	1e-22	-52.03	0	673	0.0883	2464.7	0.0597
Foxa3(Forkhead)/Liver-Foxa3-ChIP-Seq(GSE77670)/Homer	BSNTGTTTACWYWGN	1e-51	-118.4	0	273	0.0788	1274.6	0.0274	1e-343	-790.6	0	1253	0.1114	1127.8	0.0294	1e-245	-564.3	0	1018	0.0907	1013.1	0.0263	1e-23	-54.59	0	292	0.0383	826.9	0.02
Foxf1(Forkhead)/Lung-Foxf1-ChIP-Seq(GSE77951)/Homer	WWATRTAAACAN	1e-29	-68.59	0	526	0.1518	4237.2	0.0911	1e-225	-519.2	0	2189	0.1947	3635.6	0.0949	1e-125	-288.2	0	1826	0.1626	3515.5	0.0914	1e-12	-28.68	0	572	0.075	2282.7	0.0553
Foxh1(Forkhead)/hESC-FOXH1-ChIP-Seq(GSE29422)/Homer	NNTGTGGATTSS	1	-2.165	0.2585	213	0.0615	2632.1	0.0566	1e-08	-19.38	0	765	0.068	2112.1	0.0551	1e-09	-21.52	0	787	0.0701	2163.1	0.0563	1	-0.06711	1	322	0.0422	1891.2	0.0458
Foxo1(Forkhead)/RAW-Foxo1-ChIP-Seq(Fan_et_al.)/Homer	CTGTTTAC	1e-19	-45.72	0	872	0.2517	8740.6	0.1879	1e-111	-256.7	0	3158	0.2809	7391.5	0.193	1e-83	-191.8	0	3002	0.2673	7385.6	0.1921	1e-07	-17.93	0	1461	0.1917	6921.1	0.1675
Foxo3(Forkhead)/U2OS-Foxo3-ChIP-Seq(E-MTAB-2701)/Homer	DGTAAACA	1e-40	-94.14	0	459	0.1325	3159	0.0679	1e-219	-506.6	0	1822	0.1621	2793.5	0.0729	1e-142	-327.5	0	1581	0.1408	2747.4	0.0714	1e-19	-45.09	0	554	0.0727	2004.7	0.0485
Fra1(bZIP)/BT549-Fra1-ChIP-Seq(GSE46166)/Homer	NNATGASTCATH	0.001	-7.347	0.0046	204	0.0589	2176.8	0.0468	1e-42	-97.29	0	852	0.0758	1771.6	0.0463	1e-701	-1614	0	2308	0.2055	1984	0.0516	1e-100	-231.4	0	851	0.1116	2072.4	0.0502
Fra2(bZIP)/Striatum-Fra2-ChIP-Seq(GSE43429)/Homer	GGATGACTCATC	0.01	-6.23	0.0109	173	0.0499	1855.1	0.0399	1e-42	-98.01	0	742	0.066	1477.7	0.0386	1e-672	-1548	0	2076	0.1849	1669.5	0.0434	1e-98	-227.5	0	795	0.1043	1886.3	0.0457
GABPA(ETS)/Jurkat-GABPa-ChIP-Seq(GSE17954)/Homer	RACCGGAAGT	0.01	-6.24	0.0109	305	0.088	3474.9	0.0747	1e-14	-34.27	0	1069	0.0951	2860	0.0747	1e-28	-65.12	0	1187	0.1057	2935.6	0.0763	1	-0.2717	1	616	0.0808	3429	0.083
GATA(Zf),IR3/iTreg-Gata3-ChIP-Seq(GSE20898)/Homer	NNNNNBAGATAWYATCTVHN	1e-13	-31.97	0	120	0.0346	738.6	0.0159	1e-82	-189.8	0	480	0.0427	591.8	0.0155	1e-31	-73.13	0	350	0.0312	596.8	0.0155	1e-16	-37.27	0	194	0.0254	546.4	0.0132
GATA(Zf),IR4/iTreg-Gata3-ChIP-Seq(GSE20898)/Homer	NAGATWNBNATCTNN	1e-07	-17.84	0	55	0.0159	315.5	0.0068	1e-54	-125.4	0	219	0.0195	209.8	0.0055	1e-28	-64.68	0	172	0.0153	221.7	0.0058	1e-11	-26.41	0	92	0.0121	221.3	0.0054
GATA3(Zf),DR4/iTreg-Gata3-ChIP-Seq(GSE20898)/Homer	AGATGKDGAGATAAG	0.1	-3.509	0.0908	39	0.0113	378.7	0.0081	1e-09	-21.68	0	144	0.0128	280	0.0073	1	-2.107	0.1886	104	0.0093	316.8	0.0082	1e-05	-12.52	0	78	0.0102	242.4	0.0059
GATA3(Zf),DR8/iTreg-Gata3-ChIP-Seq(GSE20898)/Homer	AGATSTNDNNDSAGATAASN	0.01	-6.63	0.008	35	0.0101	267.6	0.0058	1e-10	-23.78	0	127	0.0113	229.7	0.006	1e-15	-35.26	0	143	0.0127	230.8	0.006	1e-08	-20.7	0	84	0.011	218	0.0053
GATA3(Zf)/iTreg-Gata3-ChIP-Seq(GSE20898)/Homer	AGATAASR	1	-1.08	0.5551	543	0.1567	7165.9	0.1541	1e-12	-28.49	0	1998	0.1777	5855.5	0.1529	1	-2.126	0.1857	1724	0.1535	5749.8	0.1495	1e-36	-82.92	0	1238	0.1624	4707.5	0.114
GATA:SCL(Zf,bHLH)/Ter119-SCL-ChIP-Seq(GSE18720)/Homer	CRGCTGBNGNSNNSAGATAA	1	-0.2889	0.943	30	0.0087	449.1	0.0097	0.1	-4.457	0.0238	133	0.0118	369.9	0.0097	0.1	-3.139	0.0754	131	0.0117	384.6	0.01	0.01	-5.72	0.0079	106	0.0139	435	0.0105
GFX(?)/Promoter/Homer	ATTCTCGCGAGA	1	-0.1325	1	1	0.0003	28.1	0.0006	1	-0.01954	1	2	0.0002	20.7	0.0005	1	-0.8095	0.591	5	0.0004	15.2	0.0004	1	-0.01199	1	1	0.0001	24.7	0.0006
GFY(?)/Promoter/Homer	ACTACAATTCCC	0.1	-3.522	0.0903	29	0.0084	266	0.0057	1e-06	-14.49	0	90	0.008	174.9	0.0046	1	-1.716	0.2643	64	0.0057	194.5	0.0051	1	-0.006045	1	24	0.0031	206.1	0.005
GFY-Staf(?,Zf)/Promoter/Homer	RACTACAATTCCCAGAAKGC	0.1	-3.555	0.0901	16	0.0046	125.9	0.0027	1e-07	-16.76	0	65	0.0058	105.2	0.0027	1	-1.233	0.4069	35	0.0031	108.1	0.0028	1	-0.1006	1	16	0.0021	116.1	0.0028
GLI3(Zf)/Limb-GLI3-ChIP-Chip(GSE11077)/Homer	CGTGGGTGGTCC	1	-0.1918	0.9896	28	0.0081	441.9	0.0095	1	-1.5e-05	1	82	0.0073	426.7	0.0111	1	-0.2087	0.965	119	0.0106	441	0.0115	1	-0.05168	1	107	0.014	674.1	0.0163
GLIS3(Zf)/Thyroid-Glis3.GFP-ChIP-Seq(GSE103297)/Homer	CTCCCTGGGAGGCCN	1	-0.000325	1	632	0.1824	9550.3	0.2053	1	0	1	2103	0.187	7966.3	0.208	1	0	1	1918	0.1708	8052.9	0.2094	1	0	1	1657	0.2174	10684.5	0.2586
GRE(NR),IR3/A549-GR-ChIP-Seq(GSE32465)/Homer	NRGVACABNVTGTYCY	1	-1.505	0.4208	39	0.0113	458.7	0.0099	0.01	-6.275	0.0043	137	0.0122	360.8	0.0094	0.01	-4.905	0.0145	143	0.0127	396.2	0.0103	1e-12	-29.75	0	172	0.0226	505.1	0.0122
GRE(NR),IR3/RAW264.7-GRE-ChIP-Seq(Unpublished)/Homer	VAGRACAKWCTGTYC	1	-1.78	0.3308	75	0.0216	896.4	0.0193	0.0001	-10.59	0.0001	272	0.0242	718	0.0187	0.01	-6.746	0.0026	267	0.0238	755.2	0.0196	1e-33	-76.99	0	316	0.0415	801.3	0.0194
GRHL2(CP2)/HBE-GRHL2-ChIP-Seq(GSE46194)/Homer	AAACYKGTTWDACMRGTTTB	1e-21	-50.59	0	230	0.0664	1528.6	0.0329	1e-95	-218.9	0	840	0.0747	1297.2	0.0339	1e-71	-165.5	0	763	0.0679	1281.2	0.0333	0.0001	-11.49	0	300	0.0394	1262.1	0.0306
GSC(Homeobox)/FrogEmbryos-GSC-ChIP-Seq(DRA000576)/Homer	RGGATTAR	1	0	1	482	0.1391	9163.4	0.197	1	0	1	1514	0.1347	7513.7	0.1962	1	-3.1e-05	1	2001	0.1782	7418.3	0.1929	1	0	1	818	0.1073	7036.4	0.1703
Gata1(Zf)/K562-GATA1-ChIP-Seq(GSE18829)/Homer	SAGATAAGRV	1	-0.2361	0.9713	170	0.0491	2417.1	0.052	1e-06	-14.31	0	690	0.0614	1952.3	0.051	1	-0.4816	0.7687	580	0.0516	2009.1	0.0522	1e-19	-45.39	0	486	0.0638	1701.5	0.0412
Gata2(Zf)/K562-GATA2-ChIP-Seq(GSE18829)/Homer	BBCTTATCTS	1	-0.5936	0.7818	200	0.0577	2704	0.0581	1e-06	-14.98	0	798	0.071	2279.9	0.0595	1	-0.7099	0.6358	660	0.0588	2258	0.0587	1e-24	-55.58	0	554	0.0727	1904.2	0.0461
Gata4(Zf)/Heart-Gata4-ChIP-Seq(GSE35151)/Homer	NBWGATAAGR	1	-0.2656	0.954	316	0.0912	4404.1	0.0947	1e-08	-20.34	0	1231	0.1095	3554.3	0.0928	1	-1.924	0.2201	1082	0.0963	3592.2	0.0934	1e-37	-87.32	0	871	0.1143	3005.9	0.0728
Gata6(Zf)/HUG1N-GATA6-ChIP-Seq(GSE51936)/Homer	YCTTATCTBN	1	-1.846	0.3172	303	0.0874	3843	0.0826	1e-10	-23.47	0	1135	0.101	3203.3	0.0836	1	-1.874	0.2297	951	0.0847	3153.6	0.082	1e-37	-86.8	0	776	0.1018	2597	0.0629
Gfi1b(Zf)/HPC7-Gfi1b-ChIP-Seq(GSE22178)/Homer	MAATCACTGC	1	-0.007489	1	264	0.0762	4071	0.0875	1	0	1	812	0.0722	3372.3	0.0881	1	-3e-06	1	843	0.0751	3341.4	0.0869	1	0	1	474	0.0622	3321	0.0804
Gli2(Zf)/GM2-Gli2-ChIP-Chip(GSE112702)/Homer	YSTGGGTGGTCT	1	-0.07933	1	75	0.0216	1175.6	0.0253	1	-4e-06	1	207	0.0184	944.4	0.0247	1	-0.02185	1	273	0.0243	1051.7	0.0274	1	-0.2887	1	278	0.0365	1565.1	0.0379
HEB(bHLH)/mES-Heb-ChIP-Seq(GSE53233)/Homer	VCAGCTGBNN	1	-0.203	0.9841	807	0.2329	11129.2	0.2393	1	-0.001916	1	2526	0.2247	9044.3	0.2362	0.01	-4.794	0.0159	2912	0.2593	9592.5	0.2494	1	-2e-06	1	2106	0.2763	12405	0.3003
HIC1(Zf)/Treg-ZBTB29-ChIP-Seq(GSE99889)/Homer	TGCCAGCB	0.0001	-10.08	0.0005	916	0.2644	10953.2	0.2355	1e-35	-80.82	0	3145	0.2797	8778	0.2292	1e-14	-33.91	0	3017	0.2687	9099.8	0.2366	0.001	-8.839	0.0004	2247	0.2948	11403.6	0.276
HIF-1a(bHLH)/MCF7-HIF1a-ChIP-Seq(GSE28352)/Homer	TACGTGCV	1	-0.2427	0.9677	56	0.0162	828.6	0.0178	1	-0.6463	0.7188	217	0.0193	741.5	0.0194	1	-0.005474	1	185	0.0165	757.1	0.0197	0.01	-5.756	0.0077	183	0.024	805.9	0.0195
HIF-1b(HLH)/T47D-HIF1b-ChIP-Seq(GSE59937)/Homer	RTACGTGC	1	-1.132	0.5351	295	0.0851	3854.3	0.0829	1	-0.4205	0.857	996	0.0886	3433.1	0.0896	1	-0.000536	1	849	0.0756	3230	0.084	1	-0.03033	1	666	0.0874	3864.9	0.0936
HIF2a(bHLH)/785_O-HIF2a-ChIP-Seq(GSE34871)/Homer	GCACGTACCC	1	-0.178	0.9919	76	0.0219	1133.8	0.0244	1	-0.7694	0.6501	289	0.0257	978	0.0255	1	-0.04878	1	243	0.0216	923	0.024	1	-0.2292	1	208	0.0273	1190.9	0.0288
HINFP(Zf)/K562-HINFP.eGFP-ChIP-Seq(Encode)/Homer	TWVGGTCCGC	1	-0.4869	0.8297	37	0.0107	516.4	0.0111	1	-0.405	0.8624	146	0.013	514.7	0.0134	1	-0.3116	0.8878	108	0.0096	391.7	0.0102	1	-0.01073	1	94	0.0123	637.3	0.0154
HLF(bZIP)/HSC-HLF.Flag-ChIP-Seq(GSE69817)/Homer	RTTATGYAAB	0.001	-7.967	0.0029	342	0.0987	3828.3	0.0823	1e-17	-41.06	0	1175	0.1045	3107.7	0.0811	1e-73	-169.7	0	1487	0.1324	3134.2	0.0815	0.001	-7.816	0.0011	501	0.0657	2338.7	0.0566
HNF1b(Homeobox)/PDAC-HNF1B-ChIP-Seq(GSE64557)/Homer	GTTAATNATTAA	1	-1.295	0.4822	48	0.0139	586.4	0.0126	0.1	-3.215	0.0754	163	0.0145	482.4	0.0126	1	-2.033	0.2001	153	0.0136	478	0.0124	0.1	-2.531	0.1555	62	0.0081	278.9	0.0068
HNF4a(NR),DR1/HepG2-HNF4a-ChIP-Seq(GSE25021)/Homer	CARRGKBCAAAGTYCA	0.1	-2.954	0.1361	164	0.0473	1935.6	0.0416	0.001	-7.453	0.0014	494	0.0439	1452.8	0.0379	1e-05	-11.93	0	562	0.05	1598	0.0416	1e-18	-42.71	0	548	0.0719	2002.2	0.0485
HNF6(Homeobox)/Liver-Hnf6-ChIP-Seq(ERP000394)/Homer	NTATYGATCH	1	-1.701	0.3551	170	0.0491	2126.3	0.0457	0.01	-5.547	0.0085	562	0.05	1711.8	0.0447	1	-1.414	0.3482	539	0.048	1791.1	0.0466	1e-07	-17.3	0	364	0.0478	1472.6	0.0356
HOXA1(Homeobox)/mES-Hoxa1-ChIP-Seq(SRP084292)/Homer	TGATKGATGR	0.1	-3.177	0.1166	86	0.0248	950.8	0.0204	0.01	-4.768	0.0178	289	0.0257	853.8	0.0223	0.1	-2.345	0.1556	288	0.0256	912.7	0.0237	1	-0.15	1	139	0.0182	822.1	0.0199
HOXA2(Homeobox)/mES-Hoxa2-ChIP-Seq(Donaldson_et_al.)/Homer	GYCATCMATCAT	0.1	-3.338	0.1027	34	0.0098	326.5	0.007	0.1	-2.44	0.1523	108	0.0096	321.2	0.0084	1	-2.27	0.1655	109	0.0097	329.6	0.0086	1	-0.5591	0.8497	56	0.0073	309.4	0.0075
HOXB13(Homeobox)/ProstateTumor-HOXB13-ChIP-Seq(GSE56288)/Homer	TTTTATKRGG	0.0001	-9.332	0.0009	435	0.1255	4900.2	0.1054	1e-11	-25.59	0	1384	0.1231	3952.2	0.1032	0.01	-6.834	0.0024	1229	0.1094	3868.8	0.1006	1e-05	-11.75	0	634	0.0832	2898.5	0.0702
HRE(HSF)/HepG2-HSF1-ChIP-Seq(GSE31477)/Homer	BSTTCTRGAABVTTCYAGAA	1	-1.138	0.5339	43	0.0124	533.9	0.0115	0.001	-7.203	0.0018	164	0.0146	431.6	0.0113	1	-2.202	0.174	153	0.0136	473.2	0.0123	1	-0.05692	1	80	0.0105	513.8	0.0124
HRE(HSF)/Striatum-HSF1-ChIP-Seq(GSE38000)/Homer	TTCTAGAABNTTCTA	1	-0.8464	0.6652	58	0.0167	756.6	0.0163	0.01	-6.465	0.0035	234	0.0208	653.5	0.0171	1	-1.247	0.4034	194	0.0173	637.3	0.0166	1	-0.04802	1	101	0.0132	641.2	0.0155
Hand2(bHLH)/Mesoderm-Hand2-ChIP-Seq(GSE61475)/Homer	TGACANARRCCAGRC	1	-0.6664	0.743	152	0.0439	2041.9	0.0439	0.01	-4.981	0.0145	535	0.0476	1638.7	0.0428	0.1	-2.384	0.1505	553	0.0492	1790.5	0.0466	0.001	-7.521	0.0015	465	0.061	2165.3	0.0524
Hnf1(Homeobox)/Liver-Foxa2-Chip-Seq(GSE25694)/Homer	GGTTAAWCATTAA	0.1	-2.841	0.1514	48	0.0139	506.5	0.0109	0.1	-3.23	0.0746	147	0.0131	431	0.0113	1	-1.68	0.2721	115	0.0102	361.9	0.0094	1	-1.744	0.3132	48	0.0063	225.3	0.0055
Hnf6b(Homeobox)/LNCaP-Hnf6b-ChIP-Seq(GSE106305)/Homer	TATTGAYY	1	-2.077	0.275	311	0.0898	3915.6	0.0842	0.0001	-10.25	0.0001	1061	0.0944	3208.4	0.0838	0.001	-7.727	0.001	1064	0.0947	3299.1	0.0858	1e-17	-39.64	0	684	0.0897	2657.9	0.0643
Hoxa10(Homeobox)/ChickenMSG-Hoxa10.Flag-ChIP-Seq(GSE86088)/Homer	GGYAATGAAA	0.1	-2.398	0.2162	200	0.0577	2441.6	0.0525	1e-06	-14.14	0	710	0.0632	2017.7	0.0527	0.1	-3.135	0.0754	639	0.0569	2046	0.0532	0.1	-3.324	0.0741	332	0.0436	1629.4	0.0394
Hoxa11(Homeobox)/ChickenMSG-Hoxa11.Flag-ChIP-Seq(GSE86088)/Homer	TTTTATGGCM	0.1	-3.889	0.0718	884	0.2551	11165.8	0.2401	1e-09	-22.13	0	3025	0.2691	9327.7	0.2436	0.1	-3.6	0.0491	2715	0.2418	8999.1	0.234	0.0001	-9.83	0.0002	1460	0.1915	7206.8	0.1745
Hoxa13(Homeobox)/ChickenMSG-Hoxa13.Flag-ChIP-Seq(GSE86088)/Homer	CYHATAAAAN	0.1	-4.589	0.0418	964	0.2782	12123.9	0.2607	1e-06	-14.74	0	3137	0.279	9897.7	0.2584	0.1	-3.037	0.0824	2862	0.2549	9537.5	0.248	0.01	-5.976	0.0064	1495	0.1961	7582.2	0.1835
Hoxa9(Homeobox)/ChickenMSG-Hoxa9.Flag-ChIP-Seq(GSE86088)/Homer	RGCAATNAAA	0.01	-5.223	0.0248	1003	0.2895	12556.3	0.27	1e-10	-23.5	0	3464	0.3081	10744.5	0.2806	0.001	-7.518	0.0013	3210	0.2858	10460.4	0.272	1e-14	-33.55	0	1965	0.2578	9085.4	0.2199
Hoxb4(Homeobox)/ES-Hoxb4-ChIP-Seq(GSE34014)/Homer	TGATTRATGGCY	0.1	-3.859	0.0734	66	0.019	680.6	0.0146	0.001	-8.763	0.0004	219	0.0195	579.8	0.0151	1e-06	-14.41	0	257	0.0229	640.9	0.0167	0.01	-6.832	0.0028	145	0.019	602	0.0146
Hoxc9(Homeobox)/Ainv15-Hoxc9-ChIP-Seq(GSE21812)/Homer	GGCCATAAATCA	0.01	-4.904	0.0321	186	0.0537	2082.2	0.0448	1e-17	-39.3	0	698	0.0621	1706.7	0.0446	1e-06	-15.1	0	607	0.0541	1692.3	0.044	0.001	-8.504	0.0006	294	0.0386	1290.3	0.0312
Hoxd10(Homeobox)/ChickenMSG-Hoxd10.Flag-ChIP-Seq(GSE86088)/Homer	GGCMATGAAA	1	-1.876	0.3124	389	0.1123	4966	0.1068	1e-13	-30.43	0	1449	0.1289	4084.2	0.1066	0.01	-5.371	0.0094	1268	0.1129	4048.4	0.1053	0.0001	-11.34	0	732	0.096	3402.2	0.0824
Hoxd11(Homeobox)/ChickenMSG-Hoxd11.Flag-ChIP-Seq(GSE86088)/Homer	VGCCATAAAA	0.1	-3.122	0.1201	890	0.2569	11358.3	0.2442	1e-09	-22.08	0	3034	0.2699	9358.4	0.2444	0.001	-7.494	0.0013	2820	0.2511	9148.2	0.2379	0.0001	-10	0.0001	1537	0.2016	7601.5	0.184
Hoxd12(Homeobox)/ChickenMSG-Hoxd12.Flag-ChIP-Seq(GSE86088)/Homer	HDGYAATGAAAN	1	-7.3e-05	1	665	0.1919	10140.2	0.218	1	-0.000452	1	2350	0.209	8498.1	0.2219	1	0	1	2089	0.186	8234.7	0.2141	1	0	1	1013	0.1329	6926.5	0.1677
Hoxd13(Homeobox)/ChickenMSG-Hoxd13.Flag-ChIP-Seq(GSE86088)/Homer	NCYAATAAAA	0.1	-3.139	0.1191	616	0.1778	7754.3	0.1667	1e-09	-22.72	0	2070	0.1841	6195.6	0.1618	0.1	-2.812	0.102	1839	0.1638	6089.3	0.1584	0.1	-2.645	0.1407	893	0.1171	4617.9	0.1118
IRF1(IRF)/PBMC-IRF1-ChIP-Seq(GSE43036)/Homer	GAAAGTGAAAGT	1	-0.7457	0.71	40	0.0115	527.3	0.0113	1	-0.2174	0.9812	114	0.0101	419.1	0.0109	1	-1.429	0.344	117	0.0104	374.5	0.0097	1	-0.5852	0.8362	55	0.0072	302.2	0.0073
IRF2(IRF)/Erythroblas-IRF2-ChIP-Seq(GSE36985)/Homer	GAAASYGAAASY	0.1	-3.214	0.1133	35	0.0101	341.6	0.0073	1	-1.843	0.2597	97	0.0086	297.4	0.0078	1	-1.373	0.359	93	0.0083	296.7	0.0077	1	-0.6788	0.7837	41	0.0054	221.1	0.0054
IRF3(IRF)/BMDM-Irf3-ChIP-Seq(GSE67343)/Homer	AGTTTCAKTTTC	1	-2.034	0.2813	99	0.0286	1182.3	0.0254	1	-1.517	0.344	299	0.0266	973.2	0.0254	1	-2.216	0.1728	268	0.0239	850.8	0.0221	1	-0.7255	0.7507	127	0.0167	684.3	0.0166
IRF4(IRF)/GM12878-IRF4-ChIP-Seq(GSE32465)/Homer	ACTGAAACCA	0.01	-4.851	0.0335	164	0.0473	1815.4	0.039	0.01	-5.727	0.0072	509	0.0453	1536.7	0.0401	1	-1.235	0.4069	453	0.0403	1511.6	0.0393	1	-0.2408	1	245	0.0321	1393.1	0.0337
IRF8(IRF)/BMDM-IRF8-ChIP-Seq(GSE77884)/Homer	GRAASTGAAAST	1	-1.08	0.5551	95	0.0274	1219	0.0262	0.1	-2.911	0.0996	307	0.0273	953.1	0.0249	1	-0.6756	0.6521	285	0.0254	976.6	0.0254	1	-0.3061	1	146	0.0192	831.5	0.0201
IRF:BATF(IRF:bZIP)/pDC-Irf8-ChIP-Seq(GSE66899)/Homer	CTTTCANTATGACTV	1	-0.4763	0.8297	30	0.0087	421.6	0.0091	1	-1.315	0.4088	100	0.0089	319.4	0.0083	0.1	-4.088	0.0308	114	0.0102	317.4	0.0083	1	-1.26	0.4818	55	0.0072	274.4	0.0066
ISRE(IRF)/ThioMac-LPS-Expression(GSE23622)/Homer	AGTTTCASTTTC	1	-2.262	0.2422	23	0.0066	231.9	0.005	1	-1.786	0.2708	60	0.0053	179.3	0.0047	1	-0.1998	0.9659	47	0.0042	182.2	0.0047	1	-0.1045	1	18	0.0024	128.2	0.0031
Isl1(Homeobox)/Neuron-Isl1-ChIP-Seq(GSE31456)/Homer	CTAATKGV	0.1	-4.116	0.0602	702	0.2026	8751.6	0.1882	0.1	-3.728	0.0468	2242	0.1994	7353.8	0.192	0.0001	-9.844	0.0001	2309	0.2056	7347.3	0.1911	1e-07	-18.14	0	1350	0.1771	6346.5	0.1536
Jun-AP1(bZIP)/K562-cJun-ChIP-Seq(GSE31477)/Homer	GATGASTCATCN	0.0001	-9.665	0.0007	102	0.0294	914.8	0.0197	1e-28	-64.84	0	390	0.0347	720.7	0.0188	1e-603	-1390	0	1360	0.1211	762.8	0.0198	1e-88	-202.8	0	510	0.0669	1003.7	0.0243
JunB(bZIP)/DendriticCells-Junb-ChIP-Seq(GSE36099)/Homer	RATGASTCAT	0.001	-7.655	0.0037	209	0.0603	2222.4	0.0478	1e-36	-84.5	0	827	0.0736	1771.8	0.0463	1e-672	-1550	0	2258	0.2011	1970.7	0.0512	1e-97	-224.8	0	864	0.1133	2148.8	0.052
JunD(bZIP)/K562-JunD-ChIP-Seq/Homer	ATGACGTCATCN	0.001	-7.199	0.005	35	0.0101	258.8	0.0056	0.1	-2.807	0.11	70	0.0062	196.3	0.0051	1e-09	-22.03	0	131	0.0117	247.9	0.0064	1e-07	-16.92	0	97	0.0127	289.8	0.007
KLF10(Zf)/HEK293-KLF10.GFP-ChIP-Seq(GSE58341)/Homer	GGGGGTGTGTCC	1	-0.8713	0.6584	191	0.0551	2522.9	0.0542	1	-0.04507	1	573	0.051	2089.1	0.0545	1	-0.01783	1	617	0.0549	2290.7	0.0596	1	0	1	431	0.0565	3016.2	0.073
KLF14(Zf)/HEK293-KLF14.GFP-ChIP-Seq(GSE58341)/Homer	RGKGGGCGKGGC	1	-0.1005	1	558	0.161	7869.4	0.1692	1	-0.000213	1	1745	0.1552	6413.3	0.1675	1	-0.09095	1	1792	0.1596	6317.4	0.1643	1	0	1	1223	0.1604	8965	0.217
KLF3(Zf)/MEF-Klf3-ChIP-Seq(GSE44748)/Homer	NRGCCCCRCCCHBNN	1	-0.7493	0.71	156	0.045	2079	0.0447	1	-0.05231	1	480	0.0427	1757	0.0459	1	-0.4192	0.813	499	0.0444	1738.9	0.0452	1	0	1	344	0.0451	2384.4	0.0577
KLF5(Zf)/LoVo-KLF5-ChIP-Seq(GSE49402)/Homer	DGGGYGKGGC	1	-0.4825	0.8297	427	0.1232	5805	0.1248	1	-1.369	0.3902	1418	0.1261	4750.9	0.1241	0.01	-6.639	0.0029	1490	0.1327	4738.5	0.1232	1	0	1	1007	0.1321	6692.2	0.162
KLF6(Zf)/PDAC-KLF6-ChIP-Seq(GSE64557)/Homer	MKGGGYGTGGCC	0.1	-3.568	0.0901	356	0.1027	4329.4	0.0931	1	-1.833	0.2602	1128	0.1003	3734.1	0.0975	0.01	-6.037	0.005	1165	0.1037	3683.9	0.0958	1	-7.3e-05	1	873	0.1145	5321.5	0.1288
Klf4(Zf)/mES-Klf4-ChIP-Seq(GSE11431)/Homer	GCCACACCCA	1	-0.2264	0.9751	129	0.0372	1854.1	0.0399	1	-2e-06	1	358	0.0318	1537.9	0.0402	1	-0.003233	1	407	0.0362	1585.2	0.0412	1	0	1	296	0.0388	2215.2	0.0536
Klf9(Zf)/GBM-Klf9-ChIP-Seq(GSE62211)/Homer	GCCACRCCCACY	1	-1.47	0.4296	107	0.0309	1333.8	0.0287	1	-2.132	0.1984	365	0.0325	1168.3	0.0305	1	-0.8169	0.5891	323	0.0288	1096.9	0.0285	1	-0.001132	1	237	0.0311	1549.2	0.0375
LEF1(HMG)/H1-LEF1-ChIP-Seq(GSE64758)/Homer	CCTTTGATST	1	-0.5916	0.7818	201	0.058	2718.6	0.0585	1	-1.01	0.5339	661	0.0588	2221.4	0.058	1	-0.1081	1	625	0.0557	2246.8	0.0584	1e-05	-12.65	0	450	0.059	1966.7	0.0476
LRF(Zf)/Erythroblasts-ZBTB7A-ChIP-Seq(GSE74977)/Homer	AAGACCCYYN	1	-0.000125	1	431	0.1244	6779.1	0.1458	1	0	1	1267	0.1127	5549.3	0.1449	1	0	1	1034	0.0921	5555.4	0.1445	1	0	1	919	0.1206	8058	0.1951
LXH9(Homeobox)/Hct116-LXH9.V5-ChIP-Seq(GSE116822)/Homer	NGCTAATTAG	1	-1.842	0.3172	492	0.142	6326.8	0.136	0.001	-7.449	0.0014	1658	0.1475	5239.5	0.1368	0.01	-5.49	0.0084	1647	0.1467	5306	0.138	1e-13	-31.26	0	966	0.1267	4126.1	0.0999
LXRE(NR),DR4/RAW-LXRb.biotin-ChIP-Seq(GSE21512)/Homer	RGGTTACTANAGGTCA	1	0	1	35	0.0101	1043.2	0.0224	1	0	1	72	0.0064	847	0.0221	1	0	1	108	0.0096	948.9	0.0247	1	0	1	107	0.014	1215.5	0.0294
Lhx1(Homeobox)/EmbryoCarcinoma-Lhx1-ChIP-Seq(GSE70957)/Homer	NNYTAATTAR	1	-1.919	0.3006	395	0.114	5037.8	0.1083	1	-1.381	0.3883	1245	0.1107	4164.6	0.1087	1	-0.6223	0.6818	1188	0.1058	4077.9	0.106	1e-13	-30.69	0	695	0.0912	2832.6	0.0686
Lhx2(Homeobox)/HFSC-Lhx2-ChIP-Seq(GSE48068)/Homer	TAATTAGN	1	-1.284	0.4822	361	0.1042	4699.8	0.1011	0.1	-4.031	0.0349	1210	0.1076	3889.4	0.1016	1	-0.7624	0.6107	1161	0.1034	3965.3	0.1031	1e-12	-29.5	0	680	0.0892	2779.2	0.0673
Lhx3(Homeobox)/Neuron-Lhx3-ChIP-Seq(GSE31456)/Homer	ADBTAATTAR	0.1	-3.219	0.1133	602	0.1737	7560.9	0.1626	1e-06	-14.44	0	2010	0.1788	6188.3	0.1616	0.001	-6.941	0.0022	1941	0.1728	6227	0.1619	1e-20	-47.76	0	1119	0.1468	4597.5	0.1113
MITF(bHLH)/MastCells-MITF-ChIP-Seq(GSE48085)/Homer	RTCATGTGAC	0.01	-4.741	0.0366	333	0.0961	3932.5	0.0846	0.001	-8.365	0.0006	1038	0.0923	3180	0.083	1e-24	-55.83	0	1317	0.1173	3404	0.0885	1e-38	-87.62	0	1126	0.1477	4142.4	0.1003
MNT(bHLH)/HepG2-MNT-ChIP-Seq(Encode)/Homer	DGCACACGTG	1	-2.18	0.2561	348	0.1004	4384.3	0.0943	0.1	-2.67	0.1255	1092	0.0971	3562.2	0.093	0.01	-6.092	0.0048	1194	0.1063	3777.6	0.0982	1	-1.072	0.5655	824	0.1081	4404.5	0.1066
MYB(HTH)/ERMYB-Myb-ChIPSeq(GSE22095)/Homer	GGCVGTTR	0.01	-6.787	0.007	605	0.1746	7227.6	0.1554	1e-07	-16.68	0	1974	0.1756	6015	0.1571	1e-12	-29.84	0	2023	0.1801	5943.7	0.1546	1e-06	-15.9	0	1231	0.1615	5805	0.1405
MYNN(Zf)/HEK293-MYNN.eGFP-ChIP-Seq(Encode)/Homer	TTCAAAWTAAAAGTC	1	-0.1803	0.9919	60	0.0173	905.5	0.0195	1	-0.5896	0.7511	234	0.0208	803.1	0.021	1	-1.377	0.359	231	0.0206	756.6	0.0197	1	-0.4744	0.9028	98	0.0129	547	0.0132
MafA(bZIP)/Islet-MafA-ChIP-Seq(GSE30298)/Homer	TGCTGACTCA	0.1	-3.424	0.0963	265	0.0765	3178.3	0.0683	1e-08	-19.34	0	944	0.084	2668.4	0.0697	1e-46	-107.7	0	1222	0.1088	2740.2	0.0713	1e-23	-53.38	0	868	0.1139	3338.8	0.0808
MafB(bZIP)/BMM-Mafb-ChIP-Seq(GSE75722)/Homer	WNTGCTGASTCAGCANWTTY	0.1	-4.404	0.0492	161	0.0465	1803.5	0.0388	0.01	-6.656	0.003	479	0.0426	1420.3	0.0371	1e-19	-45.25	0	657	0.0585	1551.3	0.0403	1e-06	-14.09	0	399	0.0523	1691.1	0.0409
MafF(bZIP)/HepG2-MafF-ChIP-Seq(GSE31477)/Homer	HWWGTCAGCAWWTTT	1	-1.998	0.2902	113	0.0326	1363.2	0.0293	1	-0.4584	0.8327	324	0.0288	1123.3	0.0293	0.1	-3.305	0.0645	369	0.0329	1150.8	0.0299	1	-0.06516	1	152	0.0199	927.7	0.0225
MafK(bZIP)/C2C12-MafK-ChIP-Seq(GSE36030)/Homer	GCTGASTCAGCA	0.1	-3.277	0.1077	86	0.0248	945.2	0.0203	0.01	-5.393	0.0098	258	0.0229	744.9	0.0195	1e-72	-167.3	0	557	0.0496	804.3	0.0209	1e-11	-26.81	0	293	0.0384	1035.7	0.0251
Max(bHLH)/K562-Max-ChIP-Seq(GSE31477)/Homer	RCCACGTGGYYN	0.1	-3.043	0.1265	209	0.0603	2498.8	0.0537	0.001	-9	0.0003	712	0.0633	2115.7	0.0552	1e-06	-14.15	0	775	0.069	2232.6	0.0581	0.001	-8.87	0.0004	582	0.0763	2716.9	0.0658
Maz(Zf)/HepG2-Maz-ChIP-Seq(GSE31477)/Homer	GGGGGGGG	1	-0.03165	1	338	0.0975	4981.8	0.1071	1	-1.758	0.2773	1198	0.1066	3975.9	0.1038	0.01	-6.829	0.0024	1205	0.1073	3789.7	0.0986	1	0	1	845	0.1108	5686.1	0.1376
Mef2a(MADS)/HL1-Mef2a.biotin-ChIP-Seq(GSE21529)/Homer	CYAAAAATAG	1	0	1	174	0.0502	3407.8	0.0733	1	0	1	441	0.0392	2765.1	0.0722	1	0	1	403	0.0359	2637.1	0.0686	1	0	1	220	0.0289	2682.1	0.0649
Mef2b(MADS)/HEK293-Mef2b.V5-ChIP-Seq(GSE67450)/Homer	GCTATTTTTGGM	1	-1.7e-05	1	326	0.0941	5388.4	0.1159	1	0	1	918	0.0817	4395.8	0.1148	1	0	1	843	0.0751	4188.3	0.1089	1	0	1	399	0.0523	3733.5	0.0904
Mef2c(MADS)/GM12878-Mef2c-ChIP-Seq(GSE32465)/Homer	DCYAAAAATAGM	1	0	1	191	0.0551	3706.2	0.0797	1	0	1	468	0.0416	2987.4	0.078	1	0	1	417	0.0371	2784.5	0.0724	1	0	1	179	0.0235	2717.6	0.0658
Mef2d(MADS)/Retina-Mef2d-ChIP-Seq(GSE61391)/Homer	GCTATTTTTAGC	0.1	-3.11	0.1208	79	0.0228	868.5	0.0187	1	-0.3116	0.9191	204	0.0181	724.9	0.0189	1	-0.06171	1	158	0.0141	609.4	0.0158	1	-0.01347	1	79	0.0104	541.9	0.0131
Meis1(Homeobox)/MastCells-Meis1-ChIP-Seq(GSE48085)/Homer	VGCTGWCAVB	0.1	-2.809	0.1553	625	0.1804	7919.5	0.1703	0.001	-8.96	0.0003	2035	0.181	6432.3	0.168	1e-08	-19.36	0	2289	0.2038	7016.8	0.1825	1e-35	-82.6	0	2038	0.2673	8552.9	0.207
Mouse_Recombination_Hotspot(Zf)/Testis-DMC1-ChIP-Seq(GSE24438)/Homer	ACTYKNATTCGTGNTACTTC	1	-2.244	0.2441	25	0.0072	255.4	0.0055	1	-0.08225	1	51	0.0045	209.7	0.0055	1	-0.6889	0.6454	66	0.0059	225.5	0.0059	1	-0.1573	1	27	0.0035	176.1	0.0043
Myf5(bHLH)/GM-Myf5-ChIP-Seq(GSE24852)/Homer	BAACAGCTGT	1	-0.2337	0.9713	224	0.0646	3162.9	0.068	1	-0.5647	0.7676	757	0.0673	2593.7	0.0677	0.0001	-10.97	0	919	0.0818	2750.3	0.0715	0.1	-2.526	0.1555	647	0.0849	3322.6	0.0804
MyoD(bHLH)/Myotube-MyoD-ChIP-Seq(GSE21614)/Homer	RRCAGCTGYTSY	1	-1.982	0.2935	270	0.0779	3393.7	0.073	1	-0.3751	0.8728	820	0.0729	2838.4	0.0741	0.001	-7.573	0.0012	944	0.0841	2911.6	0.0757	1	-1.601	0.3583	693	0.0909	3641.6	0.0881
MyoG(bHLH)/C2C12-MyoG-ChIP-Seq(GSE36024)/Homer	AACAGCTG	1	-1.982	0.2935	383	0.1105	4870.9	0.1047	0.1	-2.516	0.1417	1203	0.107	3942.8	0.103	1e-07	-16.48	0	1442	0.1284	4321.3	0.1124	0.01	-5.59	0.0089	1077	0.1413	5403.2	0.1308
NF-E2(bZIP)/K562-NFE2-ChIP-Seq(GSE31477)/Homer	GATGACTCAGCA	0.1	-4.293	0.0532	28	0.0081	237.3	0.0051	1e-12	-29.25	0	105	0.0093	160.4	0.0042	1e-122	-282.7	0	279	0.0248	153.1	0.004	1e-17	-39.36	0	101	0.0132	204.7	0.005
NF1(CTF)/LNCAP-NF1-ChIP-Seq(Unpublished)/Homer	CYTGGCABNSTGCCAR	1e-19	-45.14	0	236	0.0681	1658.1	0.0357	1e-93	-214.5	0	895	0.0796	1436.4	0.0375	1e-65	-150.9	0	847	0.0754	1536.9	0.04	1e-23	-54.9	0	571	0.0749	1984.5	0.048
NF1-halfsite(CTF)/LNCaP-NF1-ChIP-Seq(Unpublished)/Homer	YTGCCAAG	1e-18	-41.89	0	829	0.2392	8347.7	0.1795	1e-101	-233.7	0	2944	0.2619	6899.8	0.1802	1e-49	-113.9	0	2664	0.2372	6969.4	0.1812	1e-17	-41.34	0	1844	0.2419	8294.3	0.2008
NF1:FOXA1(CTF,Forkhead)/LNCAP-FOXA1-ChIP-Seq(GSE27824)/Homer	WNTGTTTRYTTTGGCA	1e-06	-15.55	0	37	0.0107	186.8	0.004	1e-40	-92.3	0	165	0.0147	161	0.0042	1e-17	-39.28	0	105	0.0093	137.6	0.0036	0.0001	-9.644	0.0002	38	0.005	102.8	0.0025
NFAT(RHD)/Jurkat-NFATC1-ChIP-Seq(Jolma_et_al.)/Homer	ATTTTCCATT	1	-1.98	0.2935	292	0.0843	3680.8	0.0791	1	-1.566	0.3323	931	0.0828	3090.1	0.0807	1	-1.469	0.3329	855	0.0761	2856.8	0.0743	1	-0.9771	0.6126	474	0.0622	2531.9	0.0613
NFAT:AP1(RHD,bZIP)/Jurkat-NFATC1-ChIP-Seq(Jolma_et_al.)/Homer	SARTGGAAAAWRTGAGTCAB	1	-0.1312	1	42	0.0121	665.7	0.0143	0.1	-3.078	0.0861	181	0.0161	542.3	0.0142	0.0001	-9.516	0.0002	216	0.0192	565.5	0.0147	0.1	-2.439	0.1671	110	0.0144	521.5	0.0126
NFE2L2(bZIP)/HepG2-NFE2L2-ChIP-Seq(Encode)/Homer	AWWWTGCTGAGTCAT	0.1	-3.671	0.0832	24	0.0069	207.5	0.0045	1e-07	-17.69	0	74	0.0066	123.3	0.0032	1e-92	-213.7	0	224	0.0199	132.2	0.0034	1e-13	-30.61	0	67	0.0088	124.6	0.003
NFIL3(bZIP)/HepG2-NFIL3-ChIP-Seq(Encode)/Homer	VTTACGTAAYNNNNN	1e-05	-13.4	0	270	0.0779	2714	0.0584	1e-22	-50.83	0	905	0.0805	2214	0.0578	1e-87	-202.6	0	1220	0.1086	2282	0.0593	1e-05	-12.96	0	398	0.0522	1707.4	0.0413
NFY(CCAAT)/Promoter/Homer	RGCCAATSRG	0.1	-3.8	0.0772	272	0.0785	3235.7	0.0696	1e-09	-21.56	0	956	0.085	2673.4	0.0698	0.01	-5.09	0.0122	832	0.0741	2616.2	0.068	1	-2.143	0.2213	518	0.068	2666.2	0.0645
NFkB-p50,p52(RHD)/Monocyte-p50-ChIP-Chip(Schreiber_et_al.)/Homer	GGGGGAATCCCC	1	-0.478	0.8297	29	0.0084	407.4	0.0088	1	-0.0548	1	84	0.0075	339	0.0089	1	-0.04805	1	80	0.0071	327.7	0.0085	1	-0.1384	1	73	0.0096	448.4	0.0109
NFkB-p65(RHD)/GM12787-p65-ChIP-Seq(GSE19485)/Homer	WGGGGATTTCCC	0.1	-3.15	0.1191	175	0.0505	2059.1	0.0443	1	-0.9886	0.5435	511	0.0455	1715.8	0.0448	1	-0.4972	0.7612	483	0.043	1673.5	0.0435	1	-0.4577	0.9149	353	0.0463	1945.3	0.0471
NFkB-p65-Rel(RHD)/ThioMac-LPS-Expression(GSE23622)/Homer	GGAAATTCCC	0.01	-5.687	0.0165	28	0.0081	212.9	0.0046	1	-2.08	0.2081	63	0.0056	184.2	0.0048	1e-06	-15.81	0	81	0.0072	147.9	0.0038	0.1	-4.469	0.0257	41	0.0054	151.4	0.0037
NPAS(bHLH)/Liver-NPAS-ChIP-Seq(GSE39860)/Homer	NVCACGTG	1	-0.8811	0.6544	532	0.1535	7074.6	0.1521	0.1	-2.664	0.1256	1742	0.1549	5741.9	0.1499	0.1	-3.82	0.0399	1860	0.1656	6099.5	0.1586	0.1	-2.861	0.1155	1342	0.176	6989.5	0.1692
NPAS2(bHLH)/Liver-NPAS2-ChIP-Seq(GSE39860)/Homer	KCCACGTGAC	1	-0.9952	0.5904	396	0.1143	5227.6	0.1124	1	-0.7616	0.6531	1252	0.1114	4254	0.1111	1	-2.037	0.2001	1387	0.1235	4615.9	0.12	0.01	-5.664	0.0083	1101	0.1444	5525.6	0.1338
NRF(NRF)/Promoter/Homer	STGCGCATGCGC	1	-0.07284	1	17	0.0049	314.5	0.0068	1	-1.193	0.4509	102	0.0091	329	0.0086	1	-0.0011	1	52	0.0046	263.9	0.0069	1	-0.2653	1	62	0.0081	366.9	0.0089
NRF1(NRF)/MCF7-NRF1-ChIP-Seq(Unpublished)/Homer	CTGCGCATGCGC	1	-1.158	0.525	13	0.0038	148.7	0.0032	1	-1.619	0.3162	61	0.0054	185.9	0.0049	1	-0.7804	0.6034	36	0.0032	120.1	0.0031	1	-0.157	1	21	0.0028	140.7	0.0034
Nanog(Homeobox)/mES-Nanog-ChIP-Seq(GSE11724)/Homer	RGCCATTAAC	0.1	-3.689	0.0823	1525	0.4401	19696	0.4235	1e-06	-14.87	0	5024	0.4469	16224.2	0.4236	1e-05	-12.24	0	5120	0.4559	16733	0.4351	1e-17	-40.47	0	3373	0.4425	16265.1	0.3937
NeuroD1(bHLH)/Islet-NeuroD1-ChIP-Seq(GSE30298)/Homer	GCCATCTGTT	0.001	-8.4	0.002	347	0.1001	3865.4	0.0831	1e-08	-19.53	0	1106	0.0984	3173.8	0.0829	1e-13	-31.52	0	1189	0.1059	3278.3	0.0852	0.0001	-10.49	0.0001	858	0.1126	4068.6	0.0985
NeuroG2(bHLH)/Fibroblast-NeuroG2-ChIP-Seq(GSE75910)/Homer	ACCATCTGTT	1	-1.966	0.2936	582	0.168	7491.7	0.1611	1	-1.47	0.3591	1822	0.1621	6107.7	0.1595	1e-08	-18.87	0	2077	0.185	6333.6	0.1647	0.01	-4.746	0.0199	1445	0.1896	7394.8	0.179
Nkx2.1(Homeobox)/LungAC-Nkx2.1-ChIP-Seq(GSE43252)/Homer	RSCACTYRAG	1	-0.001716	1	1079	0.3114	15561.8	0.3346	1	-1e-06	1	3481	0.3096	12673.6	0.3309	1	-3.4e-05	1	3538	0.315	12791	0.3326	1	-0.000622	1	2404	0.3154	13742.8	0.3327
Nkx2.2(Homeobox)/NPC-Nkx2.2-ChIP-Seq(GSE61673)/Homer	BTBRAGTGSN	1	-0.001032	1	758	0.2188	11198.3	0.2408	1	0	1	2295	0.2041	9124.8	0.2383	1	0	1	2377	0.2117	9215.3	0.2396	1	0	1	1686	0.2212	10120.2	0.245
Nkx2.5(Homeobox)/HL1-Nkx2.5.biotin-ChIP-Seq(GSE21529)/Homer	RRSCACTYAA	1	-0.01532	1	855	0.2468	12218.2	0.2627	1	0	1	2687	0.239	9956.9	0.26	1	-1e-06	1	2739	0.2439	10146.4	0.2639	1	-1.3e-05	1	1839	0.2412	10833.8	0.2622
Nkx3.1(Homeobox)/LNCaP-Nkx3.1-ChIP-Seq(GSE28264)/Homer	AAGCACTTAA	1	-0.04383	1	910	0.2626	12812.4	0.2755	1	-6e-05	1	2959	0.2632	10697.1	0.2793	1	-1e-06	1	2997	0.2669	11032.8	0.2869	1	0	1	1827	0.2397	11403.2	0.276
Nkx6.1(Homeobox)/Islet-Nkx6.1-ChIP-Seq(GSE40975)/Homer	GKTAATGR	0.1	-3.548	0.0901	962	0.2776	12242.6	0.2632	0.1	-3.699	0.0479	3057	0.2719	10098.9	0.2637	0.0001	-10.4	0.0001	3171	0.2824	10210.2	0.2655	1e-08	-19.41	0	1679	0.2203	7998.2	0.1936
Nr5a2(NR)/Pancreas-LRH1-ChIP-Seq(GSE34295)/Homer	BTCAAGGTCA	1	-0.3484	0.9017	224	0.0646	3108.6	0.0668	1	-0.4819	0.8209	692	0.0615	2382.6	0.0622	1e-08	-19	0	950	0.0846	2706.9	0.0704	1e-137	-316.4	0	1287	0.1688	3329.3	0.0806
Nr5a2(NR)/mES-Nr5a2-ChIP-Seq(GSE19019)/Homer	BTCAAGGTCA	1	-1.799	0.3265	175	0.0505	2180	0.0469	0.01	-4.738	0.0183	550	0.0489	1693.9	0.0442	1e-09	-21.98	0	697	0.0621	1881	0.0489	1e-83	-192.3	0	877	0.115	2348.3	0.0568
Nrf2(bZIP)/Lymphoblast-Nrf2-ChIP-Seq(GSE37589)/Homer	HTGCTGAGTCAT	0.1	-3.483	0.0919	24	0.0069	211.8	0.0046	1e-06	-14.84	0	79	0.007	145.7	0.0038	1e-108	-249.3	0	241	0.0215	130	0.0034	1e-17	-41.38	0	93	0.0122	173.1	0.0042
Nur77(NR)/K562-NR4A1-ChIP-Seq(GSE31363)/Homer	TGACCTTTNCNT	1	-0.8455	0.6652	46	0.0133	597.5	0.0128	0.01	-5.249	0.0112	165	0.0147	458	0.012	1e-05	-13.61	0	213	0.019	519.3	0.0135	1e-62	-142.8	0	309	0.0405	550.2	0.0133
OCT4-SOX2-TCF-NANOG(POU,Homeobox,HMG)/mES-Oct4-ChIP-Seq(GSE11431)/Homer	ATTTGCATAACAATG	1	-0.6084	0.7764	48	0.0139	650.1	0.014	1	-1.556	0.3343	179	0.0159	573.2	0.015	1	-0.05964	1	135	0.012	526.6	0.0137	0.01	-6.132	0.0055	79	0.0104	304.2	0.0074
OCT:OCT(POU,Homeobox)/NPC-Brn1-ChIP-Seq(GSE35496)/Homer	ATGAATATTCATGAG	1	-2.129	0.2637	4	0.0012	25.5	0.0005	1	-0.1607	1	6	0.0005	29.6	0.0008	0.1	-2.724	0.1101	7	0.0006	12.6	0.0003	1	-0.5074	0.8873	2	0.0003	11.6	0.0003
OCT:OCT(POU,Homeobox)/NPC-OCT6-ChIP-Seq(GSE43916)/Homer	YATGCATATRCATRT	1	-0.00296	1	38	0.011	765.2	0.0165	1	0	1	102	0.0091	624.4	0.0163	1	-1e-06	1	106	0.0094	552.3	0.0144	1	0	1	35	0.0046	412.2	0.01
OCT:OCT(POU,Homeobox,IR1)/NPC-Brn2-ChIP-Seq(GSE35496)/Homer	ATGAATWATTCATGA	1	-0.8692	0.6584	5	0.0014	57	0.0012	0.1	-2.524	0.1412	20	0.0018	48.8	0.0013	1	-0.3474	0.864	14	0.0012	54.7	0.0014	1	-1.201	0.5031	4	0.0005	15.8	0.0004
OCT:OCT-short(POU,Homeobox)/NPC-OCT6-ChIP-Seq(GSE43916)/Homer	ATGCATWATGCATRW	1	-0.5591	0.7843	230	0.0664	3118.3	0.067	1	-0.4422	0.8411	751	0.0668	2590.5	0.0676	1e-07	-17.74	0	869	0.0774	2471.6	0.0643	0.1	-3.923	0.0417	390	0.0512	1904.6	0.0461
Oct11(POU,Homeobox)/NCIH1048-POU2F3-ChIP-seq(GSE115123)/Homer	GATTTGCATA	1	-1.26	0.4914	109	0.0315	1382	0.0297	1e-13	-32.16	0	466	0.0414	1096.4	0.0286	0.0001	-9.544	0.0002	339	0.0302	939.9	0.0244	1	-0.7806	0.7236	142	0.0186	761.5	0.0184
Oct2(POU,Homeobox)/Bcell-Oct2-ChIP-Seq(GSE21512)/Homer	ATATGCAAAT	1	-0.594	0.7818	102	0.0294	1382.7	0.0297	1e-06	-14.97	0	395	0.0351	1039.5	0.0271	1	-0.7618	0.6107	273	0.0243	929.1	0.0242	1	-0.03851	1	117	0.0153	741.3	0.0179
Oct4(POU,Homeobox)/mES-Oct4-ChIP-Seq(GSE11431)/Homer	ATTTGCATAW	1	-1.221	0.5072	161	0.0465	2068.6	0.0445	1e-05	-12.32	0	600	0.0534	1702.5	0.0445	1	-0.5342	0.7356	454	0.0404	1569.4	0.0408	1	-0.9278	0.6376	224	0.0294	1191.6	0.0288
Oct4:Sox17(POU,Homeobox,HMG)/F9-Sox17-ChIP-Seq(GSE44553)/Homer	CCATTGTATGCAAAT	0.01	-5.136	0.0265	57	0.0165	535.1	0.0115	0.1	-4.602	0.0206	156	0.0139	438.6	0.0115	0.001	-7.529	0.0013	153	0.0136	397.8	0.0103	0.01	-4.725	0.0201	78	0.0102	318.1	0.0077
Oct6(POU,Homeobox)/NPC-Pou3f1-ChIP-Seq(GSE35496)/Homer	WATGCAAATGAG	1	-0.3993	0.87	128	0.0369	1780.2	0.0383	0.01	-5.466	0.0091	462	0.0411	1391.3	0.0363	1	-0.9871	0.508	393	0.035	1323.4	0.0344	1	-1.25	0.4846	197	0.0258	1024.1	0.0248
Olig2(bHLH)/Neuron-Olig2-ChIP-Seq(GSE30882)/Homer	RCCATMTGTT	1	-1.443	0.4355	711	0.2052	9310	0.2002	0.001	-7.619	0.0012	2366	0.2104	7580.4	0.1979	1e-10	-24.25	0	2562	0.2281	7802.1	0.2029	0.01	-6.667	0.0033	1695	0.2224	8599.5	0.2082
Otx2(Homeobox)/EpiLC-Otx2-ChIP-Seq(GSE56098)/Homer	NYTAATCCYB	1	-0.001917	1	245	0.0707	3902	0.0839	1	-0.001456	1	879	0.0782	3290.5	0.0859	1e-26	-61.18	0	1279	0.1139	3241.8	0.0843	1	-0.1638	1	494	0.0648	2797.5	0.0677
PAX3:FKHR-fusion(Paired,Homeobox)/Rh4-PAX3:FKHR-ChIP-Seq(GSE19063)/Homer	ACCRTGACTAATTNN	1	-1.065	0.5551	66	0.019	839	0.018	1	-0.3437	0.8927	190	0.0169	672	0.0175	1e-05	-11.67	0	239	0.0213	612.9	0.0159	0.1	-4.228	0.0318	124	0.0163	548.6	0.0133
PAX5(Paired,Homeobox),condensed/GM12878-PAX5-ChIP-Seq(GSE32465)/Homer	GTCACGCTCSCTGM	1	-0.3798	0.8845	29	0.0084	420.6	0.009	1	-1.554	0.3343	96	0.0085	300.5	0.0078	0.0001	-10.82	0.0001	149	0.0133	357.5	0.0093	1e-15	-35.45	0	171	0.0224	468.8	0.0113
PAX5(Paired,Homeobox)/GM12878-PAX5-ChIP-Seq(GSE32465)/Homer	GCAGCCAAGCRTGACH	1	-0.5583	0.7843	123	0.0355	1673.6	0.036	1	-0.8544	0.6112	403	0.0358	1359.4	0.0355	0.1	-3.876	0.0379	461	0.0411	1436	0.0373	0.1	-3.736	0.05	374	0.0491	1829.1	0.0443
PAX6(Paired,Homeobox)/Forebrain-Pax6-ChIP-Seq(GSE66961)/Homer	NGTGTTCAVTSAAGCGKAAA	1	-1.951	0.2938	27	0.0078	289.4	0.0062	0.01	-5.716	0.0073	93	0.0083	235.1	0.0061	1	-1.897	0.2252	91	0.0081	278.6	0.0072	0.01	-5.569	0.009	65	0.0085	247.6	0.006
PBX1(Homeobox)/MCF7-PBX1-ChIP-Seq(GSE28007)/Homer	GSCTGTCACTCA	1	-0.8928	0.6492	24	0.0069	304	0.0065	0.001	-7.471	0.0014	99	0.0088	238	0.0062	1	-1.083	0.4643	102	0.0091	334.4	0.0087	0.01	-5.272	0.0119	88	0.0115	357.8	0.0087
PBX2(Homeobox)/K562-PBX2-ChIP-Seq(Encode)/Homer	RTGATTKATRGN	0.1	-3.403	0.0976	290	0.0837	3499.2	0.0752	1e-10	-25.13	0	1030	0.0916	2854	0.0745	1e-09	-21.43	0	1048	0.0933	2977.8	0.0774	1e-08	-18.79	0	578	0.0758	2469.3	0.0598
PGR(NR)/EndoStromal-PGR-ChIP-Seq(GSE69539)/Homer	AAGAACATWHTGTTC	1	-1.657	0.3677	75	0.0216	905.4	0.0195	1e-07	-17.66	0	297	0.0264	725.7	0.0189	0.1	-2.758	0.1072	251	0.0224	779.4	0.0203	1e-08	-20.1	0	189	0.0248	647.3	0.0157
PPARE(NR),DR1/3T3L1-Pparg-ChIP-Seq(GSE13511)/Homer	TGACCTTTGCCCCA	1	-0.851	0.6646	322	0.0929	4275.5	0.0919	1	-0.3038	0.9209	968	0.0861	3361.3	0.0878	1e-13	-30.7	0	1264	0.1126	3522.5	0.0916	1e-41	-95.3	0	1236	0.1621	4566	0.1105
PPARa(NR),DR1/Liver-Ppara-ChIP-Seq(GSE47954)/Homer	VNAGGKCAAAGGTCA	1	-0.1544	1	333	0.0961	4717.3	0.1014	0.1	-3.538	0.0555	1138	0.1012	3672.7	0.0959	1e-13	-32.12	0	1355	0.1207	3787.2	0.0985	1e-56	-129.4	0	1378	0.1808	4882.7	0.1182
PR(NR)/T47D-PR-ChIP-Seq(GSE31130)/Homer	VAGRACAKNCTGTBC	0.1	-2.476	0.2044	766	0.2211	9829.5	0.2113	1e-07	-17.9	0	2620	0.233	8099.8	0.2115	1e-09	-21.91	0	2687	0.2393	8265.2	0.2149	1e-51	-118.7	0	2198	0.2883	8855.4	0.2144
PRDM1(Zf)/Hela-PRDM1-ChIP-Seq(GSE31477)/Homer	ACTTTCACTTTC	1	-0.2174	0.9798	166	0.0479	2371.8	0.051	1	-0.4748	0.8242	551	0.049	1900	0.0496	1	-0.2269	0.9561	517	0.046	1833.9	0.0477	1	-0.002911	1	265	0.0348	1686.2	0.0408
PRDM10(Zf)/HEK293-PRDM10.eGFP-ChIP-Seq(Encode)/Homer	TGGTACATTCCA	1	-0.2777	0.9481	225	0.0649	3153.8	0.0678	1	-0.03829	1	687	0.0611	2496.4	0.0652	1	-0.02865	1	757	0.0674	2768.9	0.072	1	-0.6261	0.8087	596	0.0782	3240	0.0784
PRDM14(Zf)/H1-PRDM14-ChIP-Seq(GSE22767)/Homer	RGGTCTCTAACY	1	-1.484	0.4261	101	0.0291	1254	0.027	1	-1.942	0.2362	300	0.0267	960.8	0.0251	1	-1.532	0.3144	329	0.0293	1078.4	0.028	1	-2.049	0.2368	229	0.03	1150.4	0.0278
PRDM15(Zf)/ESC-Prdm15-ChIP-Seq(GSE73694)/Homer	YCCDNTCCAGGTTTT	1	-2.249	0.2441	354	0.1022	4453.4	0.0958	1	-1.156	0.4647	1084	0.0964	3640.3	0.0951	0.1	-2.318	0.1591	1106	0.0985	3648.8	0.0949	1	-2.118	0.2248	759	0.0996	3947.7	0.0956
PRDM9(Zf)/Testis-DMC1-ChIP-Seq(GSE35498)/Homer	ADGGYAGYAGCATCT	0.1	-3.728	0.0817	166	0.0479	1906.4	0.041	0.0001	-9.319	0.0002	538	0.0479	1557.8	0.0407	1	-2.297	0.1617	479	0.0427	1547.5	0.0402	1	-1.399	0.4279	338	0.0443	1764.4	0.0427
PSE(SNAPc)/K562-mStart-Seq/Homer	WAVTCACCMTAASYDAAAAG	1	-0.06441	1	156	0.045	2350	0.0505	1	-2.254	0.179	574	0.0511	1856.1	0.0485	0.01	-4.811	0.0157	603	0.0537	1873.4	0.0487	1e-07	-18.38	0	393	0.0516	1592.2	0.0385
PU.1(ETS)/ThioMac-PU.1-ChIP-Seq(GSE21512)/Homer	AGAGGAAGTG	1	-1.389	0.4497	163	0.047	2072.9	0.0446	1e-07	-16.52	0	607	0.054	1664.6	0.0435	1e-15	-35.5	0	703	0.0626	1762.7	0.0458	1	-1.507	0.392	366	0.048	1905.3	0.0461
PU.1-IRF(ETS:IRF)/Bcell-PU.1-ChIP-Seq(GSE21512)/Homer	MGGAAGTGAAAC	1	-1.966	0.2936	456	0.1316	5831.4	0.1254	0.1	-4.319	0.027	1408	0.1252	4534.3	0.1184	0.1	-4.199	0.0279	1404	0.125	4550	0.1183	1	-0.008077	1	781	0.1025	4584.4	0.111
PU.1:IRF8(ETS:IRF)/pDC-Irf8-ChIP-Seq(GSE66899)/Homer	GGAAGTGAAAST	0.1	-2.433	0.211	62	0.0179	694.1	0.0149	0.0001	-9.814	0.0001	216	0.0192	559.9	0.0146	0.01	-6.527	0.0031	205	0.0183	566.3	0.0147	1	-0.1048	1	87	0.0114	537.1	0.013
Pax7(Paired,Homeobox),long/Myoblast-Pax7-ChIP-Seq(GSE25064)/Homer	TAATCHGATTAC	1	-0.05129	1	4	0.0012	104.5	0.0022	0.1	-4.156	0.0315	31	0.0028	69.6	0.0018	1	-0.2265	0.9561	19	0.0017	77	0.002	1	-1.215	0.4982	9	0.0012	39.3	0.001
Pax7(Paired,Homeobox),longest/Myoblast-Pax7-ChIP-Seq(GSE25064)/Homer	NTAATTDGCYAATTANNWWD	1	-0.07733	1	5	0.0014	114.7	0.0025	1	-0.001376	1	17	0.0015	109.7	0.0029	1	-0.01419	1	19	0.0017	102.9	0.0027	1	-0.1169	1	7	0.0009	56.8	0.0014
Pax7(Paired,Homeobox)/Myoblast-Pax7-ChIP-Seq(GSE25064)/Homer	TAATCAATTA	1	-0.3625	0.8971	23	0.0066	338	0.0073	1	-1.232	0.4366	83	0.0074	265.4	0.0069	1	-0.2022	0.9659	68	0.0061	258.7	0.0067	1	-2.088	0.2296	40	0.0052	178.8	0.0043
Pax8(Paired,Homeobox)/Thyroid-Pax8-ChIP-Seq(GSE26938)/Homer	GTCATGCHTGRCTGS	0.1	-2.337	0.226	134	0.0387	1603.6	0.0345	1	-0.3626	0.8786	369	0.0328	1289.4	0.0337	0.001	-7.99	0.0008	468	0.0417	1367.2	0.0356	0.1	-2.724	0.1312	372	0.0488	1864.7	0.0451
Pbx3(Homeobox)/GM12878-PBX3-ChIP-Seq(GSE32465)/Homer	SCTGTCAMTCAN	1	-1.515	0.4199	75	0.0216	916.7	0.0197	0.001	-7.599	0.0012	266	0.0237	736.8	0.0192	1	-1.966	0.2117	268	0.0239	858.8	0.0223	1e-06	-15.5	0	272	0.0357	1069.4	0.0259
Pdx1(Homeobox)/Islet-Pdx1-ChIP-Seq(SRA008281)/Homer	YCATYAATCA	0.001	-7.009	0.0059	356	0.1027	4060.7	0.0873	1e-09	-21.34	0	1181	0.105	3380.5	0.0883	1e-08	-19.9	0	1230	0.1095	3577.9	0.093	0.001	-6.973	0.0025	632	0.0829	3032.3	0.0734
Phox2a(Homeobox)/Neuron-Phox2a-ChIP-Seq(GSE31456)/Homer	YTAATYNRATTA	1	-0.8073	0.6843	130	0.0375	1720.2	0.037	1	-1.409	0.3803	407	0.0362	1339.5	0.035	1	-0.8289	0.5838	364	0.0324	1235.3	0.0321	0.1	-2.629	0.1423	160	0.021	770.5	0.0187
Phox2b(Homeobox)/CLBGA-PHOX2B-ChIP-Seq(GSE90683)/Homer	TTAATTNAATTA	1	-0.1338	1	61	0.0176	939.2	0.0202	1	-1.344	0.3987	230	0.0205	750.2	0.0196	1	-0.1497	1	182	0.0162	673.1	0.0175	1	-2.149	0.2209	82	0.0108	387.2	0.0094
Pit1(Homeobox)/GCrat-Pit1-ChIP-Seq(GSE58009)/Homer	ATGMATATDC	0.1	-3.052	0.1265	393	0.1134	4861.8	0.1045	0.0001	-11.04	0	1288	0.1146	3923.5	0.1024	0.1	-2.911	0.0932	1140	0.1015	3729.8	0.097	1	-0.1826	1	486	0.0638	2745.9	0.0665
Pit1+1bp(Homeobox)/GCrat-Pit1-ChIP-Seq(GSE58009)/Homer	ATGCATAATTCA	1	-1.355	0.4598	119	0.0343	1501.7	0.0323	1	-1.964	0.2318	364	0.0324	1171.5	0.0306	1	-0.8372	0.5819	341	0.0304	1156.3	0.0301	1	-0.1007	1	121	0.0159	734.7	0.0178
Pitx1(Homeobox)/Chicken-Pitx1-ChIP-Seq(GSE38910)/Homer	TAATCCCN	1	-0.000693	1	1627	0.4696	23094.2	0.4966	1	0	1	5073	0.4512	18935.6	0.4944	1	-2.028	0.2005	5508	0.4905	18656.9	0.4852	1	0	1	2956	0.3878	17715.6	0.4288
Pitx1:Ebox(Homeobox,bHLH)/Hindlimb-Pitx1-ChIP-Seq(GSE41591)/Homer	YTAATTRAWWCCAGATGT	1	-0.5016	0.8202	56	0.0162	774.7	0.0167	1	-0.4151	0.859	200	0.0178	701	0.0183	1	-2.24	0.1693	194	0.0173	606.4	0.0158	1	-0.661	0.7893	90	0.0118	488.1	0.0118
Pknox1(Homeobox)/ES-Prep1-ChIP-Seq(GSE63282)/Homer	SCTGTCAVTCAV	1	-2.156	0.2595	75	0.0216	871.3	0.0187	0.0001	-10.96	0	269	0.0239	705.9	0.0184	1	-0.2291	0.9561	229	0.0204	826.3	0.0215	1e-07	-18.37	0	258	0.0338	969.2	0.0235
Prop1(Homeobox)/GHFT1-PROP1.biotin-ChIP-Seq(GSE77302)/Homer	NTAATBNAATTA	1	-0.7703	0.7025	222	0.0641	2957	0.0636	1	-0.7492	0.6591	682	0.0607	2316.3	0.0605	1	-0.07595	1	600	0.0534	2174.4	0.0565	0.1	-2.459	0.1648	261	0.0342	1298.4	0.0314
Ptf1a(bHLH)/Panc1-Ptf1a-ChIP-Seq(GSE47459)/Homer	ACAGCTGTTN	1	-1.092	0.5521	1109	0.3201	14723.2	0.3166	1	-0.004707	1	3396	0.3021	12000.7	0.3134	0.0001	-9.397	0.0002	3883	0.3458	12650.8	0.329	1	-0.001349	1	2811	0.3688	15920.3	0.3854
RAR:RXR(NR),DR5/ES-RAR-ChIP-Seq(GSE56893)/Homer	AGGTCAAGGTCA	1	-0.01064	1	31	0.0089	606.3	0.013	1	-0.00023	1	104	0.0093	488	0.0127	1	-1.457	0.3358	160	0.0142	516.6	0.0134	1e-80	-184.9	0	386	0.0506	671.9	0.0163
RAR:RXR(NR),DR5/ES-RAR-ChIP-Seq(GSE56893)/Homer	RGGTCADNNAGAGGTCAV	1	-0.1812	0.9919	5	0.0014	95.6	0.0021	1	-0.02753	1	18	0.0016	92.3	0.0024	1e-07	-18.11	0	58	0.0052	86.2	0.0022	1e-24	-56.97	0	91	0.0119	131.9	0.0032
RARa(NR)/K562-RARa-ChIP-Seq(Encode)/Homer	TTGAMCTTTG	1	0	1	996	0.2874	15823.2	0.3402	1	0	1	3091	0.2749	12735.9	0.3326	1	-0.625	0.6818	3963	0.3529	13584.9	0.3533	1e-184	-425	0	4101	0.538	15452.1	0.374
RARg(NR)/ES-RARg-ChIP-Seq(GSE30538)/Homer	AGGTCAAGGTCA	1	-0.01396	1	6	0.0017	169.9	0.0037	1	-0.01126	1	27	0.0024	137.6	0.0036	1	-1.221	0.4084	38	0.0034	118.3	0.0031	1e-51	-118.7	0	153	0.0201	179.4	0.0043
RBPJ:Ebox(?,bHLH)/Panc1-Rbpj1-ChIP-Seq(GSE47459)/Homer	GGGRAARRGRMCAGMTG	1	-1.509	0.4208	112	0.0323	1394	0.03	1e-05	-12.54	0	397	0.0353	1073.2	0.028	0.1	-4.412	0.0228	360	0.0321	1093.9	0.0284	1	-0.5044	0.8873	269	0.0353	1480	0.0358
REST-NRSF(Zf)/Jurkat-NRSF-ChIP-Seq/Homer	GGMGCTGTCCATGGTGCTGA	0.1	-2.573	0.1887	5	0.0014	30.3	0.0007	0.1	-2.44	0.1523	12	0.0011	26.2	0.0007	0.0001	-10.12	0.0001	18	0.0016	20.2	0.0005	1	-0.8705	0.6688	5	0.0007	23.7	0.0006
RFX(HTH)/K562-RFX3-ChIP-Seq(SRA012198)/Homer	CGGTTGCCATGGCAAC	0.001	-8.743	0.0015	34	0.0098	227.4	0.0049	1e-09	-21.02	0	115	0.0102	210.4	0.0055	1	-2.042	0.1998	60	0.0053	176	0.0046	0.001	-7.704	0.0013	67	0.0088	234.8	0.0057
RORa(NR)/Liver-Rora-ChIP-Seq(GSE101115)/Homer	AAWCTAGGTCARDNN	1	-0.8187	0.6789	40	0.0115	520.7	0.0112	1	-2.172	0.192	148	0.0132	455.6	0.0119	1e-17	-40.63	0	236	0.021	435.3	0.0113	1e-66	-152.1	0	303	0.0397	509.4	0.0123
RORg(NR)/Liver-Rorc-ChIP-Seq(GSE101115)/Homer	WAABTAGGTCAV	1	-0.664	0.743	26	0.0075	347.7	0.0075	1	-1.057	0.5112	87	0.0077	283.8	0.0074	1e-16	-38.53	0	165	0.0147	272	0.0071	1e-56	-129.8	0	212	0.0278	306.9	0.0074
RORgt(NR)/EL4-RORgt.Flag-ChIP-Seq(GSE56019)/Homer	AAYTAGGTCA	0.1	-4.032	0.0643	50	0.0144	488	0.0105	1	-0.2824	0.9326	113	0.0101	409.5	0.0107	1e-25	-57.78	0	236	0.021	377.8	0.0098	1e-95	-221	0	328	0.043	436.7	0.0106
RORgt(NR)/EL4-RORgt.Flag-ChIP-Seq(GSE56019)/Homer	AAYTAGGTCA	0.1	-4.032	0.0643	50	0.0144	488	0.0105	1	-0.2824	0.9326	113	0.0101	409.5	0.0107	1e-25	-57.78	0	236	0.021	377.8	0.0098	1e-95	-221	0	328	0.043	436.7	0.0106
RUNX(Runt)/HPC7-Runx1-ChIP-Seq(GSE22178)/Homer	SAAACCACAG	0.01	-5.972	0.0133	254	0.0733	2858.2	0.0615	1e-14	-34.07	0	889	0.0791	2318.3	0.0605	1e-48	-110.5	0	1179	0.105	2603.1	0.0677	0.0001	-10.24	0.0001	640	0.084	2970	0.0719
RUNX-AML(Runt)/CD4+-PolII-ChIP-Seq(Barski_et_al.)/Homer	GCTGTGGTTW	0.1	-3.943	0.0687	264	0.0762	3122.5	0.0671	1e-08	-20.26	0	905	0.0805	2533.3	0.0661	1e-49	-114.8	0	1227	0.1093	2712.3	0.0705	0.001	-7.119	0.0022	650	0.0853	3119.4	0.0755
RUNX1(Runt)/Jurkat-RUNX1-ChIP-Seq(GSE29180)/Homer	AAACCACARM	0.01	-4.79	0.0352	375	0.1082	4461.9	0.0959	1e-07	-17.89	0	1272	0.1131	3727.7	0.0973	1e-36	-83.4	0	1555	0.1385	3873.9	0.1007	0.1	-4.083	0.0361	836	0.1097	4221.7	0.1022
RUNX2(Runt)/PCa-RUNX2-ChIP-Seq(GSE33889)/Homer	NWAACCACADNN	0.1	-2.367	0.2217	288	0.0831	3580.7	0.077	1e-06	-14.81	0	1006	0.0895	2938.4	0.0767	1e-34	-78.67	0	1318	0.1174	3212.2	0.0835	1	-1.815	0.2965	686	0.09	3584.2	0.0868
RXR(NR),DR1/3T3L1-RXR-ChIP-Seq(GSE13511)/Homer	TAGGGCAAAGGTCA	1	-0.3544	0.8991	373	0.1076	5132.1	0.1103	0.01	-6.242	0.0044	1249	0.1111	3933.4	0.1027	1e-13	-31.26	0	1479	0.1317	4188	0.1089	1e-60	-138.8	0	1521	0.1995	5443.7	0.1318
Rbpj1(?)/Panc1-Rbpj1-ChIP-Seq(GSE47459)/Homer	HTTTCCCASG	1	-1.07	0.5551	496	0.1431	6541.9	0.1407	1e-14	-34.35	0	1808	0.1608	5156	0.1346	0.0001	-9.756	0.0001	1715	0.1527	5380.9	0.1399	0.1	-2.441	0.1671	1155	0.1515	6029.3	0.1459
Reverb(NR),DR2/RAW-Reverba.biotin-ChIP-Seq(GSE45914)/Homer	GTRGGTCASTGGGTCA	1	-0.1165	1	46	0.0133	730.6	0.0157	1	-0.000538	1	119	0.0106	537.8	0.014	1e-11	-27.19	0	286	0.0255	631.3	0.0164	1e-26	-61.61	0	332	0.0436	941.4	0.0228
Rfx1(HTH)/NPC-H3K4me1-ChIP-Seq(GSE16256)/Homer	KGTTGCCATGGCAA	0.001	-7.554	0.004	81	0.0234	737.3	0.0159	1e-10	-24.51	0	275	0.0245	614.2	0.016	1	-0.3247	0.8801	175	0.0156	625.9	0.0163	0.01	-4.869	0.0177	161	0.0211	716.3	0.0173
Rfx2(HTH)/LoVo-RFX2-ChIP-Seq(GSE49402)/Homer	GTTGCCATGGCAACM	0.0001	-10.4	0.0004	39	0.0113	253.7	0.0055	1e-11	-26.8	0	134	0.0119	235.5	0.0061	1	-1.794	0.2471	70	0.0062	212.5	0.0055	0.001	-7.861	0.0011	74	0.0097	263.1	0.0064
Rfx5(HTH)/GM12878-Rfx5-ChIP-Seq(GSE31477)/Homer	SCCTAGCAACAG	0.1	-3.978	0.0673	116	0.0335	1275.8	0.0274	1e-09	-20.98	0	446	0.0397	1130.1	0.0295	0.1	-3.674	0.0458	353	0.0314	1088.3	0.0283	0.0001	-10.83	0.0001	266	0.0349	1111.8	0.0269
Rfx6(HTH)/Min6b1-Rfx6.HA-ChIP-Seq(GSE62844)/Homer	TGTTKCCTAGCAACM	1e-05	-13.21	0	417	0.1203	4476.6	0.0963	1e-11	-27.17	0	1341	0.1193	3794	0.0991	1e-12	-28.94	0	1295	0.1153	3643.1	0.0947	0.001	-7.924	0.001	905	0.1187	4401.4	0.1065
Ronin(THAP)/ES-Thap11-ChIP-Seq(GSE51522)/Homer	RACTACAACTCCCAGVAKGC	0.1	-3.753	0.0803	11	0.0032	73.1	0.0016	1e-09	-22.05	0	44	0.0039	49.7	0.0013	0.01	-4.998	0.0133	21	0.0019	39.7	0.001	1	-0.2355	1	9	0.0012	61.3	0.0015
SCL(bHLH)/HPC7-Scl-ChIP-Seq(GSE13511)/Homer	AVCAGCTG	0.0001	-10.85	0.0002	1709	0.4932	21310.2	0.4582	1e-20	-48.23	0	5656	0.5031	17553.3	0.4583	1e-25	-57.87	0	5770	0.5138	17862.1	0.4645	1e-12	-28.32	0	4237	0.5558	21275.1	0.515
SCRT1(Zf)/HEK293-SCRT1.eGFP-ChIP-Seq(Encode)/Homer	GCAACAGGTG	1	-0.02073	1	107	0.0309	1728.1	0.0372	1	-0.004428	1	346	0.0308	1348.4	0.0352	1	-0.005984	1	406	0.0362	1566.8	0.0407	1	-0.006185	1	268	0.0352	1679.1	0.0406
SF1(NR)/H295R-Nr5a1-ChIP-Seq(GSE44220)/Homer	CAAGGHCANV	1	-0.2982	0.937	145	0.0418	2046.9	0.044	1	-0.01183	1	427	0.038	1615.7	0.0422	1e-05	-13.61	0	652	0.0581	1854.1	0.0482	1e-95	-219.4	0	869	0.114	2190.9	0.053
SPDEF(ETS)/VCaP-SPDEF-ChIP-Seq(SRA014231)/Homer	ASWTCCTGBT	0.0001	-9.601	0.0007	387	0.1117	4291.6	0.0923	1e-41	-95.26	0	1433	0.1275	3406.2	0.0889	1e-33	-77.57	0	1414	0.1259	3503.9	0.0911	1	-1.422	0.4196	755	0.099	3991.1	0.0966
STAT1(Stat)/HelaS3-STAT1-ChIP-Seq(GSE12782)/Homer	NATTTCCNGGAAAT	0.1	-2.76	0.1622	96	0.0277	1096.5	0.0236	0.001	-7.996	0.0008	320	0.0285	897.7	0.0234	0.0001	-10.3	0.0001	301	0.0268	813.3	0.0211	1	-0.1117	1	119	0.0156	719.3	0.0174
STAT4(Stat)/CD4-Stat4-ChIP-Seq(GSE22104)/Homer	NYTTCCWGGAAR	0.1	-4.292	0.0532	329	0.0949	3918.4	0.0843	1e-12	-28.84	0	1140	0.1014	3144.3	0.0821	1e-06	-14.5	0	1035	0.0922	3052.2	0.0794	1	-1.22	0.4976	552	0.0724	2924.8	0.0708
STAT5(Stat)/mCD4+-Stat5-ChIP-Seq(GSE12346)/Homer	RTTTCTNAGAAA	1	-1.075	0.5551	98	0.0283	1258.2	0.0271	1e-06	-14.89	0	382	0.034	1001.4	0.0261	0.0001	-10.48	0.0001	355	0.0316	976.7	0.0254	1	-0.04849	1	139	0.0182	862.9	0.0209
STAT6(Stat)/CD4-Stat6-ChIP-Seq(GSE22104)/Homer	ABTTCYYRRGAA	0.1	-2.716	0.1665	172	0.0496	2055.7	0.0442	0.1	-4.088	0.0334	541	0.0481	1682.5	0.0439	1	-1.716	0.2643	477	0.0425	1566.9	0.0407	1	-1.453	0.4101	261	0.0342	1351.5	0.0327
STAT6(Stat)/Macrophage-Stat6-ChIP-Seq(GSE38377)/Homer	TTCCKNAGAA	1	-1.218	0.5072	165	0.0476	2121.8	0.0456	0.001	-7.711	0.0011	578	0.0514	1714.5	0.0448	0.01	-5.6	0.0076	530	0.0472	1615.9	0.042	1	-1.048	0.573	267	0.035	1412.4	0.0342
Six1(Homeobox)/Myoblast-Six1-ChIP-Chip(GSE20150)/Homer	GKVTCADRTTWC	0.0001	-10.96	0.0002	106	0.0306	926	0.0199	1e-26	-60.72	0	385	0.0342	724.4	0.0189	1e-06	-14.73	0	308	0.0274	787.6	0.0205	1e-05	-12.68	0	202	0.0265	784.4	0.019
Six2(Homeobox)/NephronProgenitor-Six2-ChIP-Seq(GSE39837)/Homer	GWAAYHTGAKMC	1e-06	-14.42	0	396	0.1143	4169	0.0896	1e-29	-68.2	0	1338	0.119	3338.8	0.0872	1e-07	-17.12	0	1140	0.1015	3339.8	0.0869	0.0001	-10.93	0.0001	670	0.0879	3101.4	0.0751
Six4(Homeobox)/MCF7-SIX4-ChIP-Seq(Encode)/Homer	TGWAAYCTGABACCB	0.01	-5.884	0.014	27	0.0078	199.1	0.0043	1e-23	-53.69	0	116	0.0103	131.2	0.0034	0.01	-4.743	0.0167	71	0.0063	180.4	0.0047	0.1	-4.276	0.0307	41	0.0054	153.6	0.0037
Slug(Zf)/Mesoderm-Snai2-ChIP-Seq(GSE61475)/Homer	SNGCACCTGCHS	1	-0.7192	0.7265	274	0.0791	3666.9	0.0788	1	-0.000441	1	784	0.0697	2987	0.078	1	-0.000105	1	812	0.0723	3141.2	0.0817	1	0	1	633	0.083	4312.4	0.1044
Smad2(MAD)/ES-SMAD2-ChIP-Seq(GSE29422)/Homer	CTGTCTGG	0.01	-5.952	0.0134	559	0.1613	6710.3	0.1443	0.1	-4.386	0.0254	1744	0.1551	5650.2	0.1475	1	-0.1917	0.9707	1708	0.1521	5970.4	0.1553	1	-0.1488	1	1361	0.1785	7572.3	0.1833
Smad3(MAD)/NPC-Smad3-ChIP-Seq(GSE36673)/Homer	TWGTCTGV	1e-07	-18.3	0	1163	0.3356	13569.4	0.2918	1e-10	-23.83	0	3588	0.3191	11147.9	0.2911	0.001	-7.315	0.0015	3588	0.3195	11746	0.3054	0.01	-6.072	0.0058	2667	0.3499	13816.6	0.3345
Smad4(MAD)/ESC-SMAD4-ChIP-Seq(GSE29422)/Homer	VBSYGTCTGG	0.1	-3.363	0.1008	556	0.1605	6941.4	0.1493	0.1	-4.122	0.0324	1761	0.1566	5720.7	0.1494	1	-0.08824	1	1723	0.1534	6080.5	0.1581	1	-0.02885	1	1383	0.1814	7844.4	0.1899
Sox10(HMG)/SciaticNerve-Sox3-ChIP-Seq(GSE35132)/Homer	CCWTTGTYYB	0.001	-9.051	0.0012	612	0.1766	7141.6	0.1536	1e-05	-11.84	0	1850	0.1645	5734.1	0.1497	1e-10	-23.9	0	2012	0.1792	6016.4	0.1565	1e-09	-21.15	0	1238	0.1624	5694.3	0.1378
Sox15(HMG)/CPA-Sox15-ChIP-Seq(GSE62909)/Homer	RAACAATGGN	1	-1.39	0.4497	376	0.1085	4877.9	0.1049	1	-2.179	0.1915	1212	0.1078	3993.4	0.1043	1	-1.226	0.4079	1197	0.1066	4037.1	0.105	1	-0.6606	0.7893	657	0.0862	3564.4	0.0863
Sox17(HMG)/Endoderm-Sox17-ChIP-Seq(GSE61475)/Homer	CCATTGTTYB	0.1	-3.09	0.1225	252	0.0727	3042	0.0654	0.1	-2.606	0.1311	765	0.068	2475.9	0.0647	0.01	-6.017	0.0051	814	0.0725	2529.4	0.0658	0.1	-2.931	0.1082	441	0.0579	2214.8	0.0536
Sox2(HMG)/mES-Sox2-ChIP-Seq(GSE11431)/Homer	BCCATTGTTC	1	-2.071	0.2752	287	0.0828	3603.6	0.0775	1	-2.285	0.1742	896	0.0797	2928.5	0.0765	0.1	-4.189	0.0281	942	0.0839	3011	0.0783	0.01	-5.261	0.012	549	0.072	2671	0.0647
Sox3(HMG)/NPC-Sox3-ChIP-Seq(GSE33059)/Homer	CCWTTGTY	0.1	-2.416	0.2136	610	0.176	7783.1	0.1673	0.1	-3.902	0.0395	1939	0.1725	6327.7	0.1652	0.0001	-9.329	0.0002	2009	0.1789	6367.8	0.1656	0.001	-7.915	0.001	1180	0.1548	5829.8	0.1411
Sox4(HMG)/proB-Sox4-ChIP-Seq(GSE50066)/Homer	YCTTTGTTCC	0.1	-4.354	0.0505	294	0.0848	3469.3	0.0746	0.0001	-10.66	0.0001	947	0.0842	2832.2	0.074	0.1	-3.32	0.064	916	0.0816	2960.6	0.077	0.1	-4.16	0.0337	549	0.072	2717.2	0.0658
Sox6(HMG)/Myotubes-Sox6-ChIP-Seq(GSE32627)/Homer	CCATTGTTNY	1	-0.7527	0.71	525	0.1515	7021.9	0.151	1	-1.821	0.2624	1720	0.153	5730.4	0.1496	1e-07	-16.38	0	1867	0.1663	5704	0.1483	1e-08	-18.65	0	1076	0.1412	4940.9	0.1196
Sox9(HMG)/Limb-SOX9-ChIP-Seq(GSE73225)/Homer	AGGVNCCTTTGT	1	-2.087	0.2737	287	0.0828	3601.4	0.0774	1	-0.6797	0.6974	885	0.0787	3015.5	0.0787	0.01	-6.068	0.0049	983	0.0875	3082.2	0.0802	1e-05	-12.2	0	690	0.0905	3167.2	0.0767
Sp1(Zf)/Promoter/Homer	GGCCCCGCCCCC	1	-0.08619	1	43	0.0124	702.1	0.0151	0.01	-5.084	0.0131	228	0.0203	655.4	0.0171	0.01	-6.446	0.0034	173	0.0154	469	0.0122	1	-0.1136	1	124	0.0163	747.8	0.0181
Sp2(Zf)/HEK293-Sp2.eGFP-ChIP-Seq(Encode)/Homer	YGGCCCCGCCCC	1	-0.6878	0.743	479	0.1382	6426.5	0.1382	0.0001	-9.298	0.0002	1677	0.1492	5241.3	0.1369	0.0001	-9.609	0.0002	1640	0.146	5138	0.1336	1	-2.5e-05	1	1257	0.1649	7542.8	0.1826
Sp5(Zf)/mES-Sp5.Flag-ChIP-Seq(GSE72989)/Homer	RGKGGGCGGAGC	1	-1.293	0.4822	304	0.0877	3943.2	0.0848	0.1	-3.482	0.0582	1031	0.0917	3319.1	0.0867	0.0001	-10.57	0.0001	1017	0.0906	3075.2	0.08	1	0	1	655	0.0859	4351.4	0.1053
SpiB(ETS)/OCILY3-SPIB-ChIP-Seq(GSE56857)/Homer	AAAGRGGAAGTG	1	-0.4722	0.8297	68	0.0196	943.6	0.0203	0.1	-3.513	0.0567	250	0.0222	754.3	0.0197	1e-05	-11.97	0	287	0.0256	752.6	0.0196	1	-0.4175	0.9335	132	0.0173	739.4	0.0179
Srebp1a(bHLH)/HepG2-Srebp1a-ChIP-Seq(GSE31477)/Homer	RTCACSCCAY	1	-0.007088	1	69	0.0199	1218.6	0.0262	1	-1.5e-05	1	236	0.021	1038.3	0.0271	1	-0.01205	1	288	0.0256	1120.8	0.0291	1	-0.2218	1	244	0.032	1393	0.0337
Srebp2(bHLH)/HepG2-Srebp2-ChIP-Seq(GSE31477)/Homer	CGGTCACSCCAC	1	-0.03809	1	54	0.0156	909	0.0195	1	0	1	147	0.0131	766.7	0.02	1	-1e-05	1	183	0.0163	842.1	0.0219	1	-0.04472	1	169	0.0222	1038.9	0.0251
Stat3(Stat)/mES-Stat3-ChIP-Seq(GSE11431)/Homer	CTTCCGGGAA	0.1	-3.539	0.0901	161	0.0465	1856.4	0.0399	1e-07	-17.9	0	572	0.0509	1540.5	0.0402	1e-10	-24.33	0	568	0.0506	1466.6	0.0381	1	-0.7532	0.7328	302	0.0396	1628.8	0.0394
Stat3+il21(Stat)/CD4-Stat3-ChIP-Seq(GSE19198)/Homer	SVYTTCCNGGAARB	0.01	-6.022	0.0128	251	0.0724	2818.7	0.0606	1e-11	-25.79	0	836	0.0744	2249.1	0.0587	1e-09	-20.94	0	803	0.0715	2220.1	0.0577	1	-1.107	0.5482	455	0.0597	2415.2	0.0585
T1ISRE(IRF)/ThioMac-Ifnb-Expression/Homer	ACTTTCGTTTCT	1	-0.1686	0.9933	1	0.0003	25.5	0.0005	1	-0.2546	0.9507	7	0.0006	30.6	0.0008	1	-0.8105	0.591	11	0.001	35.1	0.0009	1	-2.123	0.2247	6	0.0008	18.6	0.0004
TATA-Box(TBP)/Promoter/Homer	CCTTTTAWAGSC	1	-1.198	0.5106	429	0.1238	5619.3	0.1208	1	-0.05795	1	1310	0.1165	4647.3	0.1213	1	-0.009209	1	1217	0.1084	4437	0.1154	0.001	-7.058	0.0023	775	0.1017	3764.2	0.0911
TCF4(bHLH)/SHSY5Y-TCF4-ChIP-Seq(GSE96915)/Homer	SMCATCTGKH	1	-0.5664	0.7836	556	0.1605	7507.3	0.1614	1	-0.926	0.5747	1797	0.1598	6085.8	0.1589	1e-07	-16.14	0	2079	0.1851	6404.2	0.1665	0.1	-2.603	0.1453	1457	0.1911	7627.3	0.1846
TCFL2(HMG)/K562-TCF7L2-ChIP-Seq(GSE29196)/Homer	ACWTCAAAGG	1	-0.1148	1	15	0.0043	267.7	0.0058	1	-0.3722	0.8728	63	0.0056	227.2	0.0059	1	-2.208	0.1737	74	0.0066	218.3	0.0057	1	-1.484	0.3995	45	0.0059	216.8	0.0052
TEAD(TEA)/Fibroblast-PU.1-ChIP-Seq(Unpublished)/Homer	YCWGGAATGY	1	-1.866	0.3125	245	0.0707	3082.6	0.0663	1e-09	-22.88	0	929	0.0826	2571.6	0.0671	1e-20	-46.71	0	975	0.0868	2466.8	0.0641	0.01	-5.891	0.0069	501	0.0657	2400.4	0.0581
TEAD1(TEAD)/HepG2-TEAD1-ChIP-Seq(Encode)/Homer	CYRCATTCCA	0.01	-5.731	0.016	369	0.1065	4311.5	0.0927	1e-14	-34.3	0	1285	0.1143	3522.6	0.092	1e-20	-46.72	0	1345	0.1198	3581.8	0.0931	0.1	-4.219	0.032	713	0.0935	3569.5	0.0864
TEAD2(TEA)/Py2T-Tead2-ChIP-Seq(GSE55709)/Homer	CCWGGAATGY	0.1	-2.712	0.1665	204	0.0589	2463.4	0.053	1e-10	-24.1	0	769	0.0684	2066	0.0539	1e-11	-25.92	0	772	0.0687	2064.8	0.0537	0.1	-4.588	0.0229	445	0.0584	2162	0.0523
TEAD3(TEA)/HepG2-TEAD3-ChIP-Seq(Encode)/Homer	TRCATTCCAG	0.001	-7.905	0.003	450	0.1299	5177.9	0.1113	1e-17	-39.58	0	1526	0.1357	4201.1	0.1097	1e-23	-53.5	0	1570	0.1398	4197.1	0.1091	0.01	-6.375	0.0044	853	0.1119	4196.6	0.1016
TEAD4(TEA)/Tropoblast-Tead4-ChIP-Seq(GSE37350)/Homer	CCWGGAATGY	0.01	-4.641	0.0401	321	0.0926	3788.7	0.0815	1e-21	-49.74	0	1195	0.1063	3080	0.0804	1e-17	-40.9	0	1194	0.1063	3183.4	0.0828	0.0001	-9.377	0.0003	716	0.0939	3380.5	0.0818
TFE3(bHLH)/MEF-TFE3-ChIP-Seq(GSE75757)/Homer	GTCACGTGACYV	0.01	-6.128	0.0117	31	0.0089	235.8	0.0051	1e-14	-34.45	0	123	0.0109	186.2	0.0049	0.1	-4.493	0.0211	80	0.0071	209.5	0.0054	0.01	-5.523	0.0094	64	0.0084	243.1	0.0059
THRa(NR)/C17.2-THRa-ChIP-Seq(GSE38347)/Homer	GGTCANYTGAGGWCA	1	-0.000245	1	179	0.0517	3056.1	0.0657	1	0	1	493	0.0438	2429.1	0.0634	1	0	1	615	0.0548	2697.9	0.0702	0.01	-5.841	0.0071	745	0.0977	3659.7	0.0886
THRb(NR)/HepG2-THRb.Flag-ChIP-Seq(Encode)/Homer	GGTCACCTGAGGTCA	1	-0.01939	1	235	0.0678	3577.3	0.0769	1	-0.005148	1	766	0.0681	2848.3	0.0744	1	-0.1051	1	903	0.0804	3220	0.0837	1e-10	-24	0	1016	0.1333	4514.5	0.1093
THRb(NR)/Liver-NR1A2-ChIP-Seq(GSE52613)/Homer	TRAGGTCA	1	-1.323	0.4731	1490	0.43	19749.6	0.4246	1	-0.2945	0.9268	4599	0.4091	15781.4	0.4121	1e-35	-81.39	0	5628	0.5012	17012.8	0.4424	1e-354	-815.3	0	5532	0.7257	20621.6	0.4992
TR4(NR),DR1/Hela-TR4-ChIP-Seq(GSE24685)/Homer	GAGGTCAAAGGTCA	1	-0.08101	1	24	0.0069	419.5	0.009	1	-0.8453	0.6127	88	0.0078	293.9	0.0077	0.0001	-10.78	0.0001	144	0.0128	343.4	0.0089	1e-11	-26.87	0	180	0.0236	556.9	0.0135
TRPS1(Zf)/MCF7-TRPS1-ChIP-Seq(GSE107013)/Homer	AGATAAGANN	0.1	-3.727	0.0817	765	0.2208	9625	0.207	1e-17	-40.72	0	2729	0.2427	7997.6	0.2088	0.01	-4.856	0.0151	2357	0.2099	7716.4	0.2007	1e-35	-81.24	0	1590	0.2086	6389.1	0.1547
Tbet(T-box)/CD8-Tbet-ChIP-Seq(GSE33802)/Homer	AGGTGTGAAM	1	-0.136	1	381	0.11	5395.2	0.116	1	-0.4131	0.859	1238	0.1101	4263.9	0.1113	1e-05	-12.48	0	1543	0.1374	4740.2	0.1233	0.1	-4.327	0.0293	965	0.1266	4885.4	0.1183
Tbox:Smad(T-box,MAD)/ESCd5-Smad2_3-ChIP-Seq(GSE29422)/Homer	AGGTGHCAGACA	1	-0.6276	0.7642	65	0.0188	877.7	0.0189	0.1	-4.201	0.0302	233	0.0207	686	0.0179	0.1	-2.551	0.1299	242	0.0215	755.9	0.0197	1	-0.04545	1	158	0.0207	974.8	0.0236
Tbr1(T-box)/Cortex-Tbr1-ChIP-Seq(GSE71384)/Homer	AAGGTGTKAA	1	-0.1279	1	458	0.1322	6461.4	0.1389	0.1	-2.546	0.1387	1595	0.1419	5255.5	0.1372	1	-2.14	0.1837	1618	0.1441	5389.2	0.1401	1	-0.4356	0.923	947	0.1242	5189.2	0.1256
Tbx20(T-box)/Heart-Tbx20-ChIP-Seq(GSE29636)/Homer	GGTGYTGACAGS	1	-0.6761	0.743	60	0.0173	803.5	0.0173	1e-07	-18.39	0	290	0.0258	699.3	0.0183	0.0001	-9.831	0.0001	260	0.0232	694.1	0.018	0.001	-7.33	0.0018	216	0.0283	934.3	0.0226
Tbx21(T-box)/GM12878-TBX21-ChIP-Seq(Encode)/Homer	AGGTGTGAAA	1	-0.07081	1	356	0.1027	5138.7	0.1105	1	-0.03914	1	1149	0.1022	4109.7	0.1073	1	-0.04862	1	1254	0.1117	4486.6	0.1167	1	-8.2e-05	1	738	0.0968	4545.6	0.11
Tbx5(T-box)/HL1-Tbx5.biotin-ChIP-Seq(GSE21529)/Homer	AGGTGTCA	1	-0.1308	1	1311	0.3784	18038	0.3878	1	-0.2351	0.9667	4272	0.38	14692.2	0.3836	0.01	-5.176	0.0113	4717	0.42	15698.6	0.4082	1	-0.2072	1	3292	0.4319	18046.2	0.4368
Tbx6(T-box)/ESC-Tbx6-ChIP-Seq(GSE93524)/Homer	DAGGTGTBAA	1	-0.59	0.7818	410	0.1183	5533.2	0.119	1	-0.8405	0.6135	1330	0.1183	4509.8	0.1178	1	-1.761	0.2547	1454	0.1295	4863	0.1265	1	-0.3789	0.9607	975	0.1279	5358.4	0.1297
Tcf12(bHLH)/GM12878-Tcf12-ChIP-Seq(GSE32465)/Homer	VCAGCTGYTG	0.01	-4.969	0.0303	379	0.1094	4497.8	0.0967	1e-05	-12.96	0	1234	0.1098	3704.6	0.0967	1e-11	-27.06	0	1382	0.1231	3944.2	0.1026	0.01	-6.161	0.0054	999	0.1311	4966.5	0.1202
Tcf21(bHLH)/ArterySmoothMuscle-Tcf21-ChIP-Seq(GSE61369)/Homer	NAACAGCTGG	1	-1.017	0.5796	334	0.0964	4396	0.0945	1	-0.7132	0.681	1058	0.0941	3600.4	0.094	1e-09	-21.44	0	1330	0.1184	3870	0.1006	1	-1.39	0.4298	885	0.1161	4692.4	0.1136
Tcf3(HMG)/mES-Tcf3-ChIP-Seq(GSE11724)/Homer	ASWTCAAAGG	1	-0.7811	0.6974	72	0.0208	951	0.0204	1	-2.007	0.223	240	0.0213	760.8	0.0199	1	-1.722	0.2638	239	0.0213	770.2	0.02	0.001	-8.502	0.0006	180	0.0236	741.4	0.0179
Tcf7(HMG)/GM12878-TCF7-ChIP-Seq(Encode)/Homer	CTTTGATGTGSB	1	-0.1862	0.9916	90	0.026	1327.1	0.0285	1	-0.942	0.5675	317	0.0282	1062.1	0.0277	1	-2.166	0.1797	334	0.0297	1070.8	0.0278	0.01	-5.862	0.007	212	0.0278	945.8	0.0229
Tcfcp2l1(CP2)/mES-Tcfcp2l1-ChIP-Seq(GSE11431)/Homer	NRAACCRGTTYRAACCRGYT	0.1	-4.191	0.0568	52	0.015	506.4	0.0109	0.01	-6.665	0.0029	137	0.0122	356.9	0.0093	0.0001	-9.492	0.0002	167	0.0149	420.8	0.0109	0.001	-7.336	0.0018	126	0.0165	505.4	0.0122
Tgif1(Homeobox)/mES-Tgif1-ChIP-Seq(GSE55404)/Homer	YTGWCADY	0.01	-6.622	0.008	1167	0.3368	14550.4	0.3129	1e-11	-25.81	0	3782	0.3364	11743.6	0.3066	1e-21	-49.53	0	4206	0.3745	12740.5	0.3313	1e-89	-206.4	0	3397	0.4456	13815.8	0.3344
Tgif2(Homeobox)/mES-Tgif2-ChIP-Seq(GSE55404)/Homer	TGTCANYT	0.0001	-10.37	0.0004	1276	0.3683	15616.6	0.3358	1e-38	-87.66	0	4347	0.3866	12575.1	0.3284	1e-59	-137.6	0	4830	0.4301	13657.1	0.3551	1e-112	-260.2	0	3735	0.49	14993	0.3629
Tlx?(NR)/NPC-H3K4me1-ChIP-Seq(GSE16256)/Homer	CTGGCAGSCTGCCA	1e-09	-21.82	0	213	0.0615	1831.2	0.0394	1e-55	-127	0	811	0.0721	1530.3	0.04	1e-27	-63.64	0	760	0.0677	1718.5	0.0447	1e-21	-48.84	0	590	0.0774	2126.6	0.0515
Twist(bHLH)/HMLE-TWIST1-ChIP-Seq(Chang_et_al)/Homer	VCAKCTGGNNNCCAGMTGBN	1	-1.871	0.3124	47	0.0136	538.8	0.0116	1	-1.275	0.4211	147	0.0131	476.6	0.0124	0.01	-5.065	0.0124	176	0.0157	496.8	0.0129	1	-2.011	0.2449	136	0.0178	668.6	0.0162
Twist2(bHLH)/Myoblast-Twist2.Ty1-ChIP-Seq(GSE127998)/Homer	MCAGCTGBYH	1	-0.3126	0.9278	632	0.1824	8667.6	0.1864	1	-0.009089	1	1992	0.1772	7114	0.1858	0.0001	-10.06	0.0001	2304	0.2052	7323.8	0.1905	1	-1.124	0.5412	1614	0.2117	8657.3	0.2096
USF1(bHLH)/GM12878-Usf1-ChIP-Seq(GSE32465)/Homer	SGTCACGTGR	0.001	-8.746	0.0015	159	0.0459	1587.1	0.0341	1e-14	-32.57	0	533	0.0474	1284.7	0.0335	0.001	-7.512	0.0013	475	0.0423	1398.2	0.0364	1e-07	-16.26	0	428	0.0561	1792.4	0.0434
Unknown(Homeobox)/Limb-p300-ChIP-Seq/Homer	SSCMATWAAA	1	-2.136	0.2633	230	0.0664	2855.6	0.0614	0.0001	-9.902	0.0001	798	0.071	2371.4	0.0619	0.01	-5.735	0.0067	714	0.0636	2210.1	0.0575	0.1	-2.854	0.1158	325	0.0426	1613.8	0.0391
Unknown-ESC-element(?)/mES-Nanog-ChIP-Seq(GSE11724)/Homer	CACAGCAGGGGG	0.01	-5.404	0.0213	242	0.0698	2744.2	0.059	1e-23	-53.87	0	904	0.0804	2186.5	0.0571	1e-14	-33.28	0	864	0.0769	2263.8	0.0589	1e-05	-12	0	721	0.0946	3328.8	0.0806
Usf2(bHLH)/C2C12-Usf2-ChIP-Seq(GSE36030)/Homer	GTCACGTGGT	0.001	-7.478	0.0042	142	0.041	1436	0.0309	1e-05	-12.29	0	415	0.0369	1131.1	0.0295	0.01	-5.966	0.0054	407	0.0362	1211.6	0.0315	0.001	-7.021	0.0024	323	0.0424	1467.7	0.0355
VDR(NR),DR3/GM10855-VDR+vitD-ChIP-Seq(GSE22484)/Homer	ARAGGTCANWGAGTTCANNN	1	-0.2108	0.9798	53	0.0153	795.5	0.0171	1	-5.8e-05	1	152	0.0135	694.2	0.0181	0.1	-2.397	0.1492	245	0.0218	769.1	0.02	1e-30	-70.01	0	353	0.0463	975.9	0.0236
WT1(Zf)/Kidney-WT1-ChIP-Seq(GSE90016)/Homer	MCTCCCMCRCAB	1	-0.6855	0.743	173	0.0499	2319.7	0.0499	1	-2.157	0.1941	576	0.0512	1867.2	0.0488	1	-2.082	0.1927	575	0.0512	1877.2	0.0488	1	-0.000263	1	412	0.054	2621.9	0.0635
X-box(HTH)/NPC-H3K4me1-ChIP-Seq(GSE16256)/Homer	GGTTGCCATGGCAA	0.1	-4.211	0.0562	41	0.0118	381.4	0.0082	1e-08	-19.98	0	156	0.0139	319.2	0.0083	1	-0.1345	1	86	0.0077	331.8	0.0086	0.1	-4.006	0.0386	74	0.0097	310.8	0.0075
YY1(Zf)/Promoter/Homer	CAAGATGGCGGC	1	-0.314	0.9278	15	0.0043	230.4	0.005	1	-0.001049	1	36	0.0032	195.2	0.0051	1	-0.06835	1	39	0.0035	167.7	0.0044	1	-0.1269	1	29	0.0038	192.1	0.0047
ZBTB12(Zf)/HEK293-ZBTB12.GFP-ChIP-Seq(GSE58341)/Homer	NGNTCTAGAACCNGV	0.1	-2.622	0.1808	137	0.0395	1619.3	0.0348	0.1	-4.04	0.0349	441	0.0392	1358.5	0.0355	1	-0.1176	1	413	0.0368	1498	0.039	1	-0.1865	1	282	0.037	1613.6	0.0391
ZBTB18(Zf)/HEK293-ZBTB18.GFP-ChIP-Seq(GSE58341)/Homer	AACATCTGGA	1	-0.00588	1	145	0.0418	2366	0.0509	1	-1e-06	1	471	0.0419	1969.2	0.0514	0.1	-2.733	0.1095	627	0.0558	2022.5	0.0526	1	-4.3e-05	1	366	0.048	2404.3	0.0582
ZBTB33(Zf)/GM12878-ZBTB33-ChIP-Seq(GSE32465)/Homer	GGVTCTCGCGAGAAC	1	0	1	0	0	49.4	0.0011	1	-0.3823	0.8691	16	0.0014	60.5	0.0016	1	-1.48	0.3304	14	0.0012	38.7	0.001	1	-0.1199	1	6	0.0008	49.7	0.0012
ZEB1(Zf)/PDAC-ZEB1-ChIP-Seq(GSE64557)/Homer	VCAGGTRDRY	1	-1.399	0.4477	795	0.2294	10439.5	0.2245	1	-0.1084	1	2455	0.2184	8551.1	0.2233	1	-1.389	0.3556	2726	0.2427	9228.9	0.24	1	-0.000522	1	2018	0.2647	11627.2	0.2815
ZEB2(Zf)/SNU398-ZEB2-ChIP-Seq(GSE103048)/Homer	GNMCAGGTGTGC	1	-0.2523	0.9635	435	0.1255	6035.8	0.1298	1	0	1	1260	0.1121	4878.9	0.1274	1	-0.01242	1	1497	0.1333	5406.5	0.1406	1	-0.04911	1	1248	0.1637	7056.4	0.1708
ZFP3(Zf)/HEK293-ZFP3.GFP-ChIP-Seq(GSE58341)/Homer	GGGTTTTGAAGGATGARTAGGAGTT	1	0	1	0	0	22.4	0.0005	1	-0.3095	0.9191	3	0.0003	13.9	0.0004	1	-0.04651	1	3	0.0003	22.5	0.0006	1	-0.04895	1	2	0.0003	26.9	0.0007
ZFX(Zf)/mES-Zfx-ChIP-Seq(GSE11431)/Homer	AGGCCTRG	0.01	-6.623	0.008	537	0.155	6372.1	0.137	0.01	-4.718	0.0186	1641	0.146	5291.9	0.1382	1e-05	-11.69	0	1735	0.1545	5390.8	0.1402	0.1	-4.235	0.0318	1464	0.1921	7530	0.1823
ZKSCAN1(Zf)/HepG2-ZKSCAN1-ChIP-Seq(Encode)/Homer	GCACAYAGTAGGKCY	1	-0.4408	0.8448	12	0.0035	174.3	0.0037	1	-0.02477	1	30	0.0027	142.2	0.0037	1	-1e-05	1	29	0.0026	198.1	0.0052	1	-0.004497	1	20	0.0026	182.9	0.0044
ZNF136(Zf)/HEK293-ZNF136.GFP-ChIP-Seq(GSE58341)/Homer	YTKGATAHAGTATTCTWGGTNGGCA	1	-0.0788	1	33	0.0095	557.4	0.012	1	-1e-06	1	80	0.0071	444.9	0.0116	1	-0.00026	1	91	0.0081	437.7	0.0114	1	-4e-06	1	38	0.005	391.9	0.0095
ZNF143|STAF(Zf)/CUTLL-ZNF143-ChIP-Seq(GSE29600)/Homer	ATTTCCCAGVAKSCY	1	-0.457	0.8339	111	0.032	1533.1	0.033	0.1	-2.978	0.0934	401	0.0357	1258.3	0.0329	1	-0.1816	0.9779	359	0.032	1291.8	0.0336	1	-2.4e-05	1	251	0.0329	1730.6	0.0419
ZNF16(Zf)/HEK293-ZNF16.GFP-ChIP-Seq(GSE58341)/Homer	MACCTTCYATGGCTCCCTAKTGCCY	1	-0.187	0.9916	2	0.0006	43.6	0.0009	1	-0.8252	0.621	9	0.0008	28.6	0.0007	1	-0.06337	1	9	0.0008	48.3	0.0013	1	-0.096	1	7	0.0009	58.9	0.0014
ZNF165(Zf)/WHIM12-ZNF165-ChIP-Seq(GSE65937)/Homer	AAGGKGRCGCAGGCA	1	-0.1239	1	36	0.0104	580.4	0.0125	1	-0.06174	1	131	0.0117	508	0.0133	1	-0.7156	0.6341	154	0.0137	525.8	0.0137	1	-0.2388	1	129	0.0169	747.3	0.0181
ZNF189(Zf)/HEK293-ZNF189.GFP-ChIP-Seq(GSE58341)/Homer	TGGAACAGMA	1	-0.7096	0.7309	251	0.0724	3360.6	0.0723	0.01	-5.655	0.0077	907	0.0807	2830.1	0.0739	0.01	-5.283	0.0102	884	0.0787	2782	0.0723	0.1	-3.595	0.0571	631	0.0828	3173	0.0768
ZNF264(Zf)/HEK293-ZNF264.GFP-ChIP-Seq(GSE58341)/Homer	RGGGCACTAACY	0.01	-6.15	0.0116	225	0.0649	2491.5	0.0536	1e-06	-15.15	0	731	0.065	2067.2	0.054	0.0001	-10.92	0	736	0.0655	2165.7	0.0563	0.0001	-10.37	0.0001	585	0.0767	2689.1	0.0651
ZNF317(Zf)/HEK293-ZNF317.GFP-ChIP-Seq(GSE58341)/Homer	GTCWGCTGTYYCTCT	1	-0.1445	1	21	0.0061	350.3	0.0075	1	-0.5035	0.8084	79	0.007	277	0.0072	1	-0.09247	1	80	0.0071	316.6	0.0082	1	-0.2653	1	62	0.0081	366.7	0.0089
ZNF322(Zf)/HEK293-ZNF322.GFP-ChIP-Seq(GSE58341)/Homer	GAGCCTGGTACTGWGCCTGR	1	-1.212	0.5073	124	0.0358	1583.3	0.034	0.01	-6.813	0.0026	410	0.0365	1198.6	0.0313	0.1	-4.393	0.0231	417	0.0371	1278.9	0.0333	1	-1.804	0.2985	361	0.0474	1858.4	0.045
ZNF341(Zf)/EBV-ZNF341-ChIP-Seq(GSE113194)/Homer	GGAACAGCCG	0.1	-2.743	0.1631	229	0.0661	2780.8	0.0598	0.0001	-9.417	0.0002	772	0.0687	2298.8	0.06	0.1	-3.227	0.0693	725	0.0646	2328.9	0.0606	0.001	-8.7	0.0005	581	0.0762	2716.6	0.0658
ZNF382(Zf)/HEK293-ZNF382.GFP-ChIP-Seq(GSE58341)/Homer	GNCTGTASTRNTGBCTCHTT	0.1	-3.949	0.0687	15	0.0043	109.2	0.0023	1	-1.536	0.3386	35	0.0031	103.4	0.0027	1	-2.254	0.1676	30	0.0027	80.8	0.0021	0.01	-6.256	0.0049	32	0.0042	98.2	0.0024
ZNF41(Zf)/HEK293-ZNF41.GFP-ChIP-Seq(GSE58341)/Homer	CCTCATGGTGYCYTWYTCCCTTGTG	1	-1.377	0.4519	11	0.0032	116.8	0.0025	1	-0.4461	0.8404	19	0.0017	69	0.0018	1	-0.6951	0.6433	24	0.0021	81.6	0.0021	1	-0.9319	0.6376	19	0.0025	95.5	0.0023
ZNF415(Zf)/HEK293-ZNF415.GFP-ChIP-Seq(GSE58341)/Homer	GRTGMTRGAGCC	0.01	-5.541	0.0189	207	0.0597	2304.2	0.0495	0.0001	-10.72	0.0001	621	0.0552	1794.5	0.0469	1	-0.5665	0.7165	565	0.0503	1947.1	0.0506	0.1	-4.076	0.0361	503	0.066	2482.5	0.0601
ZNF416(Zf)/HEK293-ZNF416.GFP-ChIP-Seq(GSE58341)/Homer	WDNCTGGGCA	1	-1.243	0.4978	647	0.1867	8508.7	0.1829	1	-0.000527	1	1898	0.1688	6915.7	0.1806	1	-0.4197	0.813	2022	0.1801	6979.2	0.1815	0.1	-3.142	0.088	1631	0.214	8507.4	0.2059
ZNF467(Zf)/HEK293-ZNF467.GFP-ChIP-Seq(GSE58341)/Homer	TGGGGAAGGGCM	1	-1.212	0.5073	271	0.0782	3521.9	0.0757	0.0001	-11.26	0	926	0.0824	2752.5	0.0719	0.01	-4.692	0.0174	908	0.0809	2880.6	0.0749	1	-3.4e-05	1	644	0.0845	4036.8	0.0977
ZNF519(Zf)/HEK293-ZNF519.GFP-ChIP-Seq(GSE58341)/Homer	GAGSCCGAGC	0.1	-3.039	0.1265	69	0.0199	751	0.0161	1	-1.838	0.2599	198	0.0176	627.6	0.0164	0.1	-3.308	0.0645	208	0.0185	627.4	0.0163	1	-0.000278	1	140	0.0184	998	0.0242
ZNF528(Zf)/HEK293-ZNF528.GFP-ChIP-Seq(GSE58341)/Homer	AGAAATGACTTCCCT	0.1	-3.492	0.0918	5	0.0014	23.2	0.0005	0.1	-3.07	0.0861	7	0.0006	11.9	0.0003	1	-0.8463	0.5792	6	0.0005	18.4	0.0005	1	-0.2311	1	2	0.0003	16.3	0.0004
ZNF652/HepG2-ZNF652.Flag-ChIP-Seq(Encode)/Homer	TTAACCCTTTVNKKN	1	-0.68	0.743	75	0.0216	1004.6	0.0216	1	-0.4008	0.8624	250	0.0222	874.7	0.0228	1	-0.2338	0.9543	246	0.0219	885.7	0.023	1	-0.5161	0.8839	120	0.0157	663.4	0.0161
ZNF669(Zf)/HEK293-ZNF669.GFP-ChIP-Seq(GSE58341)/Homer	GARTGGTCATCGCCC	1	-0.08044	1	13	0.0038	247.8	0.0053	1	-0.1242	1	51	0.0045	203.4	0.0053	1	-0.2116	0.9648	50	0.0045	192.7	0.005	1	-0.8171	0.7002	62	0.0081	328.7	0.008
ZNF675(Zf)/HEK293-ZNF675.GFP-ChIP-Seq(GSE58341)/Homer	ARGAGGMCAAAATGW	1	-0.2824	0.9463	39	0.0113	578.6	0.0124	1	-0.4721	0.8242	139	0.0124	485.9	0.0127	1	-0.4939	0.7615	128	0.0114	448.9	0.0117	1	-1.366	0.4386	98	0.0129	495.9	0.012
ZNF692(Zf)/HEK293-ZNF692.GFP-ChIP-Seq(GSE58341)/Homer	GTGGGCCCCA	1	-0.4671	0.8297	44	0.0127	615.3	0.0132	1	-0.7089	0.6817	155	0.0138	526.2	0.0137	1	-9e-06	1	112	0.01	558.9	0.0145	1	-0.003725	1	128	0.0168	867.3	0.021
ZNF7(Zf)/HepG2-ZNF7.Flag-ChIP-Seq(Encode)/Homer	CTGCCWVCTTTTRTA	0.1	-3.562	0.0901	196	0.0566	2293.4	0.0493	1e-07	-17.1	0	658	0.0585	1813.6	0.0474	1	-1.998	0.2058	575	0.0512	1881.9	0.0489	1	-0.6757	0.7837	312	0.0409	1691	0.0409
ZNF711(Zf)/SHSY5Y-ZNF711-ChIP-Seq(GSE20673)/Homer	AGGCCTAG	0.1	-2.471	0.2044	710	0.2049	9091.1	0.1955	1	-0.491	0.816	2221	0.1975	7605.3	0.1986	0.1	-3.436	0.0576	2282	0.2032	7545	0.1962	0.1	-3.323	0.0741	1967	0.258	10288.8	0.2491
ZNF768(Zf)/Rajj-ZNF768-ChIP-Seq(GSE111879)/Homer	RHHCAGAGAGGB	1	-0.6887	0.743	17	0.0049	224.4	0.0048	1	-0.1973	0.9981	53	0.0047	203.5	0.0053	1	-0.7855	0.6022	64	0.0057	215.2	0.0056	1	-0.4458	0.9197	59	0.0077	333.3	0.0081
ZSCAN22(Zf)/HEK293-ZSCAN22.GFP-ChIP-Seq(GSE58341)/Homer	SMCAGTCWGAKGGAGGAGGC	1	-0.05469	1	22	0.0063	403.1	0.0087	1	-0.7777	0.6468	87	0.0077	292.6	0.0076	1	-0.1179	1	73	0.0065	286.7	0.0075	1	-0.07731	1	63	0.0083	405.3	0.0098
Zac1(Zf)/Neuro2A-Plagl1-ChIP-Seq(GSE75942)/Homer	HAWGRGGCCM	1	-0.04355	1	995	0.2872	13970.8	0.3004	0.1	-2.991	0.0927	3406	0.3029	11329.3	0.2958	1	-0.000203	1	3248	0.2892	11708.7	0.3045	1	-0.1068	1	2780	0.3647	15354.4	0.3717
Zfp281(Zf)/ES-Zfp281-ChIP-Seq(GSE81042)/Homer	CCCCTCCCCCAC	1	-0.2735	0.9492	47	0.0136	693	0.0149	1	-0.5309	0.7915	143	0.0127	495.3	0.0129	0.1	-2.496	0.1357	155	0.0138	473.2	0.0123	1	-0.000244	1	96	0.0126	724.8	0.0175
Zfp57(Zf)/H1-ZFP57.HA-ChIP-Seq(GSE115387)/Homer	NANTGCSGCA	1	-0.02572	1	47	0.0136	821.5	0.0177	1	-1.395	0.3845	245	0.0218	798.8	0.0209	1	-0.6019	0.6937	183	0.0163	631.7	0.0164	1	-0.6177	0.8126	142	0.0186	774	0.0187
Zfp809(Zf)/ES-Zfp809-ChIP-Seq(GSE70799)/Homer	GGGGCTYGKCTGGGA	1	-0.3326	0.9134	62	0.0179	889.6	0.0191	0.01	-6.156	0.0047	250	0.0222	707.8	0.0185	0.01	-6.891	0.0023	249	0.0222	697	0.0181	0.01	-5.73	0.0079	228	0.0299	1027.4	0.0249
Zic(Zf)/Cerebellum-ZIC1.2-ChIP-Seq(GSE60731)/Homer	CCTGCTGAGH	1	-0.6409	0.7567	269	0.0776	3620.8	0.0779	0.01	-6.202	0.0045	958	0.0852	2980.3	0.0778	1e-07	-17.21	0	1050	0.0935	3051.9	0.0794	1e-09	-21.65	0	912	0.1196	4049.1	0.098
Zic3(Zf)/mES-Zic3-ChIP-Seq(GSE37889)/Homer	GGCCYCCTGCTGDGH	0.01	-6.881	0.0065	239	0.069	2624	0.0564	1e-22	-50.75	0	881	0.0784	2144.2	0.056	1e-08	-19.61	0	764	0.068	2117.8	0.0551	1e-07	-16.62	0	716	0.0939	3189.6	0.0772
Znf263(Zf)/K562-Znf263-ChIP-Seq(GSE31477)/Homer	CVGTSCTCCC	0.1	-3.324	0.1035	714	0.2061	9012.5	0.1938	0.001	-7.448	0.0014	2195	0.1952	7018.9	0.1833	0.1	-3.763	0.0421	2251	0.2004	7420.4	0.193	1	-1.784	0.3023	1779	0.2334	9447.5	0.2287
bHLHE40(bHLH)/HepG2-BHLHE40-ChIP-Seq(GSE31477)/Homer	KCACGTGMCN	0.1	-4.405	0.0492	94	0.0271	990.2	0.0213	0.1	-3.609	0.052	297	0.0264	903.6	0.0236	1	-0.174	0.9826	242	0.0215	881.5	0.0229	1	-0.3706	0.9656	204	0.0268	1142.5	0.0277
bHLHE41(bHLH)/proB-Bhlhe41-ChIP-Seq(GSE93764)/Homer	KCACGTGMCN	1	-2.236	0.2447	333	0.0961	4181.4	0.0899	1	-0.3893	0.8656	1043	0.0928	3600.3	0.094	0.1	-2.683	0.1143	1103	0.0982	3617.9	0.0941	1e-05	-12.74	0	990	0.1299	4670.5	0.1131
bZIP:IRF(bZIP,IRF)/Th17-BatF-ChIP-Seq(GSE39756)/Homer	NAGTTTCABTHTGACTNW	1	-1.781	0.3308	141	0.0407	1742.1	0.0375	1	-0.03972	1	410	0.0365	1518.4	0.0396	1	-0.7265	0.6291	441	0.0393	1506.9	0.0392	1	-0.06368	1	218	0.0286	1305.7	0.0316
c-Jun-CRE(bZIP)/K562-cJun-ChIP-Seq(GSE31477)/Homer	ATGACGTCATCY	1	-1.487	0.4261	116	0.0335	1448.3	0.0311	1	-0.6994	0.686	324	0.0288	1102.3	0.0288	1e-07	-16.85	0	496	0.0442	1329	0.0346	1e-25	-57.85	0	452	0.0593	1451.4	0.0351
c-Myc(bHLH)/LNCAP-cMyc-ChIP-Seq(Unpublished)/Homer	VCCACGTG	1	-2.218	0.2476	109	0.0315	1295.8	0.0279	0.0001	-10.29	0.0001	394	0.035	1093.1	0.0285	1	-0.9954	0.5054	321	0.0286	1078.2	0.028	1	-1.052	0.573	279	0.0366	1476.7	0.0357
c-Myc(bHLH)/mES-cMyc-ChIP-Seq(GSE11431)/Homer	VVCCACGTGG	1	-1.435	0.4357	160	0.0462	2027.4	0.0436	0.01	-6.877	0.0024	550	0.0489	1642	0.0429	0.1	-2.871	0.0966	535	0.0476	1711.3	0.0445	1	-1.609	0.3569	434	0.0569	2259.9	0.0547
n-Myc(bHLH)/mES-nMyc-ChIP-Seq(GSE11431)/Homer	VRCCACGTGG	1	-1.966	0.2936	210	0.0606	2615.1	0.0562	1e-05	-11.95	0	723	0.0643	2094.9	0.0547	0.01	-6.581	0.003	715	0.0637	2191.6	0.057	0.1	-4.092	0.0359	578	0.0758	2871	0.0695
p53(p53)/Saos-p53-ChIP-Seq(GSE15780)/Homer	RRCATGYCYRGRCATGYYYN	1	-1.174	0.5188	30	0.0087	363.9	0.0078	1e-05	-12.86	0	139	0.0124	313.9	0.0082	0.001	-7.376	0.0014	119	0.0106	298.4	0.0078	1	-1.318	0.4564	86	0.0113	434.3	0.0105
p53(p53)/Saos-p53-ChIP-Seq/Homer	RRCATGYCYRGRCATGYYYN	1	-1.174	0.5188	30	0.0087	363.9	0.0078	1e-05	-12.86	0	139	0.0124	313.9	0.0082	0.001	-7.376	0.0014	119	0.0106	298.4	0.0078	1	-1.318	0.4564	86	0.0113	434.3	0.0105
p53(p53)/mES-cMyc-ChIP-Seq(GSE11431)/Homer	ACATGCCCGGGCAT	1	-0.4857	0.8297	7	0.002	100.8	0.0022	1	-0.404	0.8624	17	0.0015	63.6	0.0017	0.1	-2.5	0.1356	25	0.0022	63.7	0.0017	1	-0.2261	1	15	0.002	98.9	0.0024
p63(p53)/Keratinocyte-p63-ChIP-Seq(GSE17611)/Homer	NNDRCATGYCYNRRCATGYH	0.001	-7.306	0.0046	151	0.0436	1547	0.0333	0.1	-2.357	0.1635	412	0.0366	1315.4	0.0343	0.01	-5.456	0.0087	428	0.0381	1289.1	0.0335	1	-1.063	0.5683	304	0.0399	1609.8	0.039
p73(p53)/Trachea-p73-ChIP-Seq(PRJNA310161)/Homer	NRRRCAWGTCCDGRCATGYY	1	-1.457	0.4314	16	0.0046	174.9	0.0038	1e-05	-12.04	0	76	0.0068	149.7	0.0039	0.0001	-9.227	0.0002	63	0.0056	129.8	0.0034	1	-1.787	0.3023	48	0.0063	224.7	0.0054

## Sheet: ChIP_raw
Motif enrichment analysis of ChIP-seq raw peak data
		WT_Dox	WT_Dox	WT_Dox	WT_Dox	WT_Dox	WT_Dox	WT_Dox	WT_DoxE2	WT_DoxE2	WT_DoxE2	WT_DoxE2	WT_DoxE2	WT_DoxE2	WT_DoxE2	K303R_Dox	K303R_Dox	K303R_Dox	K303R_Dox	K303R_Dox	K303R_Dox	K303R_Dox	K303R_DoxE2	K303R_DoxE2	K303R_DoxE2	K303R_DoxE2	K303R_DoxE2	K303R_DoxE2	K303R_DoxE2	Y537S_Dox	Y537S_Dox	Y537S_Dox	Y537S_Dox	Y537S_Dox	Y537S_Dox	Y537S_Dox	Y537S_DoxE2	Y537S_DoxE2	Y537S_DoxE2	Y537S_DoxE2	Y537S_DoxE2	Y537S_DoxE2	Y537S_DoxE2
AMYB(HTH)/Testes-AMYB-ChIP-Seq(GSE44588)/Homer	TGGCAGTTGG	1e-52	-120.7	0	19322	0.1535	17074.3	0.1384	1e-51	-118.2	0	18507	0.152	16307.6	0.1369	1e-35	-81.12	0	16221	0.1527	14533.4	0.1393	1e-21	-49.13	0	16280	0.1519	14874.6	0.1416	1e-29	-67.29	0	17479	0.1491	15728.8	0.1376	1e-30	-70.81	0	16623	0.1478	14886.3	0.1358
AP-1(bZIP)/ThioMac-PU.1-ChIP-Seq(GSE21512)/Homer	VTGACTCATC	1e-1858	-4280	0	19037	0.1512	9154.7	0.0742	1e-1710	-3938	0	18181	0.1493	8856.6	0.0743	1e-1444	-3326	0	15177	0.1429	7373.2	0.0707	1e-1277	-2941	0	14786	0.138	7434	0.0708	1e-1131	-2605	0	15892	0.1356	8512.3	0.0745	1e-1155	-2660	0	15118	0.1344	7898.6	0.072
AP-2alpha(AP2)/Hela-AP2alpha-ChIP-Seq(GSE31477)/Homer	ATGCCCTGAGGC	1e-1019	-2347	0	16847	0.1338	9552.3	0.0774	1e-861	-1984	0	16354	0.1343	9641.3	0.0809	1e-1043	-2403	0	16092	0.1515	8987.9	0.0862	1e-1022	-2356	0	16461	0.1536	9302	0.0886	1e-570	-1314	0	15418	0.1315	9897.9	0.0866	1e-585	-1348	0	15199	0.1351	9670	0.0882
AP-2gamma(AP2)/MCF7-TFAP2C-ChIP-Seq(GSE21234)/Homer	SCCTSAGGSCAW	1e-1004	-2314	0	20431	0.1623	12368.2	0.1003	1e-877	-2022	0	19927	0.1637	12394.9	0.104	1e-1056	-2432	0	19419	0.1828	11515.4	0.1104	1e-1025	-2361	0	19940	0.1861	11992.2	0.1142	1e-542	-1250	0	18698	0.1595	12700.3	0.1111	1e-570	-1313	0	18443	0.164	12375.1	0.1129
Ap4(bHLH)/AML-Tfap4-ChIP-Seq(GSE45738)/Homer	NAHCAGCTGD	1e-38	-87.83	0	16245	0.1291	14449.2	0.1171	1e-45	-105.2	0	15923	0.1308	13990.5	0.1174	1e-36	-84.37	0	14014	0.1319	12426.7	0.1191	1e-34	-79.58	0	14572	0.136	12962.5	0.1234	1e-29	-68.98	0	15478	0.1321	13829.3	0.121	1e-21	-49.95	0	14964	0.133	13534.6	0.1234
AR-halfsite(NR)/LNCaP-AR-ChIP-Seq(GSE27824)/Homer	CCAGGAACAG	1e-258	-595.2	0	53653	0.4263	46747.5	0.3789	1e-269	-621.7	0	52483	0.4311	45488.6	0.3818	1e-214	-494.9	0	45965	0.4328	40235.2	0.3857	1e-273	-630.4	0	47549	0.4437	41028	0.3906	1e-273	-630	0	51558	0.4399	44477.4	0.3892	1e-287	-661.7	0	50063	0.4451	42970.4	0.3919
ARE(NR)/LNCAP-AR-ChIP-Seq(GSE27824)/Homer	RGRACASNSTGTYCYB	1e-880	-2027	0	6195	0.0492	2425.9	0.0197	1e-869	-2002	0	6267	0.0515	2482.3	0.0208	1e-642	-1479	0	5112	0.0481	2136.2	0.0205	1e-800	-1842	0	5656	0.0528	2222.3	0.0212	1e-895	-2062	0	6341	0.0541	2482	0.0217	1e-940	-2165	0	6131	0.0545	2293.7	0.0209
Arnt:Ahr(bHLH)/MCF7-Arnt-ChIP-Seq(Lo_et_al.)/Homer	TBGCACGCAA	1	0	1	5584	0.0444	5988.7	0.0485	1	0	1	5324	0.0437	5791.4	0.0486	1	0	1	4936	0.0465	5299.7	0.0508	1	0	1	4938	0.0461	5444.8	0.0518	1	0	1	5500	0.0469	5945.7	0.052	1	0	1	5198	0.0462	5550.8	0.0506
Ascl1(bHLH)/NeuralTubes-Ascl1-ChIP-Seq(GSE55840)/Homer	NNVVCAGCTGBN	1e-17	-39.39	0	22098	0.1756	20547.8	0.1666	1e-12	-27.7	0	21591	0.1774	20220.9	0.1697	1e-17	-39.96	0	19433	0.183	18040.1	0.1729	1e-17	-39.63	0	20208	0.1886	18749.9	0.1785	1e-15	-36.24	0	21703	0.1852	20119.2	0.176	1e-10	-23.59	0	21066	0.1873	19719.6	0.1799
Ascl2(bHLH)/ESC-Ascl2-ChIP-Seq(GSE97712)/Homer	SSRGCAGCTGCH	1	0	1	15421	0.1225	16393.8	0.1329	1	0	1	15048	0.1236	16082.4	0.135	1	0	1	13649	0.1285	14784.3	0.1417	1	0	1	14320	0.1336	15153.6	0.1443	1	0	1	15094	0.1288	16161.2	0.1414	1	0	1	14924	0.1327	16185	0.1476
Atf1(bZIP)/K562-ATF1-ChIP-Seq(GSE31477)/Homer	GATGACGTCA	1e-298	-687.4	0	15388	0.1223	11213.8	0.0909	1e-348	-802.2	0	15278	0.1255	10827.2	0.0909	1e-206	-476.2	0	12545	0.1181	9387	0.09	1e-209	-481.5	0	12836	0.1198	9602.9	0.0914	1e-257	-592	0	14514	0.1238	10673.4	0.0934	1e-277	-639.5	0	14094	0.1253	10193.3	0.093
Atf2(bZIP)/3T3L1-Atf2-ChIP-Seq(GSE56872)/Homer	NRRTGACGTCAT	1e-384	-884.7	0	7840	0.0623	4653.6	0.0377	1e-408	-941.2	0	7855	0.0645	4579.7	0.0384	1e-311	-716.5	0	6358	0.0599	3783	0.0363	1e-280	-645.1	0	6532	0.061	4016.3	0.0382	1e-379	-873.4	0	7564	0.0645	4440.9	0.0389	1e-345	-796.1	0	7319	0.0651	4366.7	0.0398
Atf3(bZIP)/GBM-ATF3-ChIP-Seq(GSE33912)/Homer	DATGASTCATHN	1e-1763	-4060	0	17121	0.136	8016	0.065	1e-1661	-3827	0	16264	0.1336	7623.4	0.064	1e-1392	-3206	0	13646	0.1285	6415.1	0.0615	1e-1232	-2839	0	13120	0.1224	6356.6	0.0605	1e-999	-2301	0	13916	0.1187	7402	0.0648	1e-1032	-2378	0	13256	0.1178	6848.3	0.0625
Atf4(bZIP)/MEF-Atf4-ChIP-Seq(GSE35681)/Homer	MTGATGCAAT	1e-46	-106.8	0	4414	0.0351	3470	0.0281	1e-39	-90.64	0	4161	0.0342	3305.3	0.0277	1e-172	-396.5	0	4382	0.0413	2751.6	0.0264	1e-126	-291.3	0	4271	0.0399	2851.9	0.0272	1e-28	-64.8	0	3722	0.0318	3017.3	0.0264	1e-22	-51.26	0	3488	0.031	2873.7	0.0262
Atf7(bZIP)/3T3L1-Atf7-ChIP-Seq(GSE56872)/Homer	NGRTGACGTCAY	1e-245	-566.3	0	11223	0.0892	7980	0.0647	1e-260	-600.5	0	11180	0.0918	7854	0.0659	1e-163	-377.6	0	9065	0.0853	6662.3	0.0639	1e-151	-348.8	0	9319	0.087	6946.2	0.0661	1e-196	-452.8	0	10745	0.0917	7830.2	0.0685	1e-207	-477.5	0	10421	0.0926	7492.4	0.0683
Atoh1(bHLH)/Cerebellum-Atoh1-ChIP-Seq(GSE22111)/Homer	VNRVCAGCTGGY	1e-36	-84.51	0	14504	0.1152	12843.3	0.1041	1e-26	-60.01	0	14126	0.116	12687.4	0.1065	1e-21	-50.19	0	12449	0.1172	11253.7	0.1079	1e-26	-61.45	0	12882	0.1202	11530.6	0.1098	1e-20	-46.38	0	13751	0.1173	12431	0.1088	1e-14	-33.13	0	13237	0.1177	12099.1	0.1104
Bach1(bZIP)/K562-Bach1-ChIP-Seq(GSE31477)/Homer	AWWNTGCTGAGTCAT	1e-261	-603.3	0	1610	0.0128	579.1	0.0047	1e-242	-559.2	0	1510	0.0124	546.9	0.0046	1e-292	-674.3	0	1354	0.0127	406.9	0.0039	1e-234	-540.9	0	1282	0.012	429.6	0.0041	1e-221	-510.5	0	1310	0.0112	458.5	0.004	1e-177	-407.8	0	1217	0.0108	464.5	0.0042
Bach2(bZIP)/OCILy7-Bach2-ChIP-Seq(GSE44420)/Homer	TGCTGAGTCA	1e-798	-1839	0	5531	0.0439	2143.9	0.0174	1e-682	-1571	0	5277	0.0433	2162.3	0.0182	1e-642	-1479	0	4515	0.0425	1767.3	0.0169	1e-577	-1329	0	4450	0.0415	1823.1	0.0174	1e-558	-1287	0	4639	0.0396	1959.3	0.0171	1e-491	-1133	0	4452	0.0396	1957.8	0.0179
Bapx1(Homeobox)/VertebralCol-Bapx1-ChIP-Seq(GSE36672)/Homer	TTRAGTGSYK	1	0	1	28704	0.228	35941	0.2913	1	0	1	27888	0.2291	34575.8	0.2902	1	0	1	24137	0.2273	30434.6	0.2917	1	0	1	24547	0.2291	30628.3	0.2916	1	0	1	27048	0.2308	33790.8	0.2956	1	0	1	25954	0.2307	32113.7	0.2929
Barx1(Homeobox)/Stomach-Barx1.3xFlag-ChIP-Seq(GSE69483)/Homer	AAACMATTAN	1	-0.1046	1	5776	0.0459	5755.2	0.0466	1	-0.0232	1	5461	0.0449	5486	0.046	1	-2.085	0.1797	4647	0.0438	4489.8	0.043	1	-0.05374	1	4464	0.0417	4480.2	0.0427	1	-0.5389	0.7952	4803	0.041	4697.4	0.0411	1	-0.003729	1	4419	0.0393	4479.7	0.0409
BATF(bZIP)/Th17-BATF-ChIP-Seq(GSE39756)/Homer	DATGASTCAT	1e-1843	-4245	0	17131	0.1361	7871.8	0.0638	1e-1702	-3920	0	16252	0.1335	7537.5	0.0633	1e-1513	-3485	0	13639	0.1284	6182.9	0.0593	1e-1302	-2999	0	13132	0.1225	6223.5	0.0593	1e-1085	-2500	0	13915	0.1187	7189.1	0.0629	1e-1070	-2466	0	13235	0.1177	6744.7	0.0615
Bcl11a(Zf)/HSPC-BCL11A-ChIP-Seq(GSE104676)/Homer	TYTGACCASWRG	1e-71	-164.7	0	13805	0.1097	11664.1	0.0945	1e-69	-159.1	0	13502	0.1109	11402.2	0.0957	1e-52	-120.1	0	11728	0.1104	10049	0.0963	1e-64	-148.6	0	12233	0.1142	10327.4	0.0983	1e-77	-177.6	0	13468	0.1149	11235.6	0.0983	1e-72	-167.3	0	13092	0.1164	10947.2	0.0998
Bcl6(Zf)/Liver-Bcl6-ChIP-Seq(GSE31578)/Homer	NNNCTTTCCAGGAAA	1e-70	-162	0	16789	0.1334	14429.3	0.117	1e-62	-142.8	0	15922	0.1308	13728.7	0.1152	1e-79	-184.1	0	14178	0.1335	11946.8	0.1145	1e-68	-156.7	0	14134	0.1319	12029.7	0.1145	1e-45	-104.3	0	15199	0.1297	13277.7	0.1162	1e-41	-95.1	0	14427	0.1283	12628	0.1152
[truncated: 406 more rows]

## Sheet: ChIP_Condition_specific
Motif enrichment analysis of condition-specific ChIP-seq peak data within each clone (related to Figure. 2C)
[truncated: 430 more rows]
[truncated: 15 more columns]

## Sheet: ERa-ACR_raw
Motif enrichment analysis of ERa-ACR raw peak data
[truncated: 430 more rows]

[truncated: 1 more sheets: ERa-ACR_Condition_specific]
