# Supplementary material for: Estrogen receptor α K303R mutation reorganizes its binding to forkhead box protein A1 regions and induces chromatin opening
Source: Mol Biol Rep. 2022 Nov 27;50(2):1209–20. doi: 10.1007/s11033-022-08089-3 (PMC9889408; doi:10.1007/s11033-022-08089-3)
Supplement: Supplementary file 5 — Supplemental Table 3 (XLSX 56 kb) [file 11033_2022_8089_MOESM5_ESM.xlsx]

## Sheet: Sheet1
Motifs use for the data representation in this paper. Only motifs of the transcription factors which were identifed to be expressed in MDA-MB-453 cells from the data of GSE85870 and own unpablished scRNA-seq (see "Yes" in column D), were used for the data representation in this paper.
Motif Name	Transcription factor (Gene Symbol)	Family	Transcription factor expression in MDA-MB-453 cells identified from two RNA-seq data (see right). If the expression of the transcription factor are detected both in the data of GSE85870 (column E) and in own scRNA-seq analysis (Unpublished, column J), it is reperesented as "Yes".	TPM in RNA-seq analysis (GSE85870)	Expression analysis in own scRNA-seq analysis (Unpublished)
					Average TPM of scRNA-seq analysis of MDA-MB-453 Cells, series 1	Average TPM of scRNA-seq analysis of MDA-MB-453 Cells, series 2	Average TPM of scRNA-seq analysis of MDA-MB-453 Cells, series 3	Average TPM of scRNA-seq analysis of MDA-MB-453 Cells, series 4	The expression is determined as "0" if the average is under "1" in all 4 series. (0->No expression, 1->expressed)
AMYB(HTH)/Testes-AMYB-ChIP-Seq(GSE44588)/Homer	MYBL1	Myb/SANT	Yes	10.7056	0	0	0	0	0
AP-1(bZIP)/ThioMac-PU.1-ChIP-Seq(GSE21512)/Homer	AP1	AP1	Yes	179.36	18.9901	12.7703	17.0548	16.9067	1
AP-2alpha(AP2)/Hela-AP2alpha-ChIP-Seq(GSE31477)/Homer	TFAP2A	AP2	Yes	167.886	4.81787	0.875211	3.91528	3.92804	1
AP-2gamma(AP2)/MCF7-TFAP2C-ChIP-Seq(GSE21234)/Homer	TFAP2C	AP2	Yes	80.6126	3.47663	2.25894	0.251523	2.46322	1
Ap4(bHLH)/AML-Tfap4-ChIP-Seq(GSE45738)/Homer	TFAP4	AP4	Yes	11.8397	0	0	0.776533	0	1
AR-halfsite(NR)/LNCaP-AR-ChIP-Seq(GSE27824)/Homer	AR	NHR	Yes	368.08	2.74318	0.726044	1.28682	2.60408	1
ARE(NR)/LNCAP-AR-ChIP-Seq(GSE27824)/Homer	AR	NHR	Yes	368.08	2.74318	0.726044	1.28682	2.60408	1
Arnt:Ahr(bHLH)/MCF7-Arnt-ChIP-Seq(Lo_et_al.)/Homer	ARNT	PAS	Yes	79.2336	4.46941	4.13115	2.59295	2.73147	1
Ascl1(bHLH)/NeuralTubes-Ascl1-ChIP-Seq(GSE55840)/Homer	ASCL1	MyoD/ASC	No	0	0	0	0	0	0
Ascl2(bHLH)/ESC-Ascl2-ChIP-Seq(GSE97712)/Homer	ASCL2	MyoD/ASC	Yes	0.687599	0	2.07233	0	0	1
Atf1(bZIP)/K562-ATF1-ChIP-Seq(GSE31477)/Homer	ATF1	CREB	Yes	33.6452	0.251946	2.06089	0	0.143729	1
Atf2(bZIP)/3T3L1-Atf2-ChIP-Seq(GSE56872)/Homer	ATF2	AP1	Yes	50.7703	2.46258	0	3.19867	2.31016	1
Atf3(bZIP)/GBM-ATF3-ChIP-Seq(GSE33912)/Homer	ATF3	AP1	Yes	3.27209	5.28105	2.62098	3.41621	1.96084	1
Atf4(bZIP)/MEF-Atf4-ChIP-Seq(GSE35681)/Homer	ATF4	CREB	Yes	245.934	5.3671	6.34401	7.74912	4.94283	1
Atf7(bZIP)/3T3L1-Atf7-ChIP-Seq(GSE56872)/Homer	ATF7	AP1	Yes	21.9169	1.25716	0	0.55897	0.667214	1
Atoh1(bHLH)/Cerebellum-Atoh1-ChIP-Seq(GSE22111)/Homer	ATOH1	TAL	No	0	0	0	0	0	0
Bach1(bZIP)/K562-Bach1-ChIP-Seq(GSE31477)/Homer	BACH1	AP1	Yes	20.9571	1.56463	1.54464	0.0964737	0.780403	1
Bach2(bZIP)/OCILy7-Bach2-ChIP-Seq(GSE44420)/Homer	BACH2	AP1	Yes	0.204487	0	0	0	0	0
Bapx1(Homeobox)/VertebralCol-Bapx1-ChIP-Seq(GSE36672)/Homer	NKX3-2	NK-HD	Yes	0.194844	0	0	0	0	0
Barx1(Homeobox)/Stomach-Barx1.3xFlag-ChIP-Seq(GSE69483)/Homer	BARX1	NK-HD	No	0	0	0	0	0	0
BATF(bZIP)/Th17-BATF-ChIP-Seq(GSE39756)/Homer	BATF	AP1	Yes	2.04195	0	0	0.623008	0	1
Bcl11a(Zf)/HSPC-BCL11A-ChIP-Seq(GSE104676)/Homer	BCL11A	BCL	No	0	0	0	0	0	0
Bcl6(Zf)/Liver-Bcl6-ChIP-Seq(GSE31578)/Homer	BCL6	BCL	Yes	5.08564	0.962348	0	2.80518	1.26834	1
BHLHA15(bHLH)/NIH3T3-BHLHB8.HA-ChIP-Seq(GSE119782)/Homer	BHLHA15	TAL	No	0	0	0	0	0	0
bHLHE40(bHLH)/HepG2-BHLHE40-ChIP-Seq(GSE31477)/Homer	BHLHE40	HES	Yes	238.292	3.69814	7.42817	6.33772	3.84013	1
bHLHE41(bHLH)/proB-Bhlhe41-ChIP-Seq(GSE93764)/Homer	BHLHE41	HES	Yes	1.38236	0	0	0.22982	0	1
BMAL1(bHLH)/Liver-Bmal1-ChIP-Seq(GSE39860)/Homer	ARNTL	PAS	Yes	5.96323	0.327047	1.1977	0.665783	0	1
BMYB(HTH)/Hela-BMYB-ChIP-Seq(GSE27030)/Homer	MYBL2	Myb/SANT	Yes	313.712	0	2.61628	0	0.970975	1
BORIS(Zf)/K562-CTCFL-ChIP-Seq(GSE32465)/Homer	CTCFL	CTCF	No	0	0	0	0	0	0
Brachyury(T-box)/Mesoendoderm-Brachyury-ChIP-exo(GSE54963)/Homer	TBXT	T-Box	No	0	0	0	0	0	0
Brn1(POU,Homeobox)/NPC-Brn1-ChIP-Seq(GSE35496)/Homer	POU3F3	POU-HD	Yes	0.0366698	0	0	0	0	0
Brn2(POU,Homeobox)/NPC-Brn2-ChIP-Seq(GSE35496)/Homer	POU3F2	POU-HD	Yes	1.91681	0.467901	0	0	0	1
bZIP:IRF(bZIP,IRF)/Th17-BatF-ChIP-Seq(GSE39756)/Homer	BATF	AP1	Yes	2.04195	0	0	0.623008	0	1
c-Jun-CRE(bZIP)/K562-cJun-ChIP-Seq(GSE31477)/Homer	JUN	AP1	Yes	40.6456	8.54426	7.43546	9.28427	8.56747	1
c-Myc(bHLH)/LNCAP-cMyc-ChIP-Seq(Unpublished)/Homer	MYC	Myc/Max	Yes	146.325	1.20429	0	3.9682	2.31951	1
c-Myc(bHLH)/mES-cMyc-ChIP-Seq(GSE11431)/Homer	MYC	Myc/Max	Yes	146.325	1.20429	0	3.9682	2.31951	1
CArG(MADS)/PUER-Srf-ChIP-Seq(Sullivan_et_al.)/Homer	SRF	MADS	Yes	10.0734	2.34423	1.46431	1.91258	0.350693	1
Cdx2(Homeobox)/mES-Cdx2-ChIP-Seq(GSE14586)/Homer	CDX2	HOX-HD	No	0	0	0	0	0	0
CDX4(Homeobox)/ZebrafishEmbryos-Cdx4.Myc-ChIP-Seq(GSE48254)/Homer	CDX4	HOX-HD	No	0	0	0	0	0	0
CEBP:AP1(bZIP)/ThioMac-CEBPb-ChIP-Seq(GSE21512)/Homer	CEBPB	C/EBP	Yes	24.5596	1.58853	3.73485	4.01249	3.37855	1
CEBP:CEBP(bZIP)/MEF-Chop-ChIP-Seq(GSE35681)/Homer	DDIT3	C/EBP	Yes	20.2304	0	1.10967	1.3673	0.76377	1
CEBP(bZIP)/ThioMac-CEBPb-ChIP-Seq(GSE21512)/Homer	CEBPB	C/EBP	Yes	24.5596	1.58853	3.73485	4.01249	3.37855	1
Chop(bZIP)/MEF-Chop-ChIP-Seq(GSE35681)/Homer	DDIT3	C/EBP	Yes	20.2304	0	1.10967	1.3673	0.76377	1
CHR(?)/Hela-CellCycle-Expression/Homer	Unknown	NA	No	#N/A	#N/A	#N/A	#N/A	#N/A	0
CLOCK(bHLH)/Liver-Clock-ChIP-Seq(GSE39860)/Homer	CLOCK	PAS	Yes	50.8235	3.22677	1.6018	3.19724	1.37245	1
COUP-TFII(NR)/Artia-Nr2f2-ChIP-Seq(GSE46497)/Homer	NR2F2	NHR	Yes	160.513	3.65253	2.3622	4.11508	3.40768	1
COUP-TFII(NR)/K562-NR2F1-ChIP-Seq(Encode)/Homer	NR2F1	NHR	Yes	525.837	5.59233	0	3.76378	1.79305	1
CRE(bZIP)/Promoter/Homer	panCREB	CREB	Yes	132.881	6.67203	6.42665	7.66746	4.22336	1
CRX(Homeobox)/Retina-Crx-ChIP-Seq(GSE20012)/Homer	CRX	P-HD	No	0	0	0	0	0	0
CTCF-SatelliteElement(Zf?)/CD4+-CTCF-ChIP-Seq(Barski_et_al.)/Homer	CTCF	CTCF	Yes	186.656	3.56567	1.96787	1.5834	1.65901	1
CTCF(Zf)/CD4+-CTCF-ChIP-Seq(Barski_et_al.)/Homer	CTCF	CTCF	Yes	186.656	3.56567	1.96787	1.5834	1.65901	1
CUX1(Homeobox)/K562-CUX1-ChIP-Seq(GSE92882)/Homer	CUX1	HD-CUT	Yes	15.5032	3.7082	3.70346	3.83641	2.03676	1
Cux2(Homeobox)/Liver-Cux2-ChIP-Seq(GSE35985)/Homer	CUX2	HD-CUT	No	0	0	0	0	0	0
Dlx3(Homeobox)/Kerainocytes-Dlx3-ChIP-Seq(GSE89884)/Homer	DLX3	NK-HD	Yes	15.4112	0.48502	0	0	0.549422	1
DMRT1(DM)/Testis-DMRT1-ChIP-Seq(GSE64892)/Homer	DMRT1	DMRT	No	0	0	0	0	0	0
DMRT6(DM)/Testis-DMRT6-ChIP-Seq(GSE60440)/Homer	DMRTB1	DMRT	No	0	0	0	0	0	0
DUX(Homeobox)/C2C12-Dux-ChIP-Seq(GSE87279)/Homer	DUX4	P-HD	No	0	0	0	0	0	0
DUX4(Homeobox)/Myoblasts-DUX4.V5-ChIP-Seq(GSE75791)/Homer	DUX4	P-HD	No	0	0	0	0	0	0
Duxbl(Homeobox)/NIH3T3-Duxbl.HA-ChIP-Seq(GSE119782)/Homer	DUX4	P-HD	No	0	0	0	0	0	0
E-box(bHLH)/Promoter/Homer	Unknown	NA	No	#N/A	#N/A	#N/A	#N/A	#N/A	0
E2A(bHLH),near_PU.1/Bcell-PU.1-ChIP-Seq(GSE21512)/Homer	E2A	E2A	Yes	79.2688	4.09478	0	1.69093	3.47606	1
E2A(bHLH)/proBcell-E2A-ChIP-Seq(GSE21978)/Homer	E2A	E2A	Yes	79.2688	4.09478	0	1.69093	3.47606	1
E2F(E2F)/Hela-CellCycle-Expression/Homer	panE2F	E2F	Yes	728.738	4.08845	2.26378	4.401	3.35311	1
E2F1(E2F)/Hela-E2F1-ChIP-Seq(GSE22478)/Homer	E2F1	E2F	Yes	329.533	0	0	1.75938	0.59444	1
E2F3(E2F)/MEF-E2F3-ChIP-Seq(GSE71376)/Homer	E2F3	E2F	Yes	58.0357	1.49502	0	1.51485	0	1
E2F4(E2F)/K562-E2F4-ChIP-Seq(GSE31477)/Homer	E2F4	E2F	Yes	111.63	1.80901	2.26378	1.12677	1.92409	1
E2F6(E2F)/Hela-E2F6-ChIP-Seq(GSE31477)/Homer	E2F6	E2F	Yes	15.0069	0.735187	0	0	0.383917	1
E2F7(E2F)/Hela-E2F7-ChIP-Seq(GSE32673)/Homer	E2F7	E2F	Yes	62.8909	0	0	0	0	0
EAR2(NR)/K562-NR2F6-ChIP-Seq(Encode)/Homer	NR2F6	NHR	Yes	57.9884	1.02107	2.33285	4.08834	4.99642	1
EBF(EBF)/proBcell-EBF-ChIP-Seq(GSE21978)/Homer	EBF1	EBF	Yes	0.0885825	0	0	0	0	0
EBF1(EBF)/Near-E2A-ChIP-Seq(GSE21512)/Homer	EBF1	EBF	Yes	0.0885825	0	0	0	0	0
EBF2(EBF)/BrownAdipose-EBF2-ChIP-Seq(GSE97114)/Homer	EBF2	EBF	No	0	0	0	0	0	0
EBNA1(EBV-virus)/Raji-EBNA1-ChIP-Seq(GSE30709)/Homer	EBNA1	NA	Yes	1.48552	0	0	0	0	0
Egr1(Zf)/K562-Egr1-ChIP-Seq(GSE32465)/Homer	EGR1	Krüppel	Yes	165.455	10.1257	8.75908	8.09927	7.28073	1
Egr2(Zf)/Thymocytes-Egr2-ChIP-Seq(GSE34254)/Homer	EGR2	Krüppel	Yes	0.24657	1.92538	0	1.81426	2.11343	1
EHF(ETS)/LoVo-EHF-ChIP-Seq(GSE49402)/Homer	EHF	ETS	Yes	586.737	2.55544	1.99812	2.19167	2.59402	1
EKLF(Zf)/Erythrocyte-Klf1-ChIP-Seq(GSE20478)/Homer	KLF1	Krüppel	Yes	1.48552	0	0	0	0	0
ELF1(ETS)/Jurkat-ELF1-ChIP-Seq(SRA014231)/Homer	ELF1	ETS	Yes	164.145	3.37106	2.3711	5.59679	5.85057	1
ELF3(ETS)/PDAC-ELF3-ChIP-Seq(GSE64557)/Homer	ELF3	ETS	Yes	14.2935	1.39721	5.48643	1.17406	0.460551	1
Elf4(ETS)/BMDM-Elf4-ChIP-Seq(GSE88699)/Homer	ELF4	ETS	Yes	15.1318	0.623577	0	1.29287	0	1
ELF5(ETS)/T47D-ELF5-ChIP-Seq(GSE30407)/Homer	ELF5	ETS	Yes	0.121441	0	0	0	0	0
Elk1(ETS)/Hela-Elk1-ChIP-Seq(GSE31477)/Homer	ELK1	ETS	Yes	51.1815	1.67204	0	1.47173	2.37027	1
Elk4(ETS)/Hela-Elk4-ChIP-Seq(GSE31477)/Homer	ELK4	ETS	Yes	110.547	3.12115	1.3564	2.38112	3.05312	1
Eomes(T-box)/H9-Eomes-ChIP-Seq(GSE26097)/Homer	EOMES	T-Box	Yes	0.64616	0	0	0	0	0
ERE(NR),halfsite/motifmap-placenta(Manually created)/Homer	ESR1(half)	NHR	Yes	0.0533917	0	8.7993	7.36108	7.90911	1
ERE(NR),IR3/MCF7-ERa-ChIP-Seq(Unpublished)/Homer	ESR1	NHR	Yes	0.0533917	0	8.7993	7.36108	7.90911	1
ERG(ETS)/VCaP-ERG-ChIP-Seq(GSE14097)/Homer	ERG	ETS	Yes	0.0909595	0	0	0	0	0
Erra(NR)/HepG2-Erra-ChIP-Seq(GSE31477)/Homer	ESRRA	NHR	Yes	15.4901	0.277868	3.1202	3.00388	1.54305	1
ERRg(NR)/Kidney-ESRRG-ChIP-Seq(GSE104905)/Homer	ESRRG	NHR	Yes	1.4714	0	0	0	0	0
Esrrb(NR)/mES-Esrrb-ChIP-Seq(GSE11431)/Homer	ESRRB	NHR	Yes	0.0890886	0	0	0	0	0
ETS:E-box(ETS,bHLH)/HPC7-Scl-ChIP-Seq(GSE22178)/Homer	panETS	ETS	Yes	13.3334	0.203042	0	0	0.340033	1
ETS:RUNX(ETS,Runt)/Jurkat-RUNX1-ChIP-Seq(GSE17954)/Homer	panETS	ETS	Yes	13.3334	0.203042	0	0	0.340033	1
ETS(ETS)/Promoter/Homer	ETS1	ETS	Yes	0.228893	0	0	0	0	0
Ets1-distal(ETS)/CD4+-PolII-ChIP-Seq(Barski_et_al.)/Homer	ETS1	ETS	Yes	0.228893	0	0	0	0	0
ETS1(ETS)/Jurkat-ETS1-ChIP-Seq(GSE17954)/Homer	ETS1	ETS	Yes	0.228893	0	0	0	0	0
ETV1(ETS)/GIST48-ETV1-ChIP-Seq(GSE22441)/Homer	ETV1	ETS	Yes	1.1269	0	0	0	0	0
Etv2(ETS)/ES-ER71-ChIP-Seq(GSE59402)/Homer	ETV2	ETS	Yes	0.507209	0	0	0	0	0
ETV4(ETS)/HepG2-ETV4-ChIP-Seq(ENCODE)/Homer	ETV4	ETS	Yes	4.53915	0	0	0	0.519219	1
EWS:ERG-fusion(ETS)/CADO_ES1-EWS:ERG-ChIP-Seq(SRA014231)/Homer	EWS:ERG-fusion	Fusion	No	#N/A	#N/A	#N/A	#N/A	#N/A	0
EWS:FLI1-fusion(ETS)/SK_N_MC-EWS:FLI1-ChIP-Seq(SRA014231)/Homer	EWS:FLI1-fusion	Fusion	No	#N/A	#N/A	#N/A	#N/A	#N/A	0
Fli1(ETS)/CD8-FLI-ChIP-Seq(GSE20898)/Homer	FLI1	ETS	Yes	0.150187	0	0	0	0.0122764	1
Fosl2(bZIP)/3T3L1-Fosl2-ChIP-Seq(GSE56872)/Homer	FOSL2	AP1	Yes	21.8852	1.71203	6.64538	6.3042	2.51877	1
Fox:Ebox(Forkhead,bHLH)/Panc1-Foxa2-ChIP-Seq(GSE47459)/Homer	FOXA2	FOX	No	0	0	0	0	0	0
FOXA1:AR(Forkhead,NR)/LNCAP-AR-ChIP-Seq(GSE27824)/Homer	FOXA1	FOX	Yes	685.416	6.93588	2.1299	1.42279	5.13357	1
FOXA1(Forkhead)/LNCAP-FOXA1-ChIP-Seq(GSE27824)/Homer	FOXA1	FOX	Yes	685.416	6.93588	2.1299	1.42279	5.13357	1
FOXA1(Forkhead)/MCF7-FOXA1-ChIP-Seq(GSE26831)/Homer	FOXA1	FOX	Yes	685.416	6.93588	2.1299	1.42279	5.13357	1
Foxa2(Forkhead)/Liver-Foxa2-ChIP-Seq(GSE25694)/Homer	FOXA2	FOX	No	0	0	0	0	0	0
Foxa3(Forkhead)/Liver-Foxa3-ChIP-Seq(GSE77670)/Homer	FOXA3	FOX	No	0	0	0	0	0	0
FoxD3(forkhead)/ZebrafishEmbryo-Foxd3.biotin-ChIP-seq(GSE106676)/Homer	FOXD3	FOX	No	0	0	0	0	0	0
Foxf1(Forkhead)/Lung-Foxf1-ChIP-Seq(GSE77951)/Homer	FOXF1	FOX	No	0	0	0	0	0	0
Foxh1(Forkhead)/hESC-FOXH1-ChIP-Seq(GSE29422)/Homer	FOXH1	FOX	Yes	0.726804	0	0	0	0	0
FOXK1(Forkhead)/HEK293-FOXK1-ChIP-Seq(GSE51673)/Homer	FOXK1	FOX	Yes	17.816	2.352	3.81458	5.46235	4.22841	1
FOXK2(Forkhead)/U2OS-FOXK2-ChIP-Seq(E-MTAB-2204)/Homer	FOXK2	FOX	Yes	49.8757	4.38921	5.27145	3.37415	3.21958	1
FoxL2(Forkhead)/Ovary-FoxL2-ChIP-Seq(GSE60858)/Homer	FOXL2	FOX	No	0	0	0	0	0	0
FOXM1(Forkhead)/MCF7-FOXM1-ChIP-Seq(GSE72977)/Homer	FOXM1	FOX	Yes	51.4119	0	2.42459	0	0.753858	1
Foxo1(Forkhead)/RAW-Foxo1-ChIP-Seq(Fan_et_al.)/Homer	FOXO1	FOX	Yes	15.4025	0	2.89719	3.45649	1.94406	1
Foxo3(Forkhead)/U2OS-Foxo3-ChIP-Seq(E-MTAB-2701)/Homer	FOXO3	FOX	Yes	20.8756	1.40043	4.36502	3.21249	2.08139	1
FOXP1(Forkhead)/H9-FOXP1-ChIP-Seq(GSE31006)/Homer	FOXP1	FOX	Yes	34.3303	1.86485	0	1.12149	2.00066	1
Fra1(bZIP)/BT549-Fra1-ChIP-Seq(GSE46166)/Homer	FOSL1	AP1	Yes	0	0.785041	0	0	0	1
Fra2(bZIP)/Striatum-Fra2-ChIP-Seq(GSE43429)/Homer	FOSL2	AP1	Yes	21.8852	1.71203	6.64538	6.3042	2.51877	1
FXR(NR),IR1/Liver-FXR-ChIP-Seq(Chong_et_al.)/Homer	PanFXR	NHR	Yes	98.1609	6.84159	4.45156	4.17256	3.51429	1
GABPA(ETS)/Jurkat-GABPa-ChIP-Seq(GSE17954)/Homer	GABPA	ETS	Yes	29.4877	2.82379	3.79465	0.399183	0.246995	1
GATA:SCL(Zf,bHLH)/Ter119-SCL-ChIP-Seq(GSE18720)/Homer	PanGATA	GATA	Yes	743.989	12.5492	8.45062	13.0846	8.30653	1
GATA(Zf),IR3/iTreg-Gata3-ChIP-Seq(GSE20898)/Homer	GATA3	GATA	Yes	697.03	7.50256	2.80336	7.71525	4.73288	1
GATA(Zf),IR4/iTreg-Gata3-ChIP-Seq(GSE20898)/Homer	GATA3	GATA	Yes	697.03	7.50256	2.80336	7.71525	4.73288	1
Gata1(Zf)/K562-GATA1-ChIP-Seq(GSE18829)/Homer	GATA1	GATA	Yes	0.364324	0	0	0	0	0
Gata2(Zf)/K562-GATA2-ChIP-Seq(GSE18829)/Homer	GATA2	GATA	Yes	26.7636	4.74246	1.70241	2.83824	2.50052	1
GATA3(Zf),DR4/iTreg-Gata3-ChIP-Seq(GSE20898)/Homer	GATA3	GATA	Yes	697.03	7.50256	2.80336	7.71525	4.73288	1
GATA3(Zf),DR8/iTreg-Gata3-ChIP-Seq(GSE20898)/Homer	GATA3	GATA	Yes	697.03	7.50256	2.80336	7.71525	4.73288	1
GATA3(Zf)/iTreg-Gata3-ChIP-Seq(GSE20898)/Homer	GATA3	GATA	Yes	697.03	7.50256	2.80336	7.71525	4.73288	1
Gata4(Zf)/Heart-Gata4-ChIP-Seq(GSE35151)/Homer	GATA4	GATA	Yes	7.65673	0	2.06706	2.53109	0.352729	1
Gata6(Zf)/HUG1N-GATA6-ChIP-Seq(GSE51936)/Homer	GATA6	GATA	Yes	12.174	0.304136	1.87779	0	0.720409	1
Gfi1b(Zf)/HPC7-Gfi1b-ChIP-Seq(GSE22178)/Homer	GFI1B	ZINC	No	0	0	0	0	0	0
GFX(?)/Promoter/Homer	unknown	NA	No	#N/A	#N/A	#N/A	#N/A	#N/A	0
GFY-Staf(?,Zf)/Promoter/Homer	unknown	NA	No	#N/A	#N/A	#N/A	#N/A	#N/A	0
GFY(?)/Promoter/Homer	unknown	NA	No	#N/A	#N/A	#N/A	#N/A	#N/A	0
Gli2(Zf)/GM2-Gli2-ChIP-Chip(GSE112702)/Homer	GLI2	ZINC	No	0	0	0	0	0	0
GLI3(Zf)/Limb-GLI3-ChIP-Chip(GSE11077)/Homer	GLI3	ZINC	Yes	51.1949	1.13272	2.19603	0.120884	0.738115	1
GLIS3(Zf)/Thyroid-Glis3.GFP-ChIP-Seq(GSE103297)/Homer	GLIS3	ZINC	No	0	0	0	0	0	0
GRE(NR),IR3/A549-GR-ChIP-Seq(GSE32465)/Homer	NR3C1	NHR	Yes	102.146	3.23555	0.220312	2.87311	2.68153	1
GRE(NR),IR3/RAW264.7-GRE-ChIP-Seq(Unpublished)/Homer	NR3C1	NHR	Yes	102.146	3.23555	0.220312	2.87311	2.68153	1
GRHL2(CP2)/HBE-GRHL2-ChIP-Seq(GSE46194)/Homer	GRHL2	Grainyhead	Yes	122.39	1.72751	0	1.89432	2.26827	1
GSC(Homeobox)/FrogEmbryos-GSC-ChIP-Seq(DRA000576)/Homer	GSC	P-HD	Yes	0.28899	0	0	0	0	0
Hand2(bHLH)/Mesoderm-Hand2-ChIP-Seq(GSE61475)/Homer	HAND2	TAL	No	0	0	0	0	0	0
HEB(bHLH)/mES-Heb-ChIP-Seq(GSE53233)/Homer	TCF12	E2A	Yes	73.6265	4.08637	0.591188	2.0437	2.50183	1
HIC1(Zf)/Treg-ZBTB29-ChIP-Seq(GSE99889)/Homer	HIC1	Dis-ZINC	Yes	0.199735	0	0	0	0	0
HIF-1a(bHLH)/MCF7-HIF1a-ChIP-Seq(GSE28352)/Homer	HIF1A	PAS	Yes	107.421	3.72549	0	3.01977	1.35314	1
HIF-1b(HLH)/T47D-HIF1b-ChIP-Seq(GSE59937)/Homer	ARNT	PAS	Yes	79.2336	4.46941	4.13115	2.59295	2.73147	1
HIF2a(bHLH)/785_O-HIF2a-ChIP-Seq(GSE34871)/Homer	EPAS1	PAS	Yes	52.3117	1.99756	4.24877	3.32025	3.04683	1
HINFP(Zf)/K562-HINFP.eGFP-ChIP-Seq(Encode)/Homer	HINFP	Dis-ZINC	Yes	8.93501	1.00473	0.286122	1.02888	0.807509	1
HLF(bZIP)/HSC-HLF.Flag-ChIP-Seq(GSE69817)/Homer	HLF	C/EBP	Yes	23.1463	0.111763	0	0	0	1
Hnf1(Homeobox)/Liver-Foxa2-Chip-Seq(GSE25694)/Homer	FOXA2	FOX	No	0	0	0	0	0	0
HNF1b(Homeobox)/PDAC-HNF1B-ChIP-Seq(GSE64557)/Homer	HNF1B	POU-HD	Yes	0.361812	0	0	0	0	0
HNF4a(NR),DR1/HepG2-HNF4a-ChIP-Seq(GSE25021)/Homer	HNF4A	NHR	No	0	0	0	0	0	0
HNF6(Homeobox)/Liver-Hnf6-ChIP-Seq(ERP000394)/Homer	ONECUT1	HD-CUT	Yes	0	0	0	1.35687	0	1
Hnf6b(Homeobox)/LNCaP-Hnf6b-ChIP-Seq(GSE106305)/Homer	ONECUT2	HD-CUT	Yes	9.91735	0.876737	2.06552	3.03205	2.25892	1
HOXA1(Homeobox)/mES-Hoxa1-ChIP-Seq(SRP084292)/Homer	HOXA1	HOX-HD	No	0	0	0	0	0	0
Hoxa10(Homeobox)/ChickenMSG-Hoxa10.Flag-ChIP-Seq(GSE86088)/Homer	HOXA10	HOX-HD	Yes	1.57038	0	0	0	0	0
Hoxa11(Homeobox)/ChickenMSG-Hoxa11.Flag-ChIP-Seq(GSE86088)/Homer	HOXA11	HOX-HD	Yes	0.315421	0	0	0	0	0
Hoxa13(Homeobox)/ChickenMSG-Hoxa13.Flag-ChIP-Seq(GSE86088)/Homer	HOXA13	HOX-HD	Yes	0.117015	0	0	0	0	0
HOXA2(Homeobox)/mES-Hoxa2-ChIP-Seq(Donaldson_et_al.)/Homer	HOXA2	HOX-HD	No	0	0	0	0	0	0
Hoxa9(Homeobox)/ChickenMSG-Hoxa9.Flag-ChIP-Seq(GSE86088)/Homer	HOXA9	HOX-HD	Yes	0.285363	0	0	0	0	0
HOXB13(Homeobox)/ProstateTumor-HOXB13-ChIP-Seq(GSE56288)/Homer	HOXB13	HOX-HD	No	0	0	0	0	0	0
Hoxb4(Homeobox)/ES-Hoxb4-ChIP-Seq(GSE34014)/Homer	HOXB4	HOX-HD	No	0	0	0	0	0	0
Hoxc9(Homeobox)/Ainv15-Hoxc9-ChIP-Seq(GSE21812)/Homer	HOXC9	HOX-HD	Yes	26.8707	0.988924	0	2.35662	1.53166	1
Hoxd10(Homeobox)/ChickenMSG-Hoxd10.Flag-ChIP-Seq(GSE86088)/Homer	HOXD10	HOX-HD	No	0	0	0	0	0	0
Hoxd11(Homeobox)/ChickenMSG-Hoxd11.Flag-ChIP-Seq(GSE86088)/Homer	HOXD11	HOX-HD	No	0	0	0	0	0	0
Hoxd12(Homeobox)/ChickenMSG-Hoxd12.Flag-ChIP-Seq(GSE86088)/Homer	HOXD12	HOX-HD	No	0	0	0	0	0	0
Hoxd13(Homeobox)/ChickenMSG-Hoxd13.Flag-ChIP-Seq(GSE86088)/Homer	HOXD13	HOX-HD	No	0	0	0	0	0	0
HRE(HSF)/HepG2-HSF1-ChIP-Seq(GSE31477)/Homer	HSF1	HSF	Yes	38.6078	3.23083	3.99289	3.67565	2.52774	1
HRE(HSF)/Striatum-HSF1-ChIP-Seq(GSE38000)/Homer	HSF1	HSF	Yes	38.6078	3.23083	3.99289	3.67565	2.52774	1
IRF:BATF(IRF:bZIP)/pDC-Irf8-ChIP-Seq(GSE66899)/Homer	IRF8	IRF	Yes	0.387662	0	0	0	0	0
IRF1(IRF)/PBMC-IRF1-ChIP-Seq(GSE43036)/Homer	IRF1	IRF	Yes	1.53951	0	0	0	0.246651	1
IRF2(IRF)/Erythroblas-IRF2-ChIP-Seq(GSE36985)/Homer	IRF2	IRF	Yes	23.1777	3.52478	0.47952	3.9123	2.11857	1
IRF3(IRF)/BMDM-Irf3-ChIP-Seq(GSE67343)/Homer	IRF3	IRF	Yes	42.2911	2.3853	0	0.0962451	0.370007	1
IRF4(IRF)/GM12878-IRF4-ChIP-Seq(GSE32465)/Homer	IRF4	IRF	Yes	0.123377	0	0	0	0	0
IRF8(IRF)/BMDM-IRF8-ChIP-Seq(GSE77884)/Homer	IRF8	IRF	Yes	0.387662	0	0	0	0	0
Isl1(Homeobox)/Neuron-Isl1-ChIP-Seq(GSE31456)/Homer	ISL1	HD-LIM	Yes	0.226267	0	0	0	0	0
ISRE(IRF)/ThioMac-LPS-Expression(GSE23622)/Homer	panIRF	IRF	Yes	179.227	16.614	6.3976	7.05846	6.53963	1
Jun-AP1(bZIP)/K562-cJun-ChIP-Seq(GSE31477)/Homer	JUN	AP1	Yes	40.6456	8.54426	7.43546	9.28427	8.56747	1
JunB(bZIP)/DendriticCells-Junb-ChIP-Seq(GSE36099)/Homer	JUNB	AP1	Yes	424.678	10.8154	8.72897	6.18475	5.17946	1
JunD(bZIP)/K562-JunD-ChIP-Seq/Homer	JUND	AP1	Yes	46.0148	7.62404	7.2839	7.91266	7.13114	1
KLF10(Zf)/HEK293-KLF10.GFP-ChIP-Seq(GSE58341)/Homer	KLF10	Krüppel	Yes	22.3138	6.51065	5.2698	2.70784	2.25287	1
KLF14(Zf)/HEK293-KLF14.GFP-ChIP-Seq(GSE58341)/Homer	KLF14	Krüppel	No	0	0	0	0	0	0
KLF3(Zf)/MEF-Klf3-ChIP-Seq(GSE44748)/Homer	KLF3	Krüppel	Yes	89.9628	0.314655	1.62518	1.1343	0.699398	1
Klf4(Zf)/mES-Klf4-ChIP-Seq(GSE11431)/Homer	KLF4	Krüppel	Yes	9.97239	5.4891	2.75426	3.7333	1.17444	1
KLF5(Zf)/LoVo-KLF5-ChIP-Seq(GSE49402)/Homer	KLF5	Krüppel	Yes	9.30879	0	0	0	0	0
KLF6(Zf)/PDAC-KLF6-ChIP-Seq(GSE64557)/Homer	KLF6	Krüppel	Yes	67.0306	4.93748	0.618804	3.25381	3.28976	1
Klf9(Zf)/GBM-Klf9-ChIP-Seq(GSE62211)/Homer	KLF9	Krüppel	Yes	10.1047	1.42315	1.04087	0	1.36203	1
LEF1(HMG)/H1-LEF1-ChIP-Seq(GSE64758)/Homer	LEF1	TCF	Yes	0.441139	0	0	0	0	0
Lhx1(Homeobox)/EmbryoCarcinoma-Lhx1-ChIP-Seq(GSE70957)/Homer	LHX1	HD-LIM	Yes	6.09823	0	0	0	0	0
Lhx2(Homeobox)/HFSC-Lhx2-ChIP-Seq(GSE48068)/Homer	LHX2	HD-LIM	Yes	6.09823	0	0	0	0	0
Lhx3(Homeobox)/Neuron-Lhx3-ChIP-Seq(GSE31456)/Homer	LHX2	HD-LIM	Yes	6.09823	0	0	0	0	0
LRF(Zf)/Erythroblasts-ZBTB7A-ChIP-Seq(GSE74977)/Homer	ZBTB7A	ZINC	Yes	47.0288	4.19536	1.5636	2.60542	4.28356	1
LXH9(Homeobox)/Hct116-LXH9.V5-ChIP-Seq(GSE116822)/Homer	LHX9	HD-LIM	Yes	0.0188244	0	0	0	0	0
LXRE(NR),DR4/RAW-LXRb.biotin-ChIP-Seq(GSE21512)/Homer	NR1H2	NHR	Yes	40.5719	4.31469	5.60544	4.34415	0.754764	1
MafA(bZIP)/Islet-MafA-ChIP-Seq(GSE30298)/Homer	MAFA	MAF	Yes	0.799165	2.38272	0	0	0.796183	1
MafB(bZIP)/BMM-Mafb-ChIP-Seq(GSE75722)/Homer	MAFB	MAF	Yes	59.9427	2.38854	1.30952	3.80773	0.691224	1
MafF(bZIP)/HepG2-MafF-ChIP-Seq(GSE31477)/Homer	MAFF	MAF	Yes	2.261	3.36435	5.03139	3.10922	1.19337	1
MafK(bZIP)/C2C12-MafK-ChIP-Seq(GSE36030)/Homer	MAFK	MAF	Yes	6.52917	0.643805	0	0	0	1
Max(bHLH)/K562-Max-ChIP-Seq(GSE31477)/Homer	MAX	Myc/Max	Yes	89.9739	3.45969	2.04433	2.63558	1.74291	1
Maz(Zf)/HepG2-Maz-ChIP-Seq(GSE31477)/Homer	MAZ	Dis-ZINC	Yes	77.5791	8.0248	4.9025	3.54762	5.84658	1
Mef2a(MADS)/HL1-Mef2a.biotin-ChIP-Seq(GSE21529)/Homer	MEF2A	MADS	Yes	49.1414	4.02953	3.1818	2.67302	3.06177	1
Mef2b(MADS)/HEK293-Mef2b.V5-ChIP-Seq(GSE67450)/Homer	MEF2B	MADS	Yes	0.801405	0	0	0	0	0
Mef2c(MADS)/GM12878-Mef2c-ChIP-Seq(GSE32465)/Homer	MEF2C	MADS	Yes	4.21993	0.46723	0	0	0	1
Mef2d(MADS)/Retina-Mef2d-ChIP-Seq(GSE61391)/Homer	MEF2D	MADS	Yes	22.1998	4.95663	5.55158	2.10034	1.31355	1
Meis1(Homeobox)/MastCells-Meis1-ChIP-Seq(GSE48085)/Homer	MEIS1	TALE-HD	Yes	7.23749	1.63932	0	0	1.00025	1
MITF(bHLH)/MastCells-MITF-ChIP-Seq(GSE48085)/Homer	MITF	TFE3	Yes	10.6048	0	0	0.508518	1.08083	1
MNT(bHLH)/HepG2-MNT-ChIP-Seq(Encode)/Homer	MNT	MAD1	Yes	5.25247	1.0936	0	0.388186	0.248338	1
Mouse_Recombination_Hotspot(Zf)/Testis-DMC1-ChIP-Seq(GSE24438)/Homer	DMC1	NA	Yes	3.1272	0	0	0	0	0
MYB(HTH)/ERMYB-Myb-ChIPSeq(GSE22095)/Homer	MYB	Myb/SANT	Yes	51.9295	0	0	0.508202	2.85639	1
Myf5(bHLH)/GM-Myf5-ChIP-Seq(GSE24852)/Homer	MYF5	MyoD/ASC	No	0	0	0	0	0	0
MYNN(Zf)/HEK293-MYNN.eGFP-ChIP-Seq(Encode)/Homer	MYNN	ZINC	Yes	32.3835	1.76533	0	0.941545	0.598753	1
MyoD(bHLH)/Myotube-MyoD-ChIP-Seq(GSE21614)/Homer	MYOD1	MyoD/ASC	No	0	0	0	0	0	0
MyoG(bHLH)/C2C12-MyoG-ChIP-Seq(GSE36024)/Homer	MYOG	MyoD/ASC	No	0	0	0	0	0	0
n-Myc(bHLH)/mES-nMyc-ChIP-Seq(GSE11431)/Homer	MYCN	Myc/Max	Yes	2.09745	0	4.66128	0	0	1
Nanog(Homeobox)/mES-Nanog-ChIP-Seq(GSE11724)/Homer	NANOG	NK-HD	No	0	0	0	0	0	0
NeuroD1(bHLH)/Islet-NeuroD1-ChIP-Seq(GSE30298)/Homer	NEUROD1	TAL	No	0	0	0	0	0	0
NeuroG2(bHLH)/Fibroblast-NeuroG2-ChIP-Seq(GSE75910)/Homer	NEUROG2	TAL	No	0	0	0	0	0	0
NF-E2(bZIP)/K562-NFE2-ChIP-Seq(GSE31477)/Homer	NFE2	AP1	Yes	0.221044	0	0	0	0	0
NF1-halfsite(CTF)/LNCaP-NF1-ChIP-Seq(Unpublished)/Homer	NFIA	NF1	Yes	177.451	4.1206	0	1.09623	3.88699	1
NF1:FOXA1(CTF,Forkhead)/LNCAP-FOXA1-ChIP-Seq(GSE27824)/Homer	FOXA1	FOX	Yes	685.416	6.93588	2.1299	1.42279	5.13357	1
NF1(CTF)/LNCAP-NF1-ChIP-Seq(Unpublished)/Homer	NFIA	NF1	Yes	177.451	4.1206	0	1.09623	3.88699	1
NFAT:AP1(RHD,bZIP)/Jurkat-NFATC1-ChIP-Seq(Jolma_et_al.)/Homer	NFATC1	NFAT	Yes	0.0259588	0	0	0	0	0
NFAT(RHD)/Jurkat-NFATC1-ChIP-Seq(Jolma_et_al.)/Homer	NFATC1	NFAT	Yes	0.0259588	0	0	0	0	0
NFE2L2(bZIP)/HepG2-NFE2L2-ChIP-Seq(Encode)/Homer	NFE2L2	AP1	Yes	96.1796	2.87047	0.957028	0.5211	1.82179	1
NFIL3(bZIP)/HepG2-NFIL3-ChIP-Seq(Encode)/Homer	NFIL3	C/EBP	Yes	67.5325	0.961475	2.41553	4.251	0.590644	1
NFkB-p50,p52(RHD)/Monocyte-p50-ChIP-Chip(Schreiber_et_al.)/Homer	RELA	NFkB	Yes	68.7523	1.82661	1.91539	3.03753	1.71874	1
NFkB-p65-Rel(RHD)/ThioMac-LPS-Expression(GSE23622)/Homer	RELA	NFkB	Yes	68.7523	1.82661	1.91539	3.03753	1.71874	1
NFkB-p65(RHD)/GM12787-p65-ChIP-Seq(GSE19485)/Homer	RELA	NFkB	Yes	68.7523	1.82661	1.91539	3.03753	1.71874	1
NFY(CCAAT)/Promoter/Homer	panNFY	CAT	Yes	164.552	9.66378	0	7.62329	4.67789	1
Nkx2.1(Homeobox)/LungAC-Nkx2.1-ChIP-Seq(GSE43252)/Homer	NKX2-1	NK-HD	No	0	0	0	0	0	0
Nkx2.2(Homeobox)/NPC-Nkx2.2-ChIP-Seq(GSE61673)/Homer	NKX2-2	NK-HD	Yes	5.65236	0	0	0	0.74067	1
Nkx2.5(Homeobox)/HL1-Nkx2.5.biotin-ChIP-Seq(GSE21529)/Homer	NKX2-5	NK-HD	No	0	0	0	0	0	0
Nkx3.1(Homeobox)/LNCaP-Nkx3.1-ChIP-Seq(GSE28264)/Homer	NKX3-1	NK-HD	Yes	1.11231	0	0	0	0	0
Nkx6.1(Homeobox)/Islet-Nkx6.1-ChIP-Seq(GSE40975)/Homer	NKX6-1	NK-HD	No	0	0	0	0	0	0
NPAS(bHLH)/Liver-NPAS-ChIP-Seq(GSE39860)/Homer	NPAS2	PAS	Yes	0.058256	0	0	0	0	0
NPAS2(bHLH)/Liver-NPAS2-ChIP-Seq(GSE39860)/Homer	NPAS2	PAS	Yes	0.058256	0	0	0	0	0
Nr5a2(NR)/mES-Nr5a2-ChIP-Seq(GSE19019)/Homer	NR5A2	NHR	Yes	0.0233379	0	0	0	0	0
Nr5a2(NR)/Pancreas-LRH1-ChIP-Seq(GSE34295)/Homer	NR5A2	NHR	Yes	0.0233379	0	0	0	0	0
NRF(NRF)/Promoter/Homer	NRF1	NRF	Yes	28.0045	0.166778	0	0	0.957421	1
NRF1(NRF)/MCF7-NRF1-ChIP-Seq(Unpublished)/Homer	NRF1	NRF	Yes	28.0045	0.166778	0	0	0.957421	1
Nrf2(bZIP)/Lymphoblast-Nrf2-ChIP-Seq(GSE37589)/Homer	NFE2L2	AP1	Yes	96.1796	2.87047	0.957028	0.5211	1.82179	1
Nur77(NR)/K562-NR4A1-ChIP-Seq(GSE31363)/Homer	NR4A1	NHR	Yes	2.39564	4.92982	1.88762	0	2.59802	1
OCT:OCT-short(POU,Homeobox)/NPC-OCT6-ChIP-Seq(GSE43916)/Homer	POU3F1	POU-HD	Yes	0	0	0.826716	0.36009	0.0332478	1
OCT:OCT(POU,Homeobox,IR1)/NPC-Brn2-ChIP-Seq(GSE35496)/Homer	POU3F2	POU-HD	Yes	1.91681	0.467901	0	0	0	1
OCT:OCT(POU,Homeobox)/NPC-Brn1-ChIP-Seq(GSE35496)/Homer	POU3F3	POU-HD	Yes	0.0366698	0	0	0	0	0
OCT:OCT(POU,Homeobox)/NPC-OCT6-ChIP-Seq(GSE43916)/Homer	POU3F1	POU-HD	Yes	0	0	0.826716	0.36009	0.0332478	1
Oct11(POU,Homeobox)/NCIH1048-POU2F3-ChIP-seq(GSE115123)/Homer	POU2F3	POU-HD	Yes	6.76208	0	0	0	0.442644	1
Oct2(POU,Homeobox)/Bcell-Oct2-ChIP-Seq(GSE21512)/Homer	POU2F2	POU-HD	Yes	0.265754	0	0	0	0	0
OCT4-SOX2-TCF-NANOG(POU,Homeobox,HMG)/mES-Oct4-ChIP-Seq(GSE11431)/Homer	POU5F1	POU-HD	Yes	1.58135	0	0	0	0	0
Oct4:Sox17(POU,Homeobox,HMG)/F9-Sox17-ChIP-Seq(GSE44553)/Homer	SOX17	SOX	Yes	0	0	0.365398	0	0	1
Oct4(POU,Homeobox)/mES-Oct4-ChIP-Seq(GSE11431)/Homer	POU5F1	POU-HD	Yes	1.58135	0	0	0	0	0
Oct6(POU,Homeobox)/NPC-Pou3f1-ChIP-Seq(GSE35496)/Homer	POU3F1	POU-HD	Yes	0	0	0.826716	0.36009	0.0332478	1
Olig2(bHLH)/Neuron-Olig2-ChIP-Seq(GSE30882)/Homer	OLIG2	TAL	No	0	0	0	0	0	0
Otx2(Homeobox)/EpiLC-Otx2-ChIP-Seq(GSE56098)/Homer	OTX2	P-HD	No	0	0	0	0	0	0
p53(p53)/mES-cMyc-ChIP-Seq(GSE11431)/Homer	TP53	p53	Yes	14.4181	0	0	0	0	0
p53(p53)/Saos-p53-ChIP-Seq(GSE15780)/Homer	TP53	p53	Yes	14.4181	0	0	0	0	0
p53(p53)/Saos-p53-ChIP-Seq/Homer	TP53	p53	Yes	14.4181	0	0	0	0	0
p63(p53)/Keratinocyte-p63-ChIP-Seq(GSE17611)/Homer	TP63	p53	Yes	3.90489	0	0	0	0	0
p73(p53)/Trachea-p73-ChIP-Seq(PRJNA310161)/Homer	TP73	p53	Yes	10.7328	1.92376	0	0.3402	0	1
PAX3:FKHR-fusion(Paired,Homeobox)/Rh4-PAX3:FKHR-ChIP-Seq(GSE19063)/Homer	PAX3:FKHR-fusion	Fusion	No	#N/A	#N/A	#N/A	#N/A	#N/A	0
PAX5(Paired,Homeobox),condensed/GM12878-PAX5-ChIP-Seq(GSE32465)/Homer	PAX5	PAX	Yes	0.157267	0	0	0	0	0
PAX5(Paired,Homeobox)/GM12878-PAX5-ChIP-Seq(GSE32465)/Homer	PAX5	PAX	Yes	0.157267	0	0	0	0	0
PAX6(Paired,Homeobox)/Forebrain-Pax6-ChIP-Seq(GSE66961)/Homer	PAX6	PAX	Yes	0.652525	0	0	0	0	0
Pax7(Paired,Homeobox),long/Myoblast-Pax7-ChIP-Seq(GSE25064)/Homer	PAX7	PAX	No	0	0	0	0	0	0
Pax7(Paired,Homeobox),longest/Myoblast-Pax7-ChIP-Seq(GSE25064)/Homer	PAX7	PAX	No	0	0	0	0	0	0
Pax7(Paired,Homeobox)/Myoblast-Pax7-ChIP-Seq(GSE25064)/Homer	PAX7	PAX	No	0	0	0	0	0	0
Pax8(Paired,Homeobox)/Thyroid-Pax8-ChIP-Seq(GSE26938)/Homer	PAX8	PAX	Yes	0.0747305	0	0	0	0	0
PBX1(Homeobox)/MCF7-PBX1-ChIP-Seq(GSE28007)/Homer	PBX1	TALE-HD	Yes	101.275	3.7852	3.60361	2.19683	3.08398	1
PBX2(Homeobox)/K562-PBX2-ChIP-Seq(Encode)/Homer	PBX2	TALE-HD	Yes	14.4281	2.66904	0.90116	1.20973	0.830468	1
Pbx3(Homeobox)/GM12878-PBX3-ChIP-Seq(GSE32465)/Homer	PBX3	TALE-HD	Yes	41.3324	1.04508	1.60055	0.30297	0.519068	1
Pdx1(Homeobox)/Islet-Pdx1-ChIP-Seq(SRA008281)/Homer	PDX1	HOX-HD	No	0	0	0	0	0	0
PGR(NR)/EndoStromal-PGR-ChIP-Seq(GSE69539)/Homer	PGR	NHR	Yes	0.344701	0	0	1.42314	0.115632	1
Phox2a(Homeobox)/Neuron-Phox2a-ChIP-Seq(GSE31456)/Homer	PHOX2A	P-HD	No	0	0	0	0	0	0
Phox2b(Homeobox)/CLBGA-PHOX2B-ChIP-Seq(GSE90683)/Homer	PHOX2B	P-HD	No	0	0	0	0	0	0
Pit1(Homeobox)/GCrat-Pit1-ChIP-Seq(GSE58009)/Homer	POU1F1	POU-HD	Yes	0.579729	0	0	0	0	0
Pit1+1bp(Homeobox)/GCrat-Pit1-ChIP-Seq(GSE58009)/Homer	POU1F1	POU-HD	Yes	0.579729	0	0	0	0	0
Pitx1:Ebox(Homeobox,bHLH)/Hindlimb-Pitx1-ChIP-Seq(GSE41591)/Homer	PITX1	P-HD	Yes	25.8552	1.92853	3.6473	4.47095	4.09733	1
Pitx1(Homeobox)/Chicken-Pitx1-ChIP-Seq(GSE38910)/Homer	PITX1	P-HD	Yes	25.8552	1.92853	3.6473	4.47095	4.09733	1
Pknox1(Homeobox)/ES-Prep1-ChIP-Seq(GSE63282)/Homer	PKNOX1	TALE-HD	Yes	25.9706	0.192599	0	0.593545	0.157901	1
PPARa(NR),DR1/Liver-Ppara-ChIP-Seq(GSE47954)/Homer	PPARA	NHR	Yes	9.11931	1.98652	0	1.81934	2.26056	1
PPARE(NR),DR1/3T3L1-Pparg-ChIP-Seq(GSE13511)/Homer	PPARG	NHR	No	0	0	0	0	0	0
PR(NR)/T47D-PR-ChIP-Seq(GSE31130)/Homer	PGR	NHR	Yes	0.344701	0	0	1.42314	0.115632	1
PRDM1(Zf)/Hela-PRDM1-ChIP-Seq(GSE31477)/Homer	PRDM1	ZINC	Yes	1.99942	0	0	0	0	0
PRDM10(Zf)/HEK293-PRDM10.eGFP-ChIP-Seq(Encode)/Homer	PRDM16	Dis-ZINC	No	0	0	0	0	0	0
PRDM14(Zf)/H1-PRDM14-ChIP-Seq(GSE22767)/Homer	PRDM14	ZINC	No	0	0	0	0	0	0
PRDM15(Zf)/ESC-Prdm15-ChIP-Seq(GSE73694)/Homer	PRDM15	Dis-ZINC	Yes	16.0319	0.361607	0	0.36083	0	1
PRDM9(Zf)/Testis-DMC1-ChIP-Seq(GSE35498)/Homer	PRDM9	ZINC	No	0	0	0	0	0	0
Prop1(Homeobox)/GHFT1-PROP1.biotin-ChIP-Seq(GSE77302)/Homer	PROP1	P-HD	Yes	0.248523	0	0	0	0	0
PSE(SNAPc)/K562-mStart-Seq/Homer	SNAPC1	NA	Yes	20.0001	1.40056	0	1.39785	1.185	1
Ptf1a(bHLH)/Panc1-Ptf1a-ChIP-Seq(GSE47459)/Homer	PTF1A	TAL	No	0	0	0	0	0	0
PU.1-IRF(ETS:IRF)/Bcell-PU.1-ChIP-Seq(GSE21512)/Homer	panIRF	IRF	Yes	179.227	16.614	6.3976	7.05846	6.53963	1
PU.1:IRF8(ETS:IRF)/pDC-Irf8-ChIP-Seq(GSE66899)/Homer	IRF8	IRF	Yes	0.387662	0	0	0	0	0
PU.1(ETS)/ThioMac-PU.1-ChIP-Seq(GSE21512)/Homer	SPI1	ETS	Yes	0.0879261	0	0	0	0	0
RAR:RXR(NR),DR5/ES-RAR-ChIP-Seq(GSE56893_2)/Homer	PanRAR	NHR	Yes	32.8883	4.53274	2.83283	1.65312	3.55466	1
RAR:RXR(NR),DR5/ES-RAR-ChIP-Seq(GSE56893)/Homer	PanRAR	NHR	Yes	32.8883	4.53274	2.83283	1.65312	3.55466	1
RARa(NR)/K562-RARa-ChIP-Seq(Encode)/Homer	RARA	NHR	Yes	18.1456	1.50522	2.4882	1.65312	2.48437	1
RARg(NR)/ES-RARg-ChIP-Seq(GSE30538)/Homer	PPARG	NHR	No	0	0	0	0	0	0
RBPJ:Ebox(?,bHLH)/Panc1-Rbpj1-ChIP-Seq(GSE47459)/Homer	RBPJ	CSL	Yes	44.5693	2.19308	1.70428	1.4364	0.883361	1
Rbpj1(?)/Panc1-Rbpj1-ChIP-Seq(GSE47459)/Homer	RBPJ	CSL	Yes	44.5693	2.19308	1.70428	1.4364	0.883361	1
REST-NRSF(Zf)/Jurkat-NRSF-ChIP-Seq/Homer	REST	Dis-ZINC	Yes	50.6139	4.75796	3.43962	4.39638	1.94424	1
Reverb(NR),DR2/RAW-Reverba.biotin-ChIP-Seq(GSE45914)/Homer	NR1D1	NHR	Yes	2.36258	0	1.46083	0.963258	0	1
RFX(HTH)/K562-RFX3-ChIP-Seq(SRA012198)/Homer	RFX3	RFX	Yes	0.214274	0	0	0	0	0
Rfx1(HTH)/NPC-H3K4me1-ChIP-Seq(GSE16256)/Homer	RFX1	RFX	Yes	14.214	2.11777	0	0.7764	0.754049	1
Rfx2(HTH)/LoVo-RFX2-ChIP-Seq(GSE49402)/Homer	RFX2	RFX	Yes	5.64121	0.0372637	0	0	0.750115	1
Rfx5(HTH)/GM12878-Rfx5-ChIP-Seq(GSE31477)/Homer	RFX5	RFX	Yes	80.4474	3.64425	1.98033	5.25839	1.28173	1
Rfx6(HTH)/Min6b1-Rfx6.HA-ChIP-Seq(GSE62844)/Homer	RFX6	RFX	No	0	0	0	0	0	0
Ronin(THAP)/ES-Thap11-ChIP-Seq(GSE51522)/Homer	THAP11	THAP	Yes	103.264	2.76271	0	4.53267	2.02139	1
RORa(NR)/Liver-Rora-ChIP-Seq(GSE101115)/Homer	RORA	NHR	Yes	5.31883	0	0	0	0.943835	1
RORg(NR)/Liver-Rorc-ChIP-Seq(GSE101115)/Homer	RORC	NHR	Yes	0.460992	0	0	0	0	0
RORgt(NR)/EL4-RORgt.Flag-ChIP-Seq(GSE56019)/Homer	RORC	NHR	Yes	0.460992	0	0	0	0	0
RUNX-AML(Runt)/CD4+-PolII-ChIP-Seq(Barski_et_al.)/Homer	RUNX-AML	Fusion	No	#N/A	#N/A	#N/A	#N/A	#N/A	0
RUNX(Runt)/HPC7-Runx1-ChIP-Seq(GSE22178)/Homer	RUNX1	RUNT	Yes	42.3084	2.14608	0.655597	0.880297	3.08514	1
RUNX1(Runt)/Jurkat-RUNX1-ChIP-Seq(GSE29180)/Homer	RUNX1	RUNT	Yes	42.3084	2.14608	0.655597	0.880297	3.08514	1
RUNX2(Runt)/PCa-RUNX2-ChIP-Seq(GSE33889)/Homer	RUNX2	RUNT	Yes	0.955014	0	0	0	0.234279	1
RXR(NR),DR1/3T3L1-RXR-ChIP-Seq(GSE13511)/Homer	PPARG	NHR	No	0	0	0	0	0	0
SCL(bHLH)/HPC7-Scl-ChIP-Seq(GSE13511)/Homer	TAL1	TAL	Yes	0.223174	0	0	0	0	0
SCRT1(Zf)/HEK293-SCRT1.eGFP-ChIP-Seq(Encode)/Homer	SCRT1	ZINC	No	0	0	0	0	0	0
SF1(NR)/H295R-Nr5a1-ChIP-Seq(GSE44220)/Homer	NR5A1	NHR	No	0	0	0	0	0	0
Six1(Homeobox)/Myoblast-Six1-ChIP-Chip(GSE20150)/Homer	SIX1	HD-SINE	Yes	75.6488	1.53611	0	0.963789	0.67868	1
Six2(Homeobox)/NephronProgenitor-Six2-ChIP-Seq(GSE39837)/Homer	SIX2	HD-SINE	Yes	491.883	3.28397	0.590938	3.05414	2.78877	1
Six4(Homeobox)/MCF7-SIX4-ChIP-Seq(Encode)/Homer	SIX4	HD-SINE	Yes	39.9468	0.171722	0.642234	1.23449	0	1
Slug(Zf)/Mesoderm-Snai2-ChIP-Seq(GSE61475)/Homer	SNAI2	ZINC	No	0	0	0	0	0	0
Smad2(MAD)/ES-SMAD2-ChIP-Seq(GSE29422)/Homer	SMAD2	SMAD	Yes	39.9773	2.31533	3.34095	4.64296	2.53844	1
Smad3(MAD)/NPC-Smad3-ChIP-Seq(GSE36673)/Homer	SMAD3	SMAD	Yes	16.3494	2.34754	0.123364	2.13193	1.13279	1
Smad4(MAD)/ESC-SMAD4-ChIP-Seq(GSE29422)/Homer	SMAD4	SMAD	Yes	15.5876	1.36934	0	0.398604	0.563998	1
Sox10(HMG)/SciaticNerve-Sox10-ChIP-Seq(GSE35132)/Homer	SOX10	SOX	Yes	0.245174	0	0	0	0	0
Sox15(HMG)/CPA-Sox15-ChIP-Seq(GSE62909)/Homer	SOX15	SOX	Yes	1.88884	0	0	0	0	0
Sox17(HMG)/Endoderm-Sox17-ChIP-Seq(GSE61475)/Homer	SOX17	SOX	Yes	0	0	0.365398	0	0	1
Sox2(HMG)/mES-Sox2-ChIP-Seq(GSE11431)/Homer	SOX2	SOX	No	0	0	0	0	0	0
Sox3(HMG)/NPC-Sox3-ChIP-Seq(GSE33059)/Homer	SOX3	SOX	No	0	0	0	0	0	0
Sox4(HMG)/proB-Sox4-ChIP-Seq(GSE50066)/Homer	SOX4	SOX	Yes	93.4965	0.529526	3.32474	2.13288	3.77299	1
Sox6(HMG)/Myotubes-Sox6-ChIP-Seq(GSE32627)/Homer	SOX6	SOX	Yes	0.120464	0	0	0	0	0
Sox9(HMG)/Limb-SOX9-ChIP-Seq(GSE73225)/Homer	SOX9	SOX	Yes	6.28742	0.505782	0	1.36506	0	1
Sp1(Zf)/Promoter/Homer	SP1	Krüppel	Yes	156.262	6.02594	3.61189	5.00579	2.29773	1
Sp2(Zf)/HEK293-Sp2.eGFP-ChIP-Seq(Encode)/Homer	SP2	Krüppel	Yes	9.64545	2.67057	2.56062	0.439444	0.851402	1
Sp5(Zf)/mES-Sp5.Flag-ChIP-Seq(GSE72989)/Homer	SP5	Krüppel	Yes	0.17662	0	0	0	0	0
SPDEF(ETS)/VCaP-SPDEF-ChIP-Seq(SRA014231)/Homer	SPDEF	ETS	Yes	282.573	0.959927	0	0	3.54913	1
SpiB(ETS)/OCILY3-SPIB-ChIP-Seq(GSE56857)/Homer	SPIB	ETS	Yes	1.06236	0	0	0	0	0
Srebp1a(bHLH)/HepG2-Srebp1a-ChIP-Seq(GSE31477)/Homer	SREBF1	SREBP	Yes	139.036	7.21383	4.30612	6.13032	5.00445	1
Srebp2(bHLH)/HepG2-Srebp2-ChIP-Seq(GSE31477)/Homer	SREBF2	SREBP	Yes	214.771	5.12622	7.1023	6.20874	4.1659	1
STAT1(Stat)/HelaS3-STAT1-ChIP-Seq(GSE12782)/Homer	STAT1	STAT	Yes	142.939	5.65051	0	0.743621	0.856281	1
Stat3(Stat)/mES-Stat3-ChIP-Seq(GSE11431)/Homer	STAT3	STAT	Yes	38.7703	2.62153	1.22861	2.30191	2.30408	1
Stat3+il21(Stat)/CD4-Stat3-ChIP-Seq(GSE19198)/Homer	STAT3	STAT	Yes	38.7703	2.62153	1.22861	2.30191	2.30408	1
STAT4(Stat)/CD4-Stat4-ChIP-Seq(GSE22104)/Homer	STAT4	STAT	No	0	0	0	0	0	0
STAT5(Stat)/mCD4+-Stat5-ChIP-Seq(GSE12346)/Homer	panSTAT5	STAT	Yes	6.24853	0.84228	0	0.332322	0	1
STAT6(Stat)/CD4-Stat6-ChIP-Seq(GSE22104)/Homer	STAT6	STAT	Yes	51.5994	3.27614	2.16837	2.52962	3.13987	1
STAT6(Stat)/Macrophage-Stat6-ChIP-Seq(GSE38377)/Homer	STAT6	STAT	Yes	51.5994	3.27614	2.16837	2.52962	3.13987	1
T1ISRE(IRF)/ThioMac-Ifnb-Expression/Homer	panIRF	IRF	Yes	179.227	16.614	6.3976	7.05846	6.53963	1
TATA-Box(TBP)/Promoter/Homer	TBP	TBP	Yes	58.1998	0.795649	2.40138	2.7874	0.232222	1
Tbet(T-box)/CD8-Tbet-ChIP-Seq(GSE33802)/Homer	TBX21	T-Box	No	0	0	0	0	0	0
Tbox:Smad(T-box,MAD)/ESCd5-Smad2_3-ChIP-Seq(GSE29422)/Homer	panSMAD2/3	SMAD	Yes	56.3266	4.66287	3.46431	6.77489	3.67124	1
Tbr1(T-box)/Cortex-Tbr1-ChIP-Seq(GSE71384)/Homer	TBR1	T-Box	Yes	0.341098	0	0	0	0	0
Tbx20(T-box)/Heart-Tbx20-ChIP-Seq(GSE29636)/Homer	TBX20	T-Box	No	0	0	0	0	0	0
Tbx21(T-box)/GM12878-TBX21-ChIP-Seq(Encode)/Homer	TBX21	T-Box	No	0	0	0	0	0	0
Tbx5(T-box)/HL1-Tbx5.biotin-ChIP-Seq(GSE21529)/Homer	TBX5	T-Box	No	0	0	0	0	0	0
Tbx6(T-box)/ESC-Tbx6-ChIP-Seq(GSE93524)/Homer	TBX6	T-Box	Yes	4.74675	0	0	0	0	0
Tcf12(bHLH)/GM12878-Tcf12-ChIP-Seq(GSE32465)/Homer	TCF12	E2A	Yes	73.6265	4.08637	0.591188	2.0437	2.50183	1
Tcf21(bHLH)/ArterySmoothMuscle-Tcf21-ChIP-Seq(GSE61369)/Homer	TCF21	TAL	No	0	0	0	0	0	0
Tcf3(HMG)/mES-Tcf3-ChIP-Seq(GSE11724)/Homer	TCF3	E2A	Yes	79.2688	4.09478	0	1.69093	3.47606	1
TCF4(bHLH)/SHSY5Y-TCF4-ChIP-Seq(GSE96915)/Homer	TCF4	E2A	Yes	1.24385	0	0	0	0	0
Tcf7(HMG)/GM12878-TCF7-ChIP-Seq(Encode)/Homer	TCF7	TCF7	Yes	0.325404	0	0	0	0.37518	1
Tcfcp2l1(CP2)/mES-Tcfcp2l1-ChIP-Seq(GSE11431)/Homer	TFCP2L1	Grainyhead	No	0	0	0	0	0	0
TCFL2(HMG)/K562-TCF7L2-ChIP-Seq(GSE29196)/Homer	TCF7L2	TCF7	Yes	39.85	1.75094	3.14261	5.15796	2.45613	1
TEAD(TEA)/Fibroblast-PU.1-ChIP-Seq(Unpublished)/Homer	panTEAD	TEF-1	Yes	195.456	6.38757	2.38658	5.90327	4.35095	1
TEAD1(TEAD)/HepG2-TEAD1-ChIP-Seq(Encode)/Homer	TEAD1	TEF-1	Yes	2.45564	0.136261	0	0	0	1
TEAD2(TEA)/Py2T-Tead2-ChIP-Seq(GSE55709)/Homer	TEAD2	TEF-1	Yes	43.8925	1.65709	0	0	1.41966	1
TEAD3(TEA)/HepG2-TEAD3-ChIP-Seq(Encode)/Homer	TEAD3	TEF-1	Yes	65.9949	4.4377	2.38658	4.82036	2.93129	1
TEAD4(TEA)/Tropoblast-Tead4-ChIP-Seq(GSE37350)/Homer	TEAD4	TEF-1	Yes	83.1126	0.156519	0	1.08292	0	1
TFE3(bHLH)/MEF-TFE3-ChIP-Seq(GSE75757)/Homer	TFE3	TFE3	Yes	25.2169	2.29636	0	0	1.0727	1
Tgif1(Homeobox)/mES-Tgif1-ChIP-Seq(GSE55404)/Homer	TGIF1	TALE-HD	Yes	13.6549	0.211415	0	0	0	1
Tgif2(Homeobox)/mES-Tgif2-ChIP-Seq(GSE55404)/Homer	TGIF2	TALE-HD	Yes	33.4608	0	0	0	0	0
THRa(NR)/C17.2-THRa-ChIP-Seq(GSE38347)/Homer	THRA	NHR	Yes	4.39178	1.59353	0	0.182233	0.823702	1
THRb(NR)/HepG2-THRb.Flag-ChIP-Seq(Encode)/Homer	THRB	NHR	Yes	29.9961	1.00913	0	1.03132	1.84439	1
THRb(NR)/Liver-NR1A2-ChIP-Seq(GSE52613)/Homer	THRB	NHR	Yes	29.9961	1.00913	0	1.03132	1.84439	1
Tlx?(NR)/NPC-H3K4me1-ChIP-Seq(GSE16256)/Homer	NR2E1	NHR	No	0	0	0	0	0	0
TR4(NR),DR1/Hela-TR4-ChIP-Seq(GSE24685)/Homer	NR2C2	NHR	Yes	35.1066	0.854603	0.632881	1.24806	0.458624	1
TRPS1(Zf)/MCF7-TRPS1-ChIP-Seq(GSE107013)/Homer	TRPS1	GATA	Yes	339.488	6.93529	3.60344	3.53185	5.84888	1
Twist(bHLH)/HMLE-TWIST1-ChIP-Seq(Chang_et_al)/Homer	TWIST1	TAL	No	0	0	0	0	0	0
Twist2(bHLH)/Myoblast-Twist2.Ty1-ChIP-Seq(GSE127998)/Homer	TWIST2	TAL	No	0	0	0	0	0	0
Unknown-ESC-element(?)/mES-Nanog-ChIP-Seq(GSE11724)/Homer	NANOG	NK-HD	No	0	0	0	0	0	0
Unknown(Homeobox)/Limb-p300-ChIP-Seq/Homer	HOX	HOX-HD	Yes	368.454	8.77098	2.60583	7.03032	11.9771	1
USF1(bHLH)/GM12878-Usf1-ChIP-Seq(GSE32465)/Homer	USF1	USF	Yes	62.5347	3.42103	0	3.30809	1.96074	1
Usf2(bHLH)/C2C12-Usf2-ChIP-Seq(GSE36030)/Homer	USF2	USF	Yes	46.2512	4.97501	2.55641	5.88106	2.17336	1
VDR(NR),DR3/GM10855-VDR+vitD-ChIP-Seq(GSE22484)/Homer	VDR	NHR	Yes	75.7622	2.16663	3.17694	4.36659	2.8174	1
WT1(Zf)/Kidney-WT1-ChIP-Seq(GSE90016)/Homer	WT1	ZINC	Yes	0.0442302	0	0	0	0	0
X-box(HTH)/NPC-H3K4me1-ChIP-Seq(GSE16256)/Homer	Unknown	NA	No	#N/A	#N/A	#N/A	#N/A	#N/A	0
YY1(Zf)/Promoter/Homer	YY1	ZINC	Yes	110.255	2.98964	3.5295	2.01971	2.19221	1
Zac1(Zf)/Neuro2A-Plagl1-ChIP-Seq(GSE75942)/Homer	PLAGL1	ZINC	Yes	0.147231	0	0	0	0	0
ZBTB12(Zf)/HEK293-ZBTB12.GFP-ChIP-Seq(GSE58341)/Homer	ZBTB12	ZINC	Yes	20.1809	0.458517	0	0	0	1
ZBTB18(Zf)/HEK293-ZBTB18.GFP-ChIP-Seq(GSE58341)/Homer	ZBTB18	ZINC	Yes	9.92028	1.17298	0	1.92491	0.755411	1
ZBTB33(Zf)/GM12878-ZBTB33-ChIP-Seq(GSE32465)/Homer	ZBTB33	ZINC	Yes	98.5095	1.90781	0	1.52328	0.454858	1
ZEB1(Zf)/PDAC-ZEB1-ChIP-Seq(GSE64557)/Homer	ZEB1	HD-ZF	Yes	0.148748	0	0	0	0	0
ZEB2(Zf)/SNU398-ZEB2-ChIP-Seq(GSE103048)/Homer	ZEB2	HD-ZF	Yes	0.142227	0	0	0	0	0
Zfp281(Zf)/ES-Zfp281-ChIP-Seq(GSE81042)/Homer	ZNF281	ZINC	Yes	203.957	4.20664	1.84878	1.284	1.63432	1
ZFP3(Zf)/HEK293-ZFP3.GFP-ChIP-Seq(GSE58341)/Homer	ZFP3	ZINC	Yes	12.1955	0.92482	0	0	0	1
Zfp57(Zf)/H1-ZFP57.HA-ChIP-Seq(GSE115387)/Homer	ZFP57	Dis-ZINC	No	0	0	0	0	0	0
Zfp809(Zf)/ES-Zfp809-ChIP-Seq(GSE70799)/Homer	ZFP809	ZINC	No	#N/A	#N/A	#N/A	#N/A	#N/A	0
ZFX(Zf)/mES-Zfx-ChIP-Seq(GSE11431)/Homer	ZFX	ZINC	Yes	55.6205	3.24845	2.36356	0.585311	1.65094	1
Zic(Zf)/Cerebellum-ZIC1.2-ChIP-Seq(GSE60731)/Homer	ZIC1&2	ZINC	Yes	2.39647	0	0	0	0.176701	1
Zic3(Zf)/mES-Zic3-ChIP-Seq(GSE37889)/Homer	ZIC3	ZINC	Yes	0.571796	0.330553	0	0	0	1
ZKSCAN1(Zf)/HepG2-ZKSCAN1-ChIP-Seq(Encode)/Homer	ZKSCAN1	ZINC	Yes	101.178	5.28201	1.40102	2.9827	2.39412	1
ZNF136(Zf)/HEK293-ZNF136.GFP-ChIP-Seq(GSE58341)/Homer	ZNF136	ZINC	Yes	9.41288	0	0	1.009	0	1
ZNF143|STAF(Zf)/CUTLL-ZNF143-ChIP-Seq(GSE29600)/Homer	ZNF143	ZINC	Yes	10.4003	1.53653	0.811608	0	1.17288	1
ZNF16(Zf)/HEK293-ZNF16.GFP-ChIP-Seq(GSE58341)/Homer	ZNF16	ZINC	Yes	7.50325	0.530857	0	0	0	1
ZNF165(Zf)/WHIM12-ZNF165-ChIP-Seq(GSE65937)/Homer	ZNF165	ZINC	Yes	13.3827	0.891639	0	2.66809	0.639934	1
ZNF189(Zf)/HEK293-ZNF189.GFP-ChIP-Seq(GSE58341)/Homer	ZNF189	ZINC	Yes	10.7108	1.82723	0	0.985979	0	1
Znf263(Zf)/K562-Znf263-ChIP-Seq(GSE31477)/Homer	ZNF263	ZINC	Yes	13.1433	1.9241	0	2.2626	1.13937	1
ZNF264(Zf)/HEK293-ZNF264.GFP-ChIP-Seq(GSE58341)/Homer	ZNF264	ZINC	Yes	9.98701	0.550136	1.36193	0	2.36516	1
ZNF317(Zf)/HEK293-ZNF317.GFP-ChIP-Seq(GSE58341)/Homer	ZNF317	ZINC	Yes	37.605	0.470837	1.30886	2.74376	0.147374	1
ZNF322(Zf)/HEK293-ZNF322.GFP-ChIP-Seq(GSE58341)/Homer	ZNF322	ZINC	Yes	3.17435	0	0	0	0	0
ZNF341(Zf)/EBV-ZNF341-ChIP-Seq(GSE113194)/Homer	ZNF341	ZINC	Yes	3.43369	0.656121	0	0	0	1
ZNF382(Zf)/HEK293-ZNF382.GFP-ChIP-Seq(GSE58341)/Homer	ZNF382	ZINC	Yes	8.87333	0.48665	0	0	0	1
ZNF41(Zf)/HEK293-ZNF41.GFP-ChIP-Seq(GSE58341)/Homer	ZNF41	ZINC	Yes	19.2795	0.788562	0	0	1.27705	1
ZNF415(Zf)/HEK293-ZNF415.GFP-ChIP-Seq(GSE58341)/Homer	ZNF415	ZINC	No	0	0	0	0	0	0
ZNF416(Zf)/HEK293-ZNF416.GFP-ChIP-Seq(GSE58341)/Homer	ZNF416	ZINC	Yes	5.75378	0.340022	0	0	0	1
ZNF467(Zf)/HEK293-ZNF467.GFP-ChIP-Seq(GSE58341)/Homer	ZNF467	Dis-ZINC	Yes	21.2926	6.4689	2.04329	1.92306	1.32914	1
ZNF519(Zf)/HEK293-ZNF519.GFP-ChIP-Seq(GSE58341)/Homer	ZNF519	Dis-ZINC	Yes	6.7547	0	0	0.765389	0	1
ZNF528(Zf)/HEK293-ZNF528.GFP-ChIP-Seq(GSE58341)/Homer	ZNF528	ZINC	Yes	8.7014	0.645926	1.3606	0	1.37585	1
ZNF652/HepG2-ZNF652.Flag-ChIP-Seq(Encode)/Homer	ZNF652	ZINC	Yes	76.3812	4.49889	3.26871	3.48533	3.56162	1
ZNF669(Zf)/HEK293-ZNF669.GFP-ChIP-Seq(GSE58341)/Homer	ZNF669	ZINC	Yes	50.2574	0.48698	0	0.706991	1.21261	1
ZNF675(Zf)/HEK293-ZNF675.GFP-ChIP-Seq(GSE58341)/Homer	ZNF675	ZINC	Yes	25.4982	1.00906	2.05497	0.862961	1.48837	1
ZNF692(Zf)/HEK293-ZNF692.GFP-ChIP-Seq(GSE58341)/Homer	ZNF692	ZINC	Yes	54.4878	2.06244	0.413689	1.32077	0.412825	1
ZNF7(Zf)/HepG2-ZNF7.Flag-ChIP-Seq(Encode)/Homer	ZNF7	ZINC	Yes	8.48107	0.655046	0.343298	1.1492	0.669711	1
ZNF711(Zf)/SHSY5Y-ZNF711-ChIP-Seq(GSE20673)/Homer	ZNF711	DIS-ZINC	Yes	29.8571	1.07317	1.32983	1.7381	0.721056	1
ZNF768(Zf)/Rajj-ZNF768-ChIP-Seq(GSE111879)/Homer	ZNF768	ZINC	Yes	48.9021	1.67414	3.89617	1.31168	2.89528	1
ZSCAN22(Zf)/HEK293-ZSCAN22.GFP-ChIP-Seq(GSE58341)/Homer	ZSCAN22	ZINC	Yes	7.54557	0.769451	0	1.42159	0.344575	1
